# Supplementary material for: Single-cell RNA-seq reveals dynamic transcriptome profiling in human early neural differentiation
Source: Gigascience. 2018 Sep 18;7(11):giy117. doi: 10.1093/gigascience/giy117 (PMC6420650; doi:10.1093/gigascience/giy117)
Supplement: Supplemental Files [file giy117_supplemental_files.zip]

Archive with 5 entries (5 files):
- Additional file 19_Table S1.xlsx
- Additional file 20_Table S2.xlsx
- Additional file 21_Table S3.pdf
- Additional file 22_Table S4.xls
- Additional files_Aug15_2018.pdf
