# Supplementary material for: Single-cell RNA-seq reveals dynamic transcriptome profiling in human early neural differentiation
Source: Gigascience. 2018 Sep 18;7(11):giy117. doi: 10.1093/gigascience/giy117 (PMC6420650; doi:10.1093/gigascience/giy117)
Supplement: Supplemental Files [file giy117_supplemental_files.zip › Additional file 19_Table S1.xlsx]

## Sheet: iPSCs vs EB3
ensembl_gene_id	gene_name	gene_type	strand	type_label	length	Chr	starts	ends	Lower_bound	log2_fold_change	Upper_bound	p_value
ENSG00000006194.6	ZNF263	protein_coding	+	gene	37659	chr16	3313743	3351401	-4.0497	-3.44975	-2.54981	0.0460789
ENSG00000006377.9	DLX6	protein_coding	+	gene	5492	chr7	96634860	96640351	-4.73965	-3.83972	-2.87979	0.0222983
ENSG00000016082.10	ISL1	protein_coding	+	gene	11644	chr5	50678921	50690564	-3.32976	-2.48982	-1.25991	0.04239
ENSG00000019549.4	SNAI2	protein_coding	-	gene	4051	chr8	49830249	49834299	-3.92971	-3.02978	-2.24983	0.0315891
ENSG00000025434.14	NR1H3	protein_coding	+	gene	20546	chr11	47269851	47290396	-3.65973	-3.02978	-2.18984	0.0419364
ENSG00000043355.6	ZIC2	protein_coding	+	gene	4993	chr13	100634026	100639018	2.48982	3.26976	3.71973	3.13341e-09
ENSG00000050344.8	NFE2L3	protein_coding	+	gene	34886	chr7	26191860	26226745	-4.85964	-4.22969	-3.08977	0.0419364
ENSG00000077092.14	RARB	protein_coding	+	gene	423601	chr3	25215823	25639423	-3.17977	-2.51982	-1.64988	0.039983
ENSG00000081189.9	MEF2C	protein_coding	-	gene	185948	chr5	88013975	88199922	-3.17977	-2.48982	-1.61988	0.0400755
ENSG00000089116.3	LHX5	protein_coding	-	gene	10247	chr12	113899839	113910085	4.70965	6.53952	7.79943	1.06427e-07
ENSG00000091656.11	ZFHX4	protein_coding	+	gene	186068	chr8	77593454	77779521	4.19969	5.90957	7.37946	3.13341e-09
ENSG00000096654.11	ZNF184	protein_coding	-	gene	22376	chr6	27418522	27440897	-3.59974	-2.96978	-1.88986	0.0450852
ENSG00000101665.4	SMAD7	protein_coding	-	gene	30859	chr18	46446223	46477081	-4.16969	-3.53974	-2.81979	0.0260329
ENSG00000103449.7	SALL1	protein_coding	-	gene	15393	chr16	51169886	51185278	1.16991	3.02978	4.91964	0.0474424
ENSG00000104447.7	TRPS1	protein_coding	-	gene	401176	chr8	116420724	116821899	-5.75958	-4.97963	-3.83972	0.0290822
ENSG00000105880.4	DLX5	protein_coding	-	gene	4706	chr7	96649704	96654409	-4.43967	-3.62973	-2.51982	0.0494987
ENSG00000107485.11	GATA3	protein_coding	+	gene	21595	chr10	8095567	8117161	-4.16969	-3.59974	-2.87979	0.0255742
ENSG00000113196.2	HAND1	protein_coding	-	gene	3293	chr5	153854532	153857824	-5.3996	-3.92971	-1.94986	0.0274797
ENSG00000114439.14	BBX	protein_coding	+	gene	288389	chr3	107241783	107530171	1.13992	2.30983	3.50974	0.0295383
ENSG00000116132.7	PRRX1	protein_coding	+	gene	76692	chr1	170631869	170708560	-3.35975	-2.7598	-1.73987	0.0373624
ENSG00000119866.16	BCL11A	protein_coding	-	gene	102401	chr2	60678302	60780702	-7.55945	-6.20954	-2.7598	0.0047487
ENSG00000120738.7	EGR1	protein_coding	+	gene	3826	chr5	137801179	137805004	-3.80972	-2.12984	-0.899934	0.0260329
ENSG00000125968.7	ID1	protein_coding	+	gene	1233	chr20	30193086	30194318	-9.35931	-9.02934	-2.57981	2.43536e-05
ENSG00000127152.13	BCL11B	protein_coding	-	gene	102238	chr14	99635624	99737861	-6.05956	-5.4596	-4.28969	0.0210628
ENSG00000128610.7	FEZF1	protein_coding	-	gene	9298	chr7	121941448	121950745	3.89971	5.18962	6.56952	3.13341e-09
ENSG00000129173.8	E2F8	protein_coding	-	gene	17558	chr11	19245610	19263167	-3.23976	-2.51982	-1.67988	0.0476982
ENSG00000135111.10	TBX3	protein_coding	-	gene	13911	chr12	115108059	115121969	-3.41975	-2.81979	-1.76987	0.0373034
ENSG00000135547.4	HEY2	protein_coding	+	gene	13606	chr6	126068810	126082415	-2.96978	-2.12984	-1.3199	0.0454549
ENSG00000137185.7	ZSCAN9	protein_coding	+	gene	8597	chr6	28192664	28201260	-3.02978	-2.36983	-1.61988	0.0416212
ENSG00000137203.6	TFAP2A	protein_coding	-	gene	26474	chr6	10393419	10419892	-6.32954	-5.69958	-4.94964	0.00160391
ENSG00000138083.3	SIX3	protein_coding	+	gene	4315	chr2	45168902	45173216	3.92971	5.3996	6.7495	5.6152e-07
ENSG00000140987.15	ZSCAN32	protein_coding	-	gene	18981	chr16	3432085	3451065	-4.28969	-3.62973	-2.87979	0.0249567
ENSG00000144026.7	ZNF514	protein_coding	-	gene	18084	chr2	95813075	95831158	-3.41975	-2.7598	-1.82987	0.0486041
ENSG00000144355.10	DLX1	protein_coding	+	gene	4938	chr2	172949468	172954405	-3.26976	-2.63981	-1.61988	0.0387669
ENSG00000147596.3	PRDM14	protein_coding	-	gene	20043	chr8	70963886	70983928	-7.10948	-6.56952	-5.66958	0.00102309
ENSG00000148200.12	NR6A1	protein_coding	-	gene	254036	chr9	127279554	127533589	1.4099	1.70987	2.00985	1.88586e-06
ENSG00000149480.2	MTA2	protein_coding	-	gene	8627	chr11	62360686	62369312	1.61988	3.20976	4.43967	0.00764928
ENSG00000151650.7	VENTX	protein_coding	+	gene	4526	chr10	135050908	135055433	-3.65973	-2.93978	-1.91986	0.048862
ENSG00000152454.3	ZNF256	protein_coding	-	gene	6843	chr19	58452201	58459043	-3.26976	-2.57981	-1.82987	0.0483137
ENSG00000155545.15	MIER3	protein_coding	-	gene	52074	chr5	56215429	56267502	-4.94964	-4.34968	-3.62973	0.0136581
ENSG00000161277.9	THAP8	protein_coding	-	gene	19778	chr19	36525887	36545664	-3.59974	-2.81979	-2.12984	0.0330473
ENSG00000162599.11	NFIA	protein_coding	+	gene	597535	chr1	61330931	61928465	-3.47974	-2.84979	-1.49989	0.0390346
ENSG00000164330.12	EBF1	protein_coding	-	gene	403842	chr5	158122928	158526769	-4.67966	-4.1097	-2.36983	0.0241479
ENSG00000166268.6	MYRFL	protein_coding	+	gene	133794	chr12	70219084	70352877	-3.11977	-2.24983	-1.19991	0.0453858
ENSG00000170260.4	ZNF212	protein_coding	+	gene	15959	chr7	148936742	148952700	-3.26976	-2.54981	-1.76987	0.0382232
ENSG00000171970.8	ZNF57	protein_coding	+	gene	17579	chr19	2900896	2918474	-3.53974	-2.90979	-2.15984	0.0328449
ENSG00000173068.13	BNC2	protein_coding	-	gene	461341	chr9	16409501	16870841	-5.33961	-4.79965	-3.53974	0.0318373
ENSG00000175105.5	ZNF654	protein_coding	+	gene	5562	chr3	88188254	88193815	-3.05978	-2.39982	-1.55989	0.0416212
ENSG00000180787.5	ZFP3	protein_coding	+	gene	18127	chr17	4981543	4999669	-2.99978	-2.12984	-1.16991	0.0474424
ENSG00000181007.7	ZFP82	protein_coding	-	gene	35537	chr19	36874022	36909558	-5.09963	-4.52967	-3.38975	0.0419364
ENSG00000181449.2	SOX2	protein_coding	+	gene	2508	chr3	181429714	181432221	2.09985	3.17977	4.22969	0.000465832
ENSG00000185668.5	POU3F1	protein_coding	-	gene	2928	chr1	38509523	38512450	4.37968	6.32954	7.88942	5.02057e-05
ENSG00000186230.6	ZNF749	protein_coding	+	gene	10157	chr19	57946697	57956853	-3.71973	-3.11977	-2.33983	0.0309874
ENSG00000186446.7	ZNF501	protein_coding	+	gene	7488	chr3	44771088	44778575	-3.47974	-2.6998	-1.88986	0.0486041
ENSG00000196793.9	ZNF239	protein_coding	-	gene	18275	chr10	44051792	44070066	-4.01971	-3.41975	-2.60981	0.0446464
ENSG00000214022.7	REPIN1	protein_coding	+	gene	5856	chr7	150065278	150071133	-3.17977	-2.51982	-1.76987	0.0385674
ENSG00000215421.5	ZNF407	protein_coding	+	gene	512522	chr18	72265106	72777627	-3.35975	-2.63981	-1.88986	0.0446081
ENSG00000256087.2	ZNF432	protein_coding	-	gene	64360	chr19	52534632	52598991	-4.1397	-3.53974	-2.7298	0.0419364

## Sheet: EB3 vs Ros-E2
ensembl_gene_id	gene_name	gene_type	strand	type_label	length	Chr	starts	ends	Lower_bound	log2_fold_change	Upper_bound	p_value
ENSG00000006194.6	ZNF263	protein_coding	+	gene	37659	chr16	3313743	3351401	-3.83069	-2.97942	-1.58092	0.0318392
ENSG00000006377.9	DLX6	protein_coding	+	gene	5492	chr7	96634860	96640351	-7.93499	-7.02293	-5.89804	1.71786e-05
ENSG00000007866.14	TEAD3	protein_coding	-	gene	23480	chr6	35441374	35464853	-5.07718	-4.46913	-3.58747	0.0272482
ENSG00000008196.8	TFAP2B	protein_coding	+	gene	28891	chr6	50786436	50815326	-8.29982	-7.63097	-6.74931	1.97659e-07
ENSG00000009709.7	PAX7	protein_coding	+	gene	117861	chr1	18957500	19075360	-3.73948	-2.91862	-1.52011	0.0223337
ENSG00000011451.13	WIZ	protein_coding	-	gene	28444	chr19	15532319	15560762	-3.22264	-2.31057	-1.21609	0.034314
ENSG00000016082.10	ISL1	protein_coding	+	gene	11644	chr5	50678921	50690564	-3.83069	-2.97942	-1.48971	0.0161381
ENSG00000019549.4	SNAI2	protein_coding	-	gene	4051	chr8	49830249	49834299	-4.56034	-3.64827	-2.7058	0.00925606
ENSG00000025434.14	NR1H3	protein_coding	+	gene	20546	chr11	47269851	47290396	-4.25632	-3.46586	-2.18896	0.0145017
ENSG00000029993.10	HMGB3	protein_coding	+	gene	10267	chrX	150148982	150159248	0.66885	1.73293	2.85781	0.0433472
ENSG00000030419.12	IKZF2	protein_coding	-	gene	152723	chr2	213864429	214017151	-4.89477	-3.9523	-3.04023	0.0145017
ENSG00000043355.6	ZIC2	protein_coding	+	gene	4993	chr13	100634026	100639018	4.65155	6.32367	7.81338	2.4396e-09
ENSG00000064195.7	DLX3	protein_coding	-	gene	5220	chr17	48067369	48072588	-6.50609	-5.98925	-5.25959	0.000280137
ENSG00000064489.17	MEF2BNB-MEF2B	protein_coding	-	gene	46592	chr19	19256376	19302967	-3.76988	-2.79701	-1.55052	0.031534
ENSG00000065978.13	YBX1	protein_coding	+	gene	19923	chr1	43148098	43168020	1.55052	2.645	3.73948	0.000331742
ENSG00000073282.8	TP63	protein_coding	+	gene	265864	chr3	189349205	189615068	-4.34753	-3.58747	-2.58419	0.021642
ENSG00000077092.14	RARB	protein_coding	+	gene	423601	chr3	25215823	25639423	-3.34425	-2.52339	-1.24649	0.018956
ENSG00000083812.7	ZNF324	protein_coding	+	gene	6523	chr19	58978423	58984945	-2.97942	-1.97615	-0.577643	0.048264
ENSG00000083838.11	ZNF446	protein_coding	+	gene	7214	chr19	58985384	58992597	-3.58747	-2.6754	-1.73293	0.0220126
ENSG00000085276.13	MECOM	protein_coding	-	gene	580120	chr3	168801287	169381406	-3.76988	-2.97942	-1.82414	0.013366
ENSG00000089116.3	LHX5	protein_coding	-	gene	10247	chr12	113899839	113910085	3.86109	5.62442	7.69178	0.000154664
ENSG00000091656.11	ZFHX4	protein_coding	+	gene	186068	chr8	77593454	77779521	1.06408	2.645	4.16511	0.0249608
ENSG00000096654.11	ZNF184	protein_coding	-	gene	22376	chr6	27418522	27440897	-4.0739	-3.07063	-1.97615	0.0188187
ENSG00000101115.8	SALL4	protein_coding	-	gene	18479	chr20	50400581	50419059	1.70253	3.28345	4.62115	0.0355403
ENSG00000102554.9	KLF5	protein_coding	+	gene	22563	chr13	73629114	73651676	-5.19879	-4.43873	-3.43546	0.0092545
ENSG00000103343.8	ZNF174	protein_coding	+	gene	8136	chr16	3451235	3459370	-3.76988	-2.88822	-1.91534	0.0193213
ENSG00000103449.7	SALL1	protein_coding	-	gene	15393	chr16	51169886	51185278	1.73293	3.89149	6.20206	0.0113482
ENSG00000104447.7	TRPS1	protein_coding	-	gene	401176	chr8	116420724	116821899	-6.6885	-5.86764	-4.83396	0.00325563
ENSG00000105880.4	DLX5	protein_coding	-	gene	4706	chr7	96649704	96654409	-8.08701	-7.38775	-6.17166	2.487e-05
ENSG00000107485.11	GATA3	protein_coding	+	gene	21595	chr10	8095567	8117161	-5.19879	-4.46913	-3.55707	0.00538727
ENSG00000108813.9	DLX4	protein_coding	+	gene	5988	chr17	48046334	48052321	-5.13798	-4.31712	-3.28345	0.00625386
ENSG00000115507.5	OTX1	protein_coding	+	gene	7780	chr2	63277192	63284971	-5.04678	-4.37793	-3.31385	0.0314506
ENSG00000116809.7	ZBTB17	protein_coding	-	gene	34264	chr1	16268364	16302627	-3.46586	-2.37138	-1.18569	0.0342089
ENSG00000117010.11	ZNF684	protein_coding	+	gene	16609	chr1	40997233	41013841	-3.76988	-2.94902	-1.85454	0.0188439
ENSG00000117595.6	IRF6	protein_coding	-	gene	20430	chr1	209959036	209979465	-4.95557	-4.13471	-3.16184	0.0118524
ENSG00000118495.14	PLAGL1	protein_coding	-	gene	124299	chr6	144261437	144385735	-2.82741	-2.00655	-0.729655	0.0351743
ENSG00000121406.4	ZNF549	protein_coding	+	gene	30218	chr19	58038693	58068910	-3.92189	-3.19224	-1.94575	0.0309962
ENSG00000122515.10	ZMIZ2	protein_coding	+	gene	21298	chr7	44788180	44809477	2.09776	4.62115	6.26287	0.0249608
ENSG00000124444.11	ZNF576	protein_coding	+	gene	4766	chr19	44100544	44105309	-5.44201	-4.83396	-3.76988	0.0383499
ENSG00000124459.7	ZNF45	protein_coding	-	gene	22650	chr19	44416781	44439430	-3.49626	-2.645	-1.3377	0.017067
ENSG00000125285.4	SOX21	protein_coding	-	gene	2504	chr13	95361886	95364389	2.6754	5.56362	6.81011	0.0128901
ENSG00000128610.7	FEZF1	protein_coding	-	gene	9298	chr7	121941448	121950745	1.67213	2.91862	4.31712	0.00187264
ENSG00000129028.4	THAP10	protein_coding	-	gene	11444	chr15	71173681	71185124	-3.92189	-3.10103	-1.73293	0.0281992
ENSG00000129173.8	E2F8	protein_coding	-	gene	17558	chr11	19245610	19263167	-3.22264	-2.28017	-1.03368	0.0324761
ENSG00000130684.9	ZNF337	protein_coding	-	gene	22627	chr20	25654851	25677477	-3.55707	-2.85781	-1.82414	0.0135379
ENSG00000131759.13	RARA	protein_coding	+	gene	47651	chr17	38465444	38513094	-3.46586	-2.7058	-1.21609	0.01997
ENSG00000131848.5	ZSCAN5A	protein_coding	-	gene	147072	chr19	56732681	56879752	-3.76988	-3.04023	-1.2769	0.0482846
ENSG00000131914.6	LIN28A	protein_coding	+	gene	18945	chr1	26737269	26756213	1.03368	2.46258	3.67868	0.0281253
ENSG00000132170.15	PPARG	protein_coding	+	gene	146989	chr3	12328867	12475855	-4.28672	-3.13143	-1.88494	0.0413823
ENSG00000132846.5	ZBED3	protein_coding	-	gene	15252	chr5	76367897	76383148	-3.07063	-2.24977	-1.06408	0.0408217
ENSG00000133794.13	ARNTL	protein_coding	+	gene	110615	chr11	13298199	13408813	-3.34425	-2.49299	-0.912068	0.0252139
ENSG00000134107.4	BHLHE40	protein_coding	+	gene	6208	chr3	5020801	5027008	-3.49626	-2.76661	-1.3377	0.0318864
ENSG00000135374.5	ELF5	protein_coding	-	gene	35013	chr11	34500340	34535352	-4.65155	-3.61787	-2.58419	0.0166594
ENSG00000135903.14	PAX3	protein_coding	-	gene	99109	chr2	223064607	223163715	-5.44201	-4.59074	-3.34425	0.00972445
ENSG00000136770.6	DNAJC1	protein_coding	-	gene	247233	chr10	22045466	22292698	-7.20534	-6.6581	-1.48971	0.0267989
ENSG00000136870.6	ZNF189	protein_coding	+	gene	11788	chr9	104161155	104172942	-3.58747	-2.58419	-1.2769	0.0452472
ENSG00000137185.7	ZSCAN9	protein_coding	+	gene	8597	chr6	28192664	28201260	-4.65155	-3.92189	-2.88822	0.0082068
ENSG00000137203.6	TFAP2A	protein_coding	-	gene	26474	chr6	10393419	10419892	-8.08701	-7.26614	-6.44528	1.12085e-06
ENSG00000138083.3	SIX3	protein_coding	+	gene	4315	chr2	45168902	45173216	1.00328	2.49299	3.86109	0.0296367
ENSG00000140987.15	ZSCAN32	protein_coding	-	gene	18981	chr16	3432085	3451065	-4.77316	-3.61787	-2.7362	0.00909783
ENSG00000141510.11	TP53	protein_coding	-	gene	25760	chr17	7565097	7590856	0.881666	2.24977	3.52666	0.0410679
ENSG00000141644.13	MBD1	protein_coding	-	gene	14893	chr18	47793252	47808144	-4.68195	-4.10431	-3.19224	0.0293072
ENSG00000143995.15	MEIS1	protein_coding	+	gene	140418	chr2	66660584	66801001	-4.83396	-4.0131	-2.85781	0.0130815
ENSG00000148200.12	NR6A1	protein_coding	-	gene	254036	chr9	127279554	127533589	2.46258	3.00983	3.46586	2.4396e-09
ENSG00000148516.17	ZEB1	protein_coding	+	gene	211319	chr10	31607424	31818742	-3.70908	-3.04023	-0.66885	0.0336065
ENSG00000148704.8	VAX1	protein_coding	-	gene	9781	chr10	118888032	118897812	-4.46913	-3.46586	-2.49299	0.0100271
ENSG00000149480.2	MTA2	protein_coding	-	gene	8627	chr11	62360686	62369312	1.61132	3.16184	4.49954	0.00513131
ENSG00000151090.13	THRB	protein_coding	-	gene	378123	chr3	24158651	24536773	-4.0131	-3.07063	-2.09776	0.0184439
ENSG00000155545.15	MIER3	protein_coding	-	gene	52074	chr5	56215429	56267502	-3.9827	-3.13143	-1.85454	0.0129512
ENSG00000159885.9	ZNF222	protein_coding	+	gene	7772	chr19	44529494	44537265	-3.13143	-2.18896	-1.03368	0.0352635
ENSG00000161277.9	THAP8	protein_coding	-	gene	19778	chr19	36525887	36545664	-3.89149	-3.10103	-1.85454	0.013125
ENSG00000161298.12	ZNF382	protein_coding	+	gene	23781	chr19	37095719	37119499	-3.80028	-2.94902	-1.94575	0.0338092
ENSG00000162613.12	FUBP1	protein_coding	-	gene	35055	chr1	78409740	78444794	1.06408	2.31057	3.70908	0.0117913
ENSG00000163435.11	ELF3	protein_coding	+	gene	9244	chr1	201977073	201986316	-5.62442	-4.83396	-3.58747	0.0448976
ENSG00000163666.4	HESX1	protein_coding	-	gene	28606	chr3	57231944	57260549	4.34753	7.08373	8.60384	1.55251e-05
ENSG00000164683.12	HEY1	protein_coding	-	gene	3854	chr8	80676245	80680098	-3.25304	-2.55379	-0.820861	0.0274799
ENSG00000166925.4	TSC22D4	protein_coding	-	gene	15921	chr7	100060982	100076902	-3.31385	-2.43218	-1.24649	0.0408217
ENSG00000167394.8	ZNF668	protein_coding	-	gene	13478	chr16	31072164	31085641	-3.34425	-2.31057	-1.03368	0.0499368
ENSG00000167528.8	ZNF641	protein_coding	-	gene	11407	chr12	48733791	48745197	-4.19551	-3.25304	-2.18896	0.0183565
ENSG00000167785.4	ZNF558	protein_coding	-	gene	22625	chr19	8920380	8943004	-3.52666	-2.6146	-1.45931	0.0162611
ENSG00000167967.11	E4F1	protein_coding	+	gene	12177	chr16	2273567	2285743	-3.89149	-3.16184	-1.91534	0.0194496
ENSG00000169554.12	ZEB2	protein_coding	-	gene	140500	chr2	145141648	145282147	3.70908	6.6885	7.72218	5.11311e-09
ENSG00000170260.4	ZNF212	protein_coding	+	gene	15959	chr7	148936742	148952700	-3.46586	-2.43218	-1.24649	0.0191378
ENSG00000173039.14	RELA	protein_coding	-	gene	9499	chr11	65421067	65430565	-3.61787	-2.82741	-1.09448	0.0314506
ENSG00000173068.13	BNC2	protein_coding	-	gene	461341	chr9	16409501	16870841	-4.25632	-3.31385	-1.91534	0.0443871
ENSG00000173451.2	THAP2	protein_coding	+	gene	17631	chr12	72056789	72074419	-4.37793	-3.67868	-2.6754	0.0248906
ENSG00000175105.5	ZNF654	protein_coding	+	gene	5562	chr3	88188254	88193815	-3.83069	-2.94902	-1.97615	0.0129512
ENSG00000175745.7	NR2F1	protein_coding	+	gene	11279	chr5	92919043	92930321	-3.43546	-2.6754	-0.699252	0.033267
ENSG00000176165.7	FOXG1	protein_coding	+	gene	3821	chr14	29235050	29238870	-3.89149	-3.16184	-2.00655	0.0124617
ENSG00000176472.6	ZNF575	protein_coding	+	gene	10634	chr19	44029649	44040282	-4.19551	-3.34425	-2.06735	0.0117913
ENSG00000177125.5	ZBTB34	protein_coding	+	gene	25214	chr9	129622944	129648157	-3.55707	-2.58419	-1.3681	0.0373822
ENSG00000178386.8	ZNF223	protein_coding	+	gene	16625	chr19	44555520	44572144	-3.70908	-2.76661	-1.67213	0.048264
ENSG00000179456.9	ZBTB18	protein_coding	+	gene	6194	chr1	244214585	244220778	-3.10103	-2.21937	-0.972873	0.0252139
ENSG00000180787.5	ZFP3	protein_coding	+	gene	18127	chr17	4981543	4999669	-3.07063	-2.28017	-1.00328	0.024584
ENSG00000181007.7	ZFP82	protein_coding	-	gene	35537	chr19	36874022	36909558	-4.95557	-4.0131	-2.88822	0.0252139
ENSG00000181444.8	ZNF467	protein_coding	-	gene	9298	chr7	149461271	149470568	-4.0131	-3.28345	-2.15856	0.0117913
ENSG00000181449.2	SOX2	protein_coding	+	gene	2508	chr3	181429714	181432221	3.22264	4.43873	5.59402	6.45321e-07
ENSG00000184517.7	ZFP1	protein_coding	+	gene	23745	chr16	75182390	75206134	-3.83069	-2.88822	-1.82414	0.0319053
ENSG00000185129.4	PURA	protein_coding	+	gene	8960	chr5	139487362	139496321	-3.67868	-2.79701	-1.67213	0.0336065
ENSG00000185507.15	IRF7	protein_coding	-	gene	3447	chr11	612553	615999	-2.97942	-2.12816	-0.699252	0.0361845
ENSG00000185668.5	POU3F1	protein_coding	-	gene	2928	chr1	38509523	38512450	4.65155	6.41488	7.93499	3.01697e-09
ENSG00000186230.6	ZNF749	protein_coding	+	gene	10157	chr19	57946697	57956853	-3.9523	-3.04023	-1.94575	0.0128901
ENSG00000186446.7	ZNF501	protein_coding	+	gene	7488	chr3	44771088	44778575	-3.67868	-2.58419	-1.15529	0.0316054
ENSG00000188290.6	HES4	protein_coding	-	gene	1211	chr1	934342	935552	-3.00983	-2.03695	-0.942471	0.0419477
ENSG00000188785.7	ZNF548	protein_coding	+	gene	11569	chr19	57901218	57912786	-3.86109	-2.88822	-1.67213	0.032172
ENSG00000196152.6	ZNF79	protein_coding	+	gene	20991	chr9	130186661	130207651	-3.34425	-2.46258	-1.3377	0.0188439
ENSG00000196867.3	ZFP28	protein_coding	+	gene	17853	chr19	57050317	57068169	-3.49626	-2.6754	-1.64172	0.0243658
ENSG00000197279.3	ZNF165	protein_coding	+	gene	8589	chr6	28048753	28057341	-4.52994	-3.67868	-2.40178	0.0337619
ENSG00000197779.9	ZNF81	protein_coding	+	gene	165660	chrX	47696301	47861960	-3.31385	-2.46258	-1.12488	0.0220745
ENSG00000197782.10	ZNF780A	protein_coding	-	gene	21787	chr19	40575059	40596845	-3.46586	-2.645	-1.64172	0.0324761
ENSG00000198300.8	PEG3	protein_coding	-	gene	30652	chr19	57321445	57352096	-7.60057	-6.87091	-3.22264	0.00681071
ENSG00000198440.5	ZNF583	protein_coding	+	gene	38070	chr19	56909335	56947404	-4.46913	-3.67868	-2.40178	0.0159057
ENSG00000198816.5	ZNF358	protein_coding	+	gene	5735	chr19	7580178	7585912	-4.68195	-4.0739	-3.13143	0.0110313
ENSG00000198846.5	TOX	protein_coding	-	gene	313791	chr8	59717977	60031767	-4.95557	-4.0131	-2.6146	0.0476676
ENSG00000204103.2	MAFB	protein_coding	-	gene	3393	chr20	39314488	39317880	-5.71563	-5.01638	-4.0435	0.0030816
ENSG00000204524.5	ZNF805	protein_coding	+	gene	14531	chr19	57751973	57766503	-3.07063	-2.28017	-1.12488	0.0348531
ENSG00000213015.4	ZNF580	protein_coding	+	gene	8454	chr19	56146382	56154835	-3.9827	-2.76661	-1.76333	0.02763
ENSG00000213999.11	MEF2B	protein_coding	-	gene	47024	chr19	19256377	19303400	-3.76988	-2.7058	-1.42891	0.0333433
ENSG00000214022.7	REPIN1	protein_coding	+	gene	5856	chr7	150065278	150071133	-4.25632	-3.43546	-2.34098	0.0105997
ENSG00000215421.5	ZNF407	protein_coding	+	gene	512522	chr18	72265106	72777627	-4.37793	-3.58747	-2.49299	0.0128901
ENSG00000235109.3	ZSCAN31	protein_coding	-	gene	31579	chr6	28292470	28324048	-3.25304	-2.31057	-0.942471	0.0388553
ENSG00000256087.2	ZNF432	protein_coding	-	gene	64360	chr19	52534632	52598991	-4.59074	-3.92189	-2.82741	0.0149807
ENSG00000267022.1	ZNF223	protein_coding	+	gene	61966	chr19	44529506	44591471	-4.22592	-3.13143	-2.00655	0.028559

## Sheet: Ros-E2 vs Ros-L3
ensembl_gene_id	gene_name	gene_type	strand	type_label	length	Chr	starts	ends	Lower_bound	log2_fold_change	Upper_bound	p_value
ENSG00000006377.9	DLX6	protein_coding	+	gene	5492	chr7	96634860	96640351	5.14009	6.89307	7.81413	4.61089e-10
ENSG00000007372.16	PAX6	protein_coding	-	gene	33170	chr11	31806340	31839509	1.12904	3.47625	4.93211	0.0402918
ENSG00000008196.8	TFAP2B	protein_coding	+	gene	28891	chr6	50786436	50815326	6.06115	7.33875	8.05182	4.61089e-10
ENSG00000009709.7	PAX7	protein_coding	+	gene	117861	chr1	18957500	19075360	1.8124	3.06029	3.80308	1.11938e-06
ENSG00000028277.16	POU2F2	protein_coding	-	gene	110475	chr19	42590263	42700737	-5.08067	-3.89221	-1.57471	0.0043754
ENSG00000029363.11	BCLAF1	protein_coding	-	gene	32989	chr6	136578001	136610989	0.505096	1.18846	1.87183	0.0184961
ENSG00000030419.12	IKZF2	protein_coding	-	gene	152723	chr2	213864429	214017151	1.24788	3.56538	4.45673	0.0102975
ENSG00000033800.9	PIAS1	protein_coding	+	gene	136580	chr15	68346517	68483096	0.445673	1.15875	1.8124	0.0359697
ENSG00000057657.10	PRDM1	protein_coding	+	gene	23620	chr6	106534195	106557814	-4.9024	-2.91173	-1.12904	0.020513
ENSG00000064195.7	DLX3	protein_coding	-	gene	5220	chr17	48067369	48072588	3.23856	5.58577	6.12057	1.28005e-07
ENSG00000065029.10	ZNF76	protein_coding	+	gene	37077	chr6	35226686	35263762	1.12904	2.49577	3.32769	0.0161012
ENSG00000067082.10	KLF6	protein_coding	-	gene	9286	chr10	3818188	3827473	-2.28779	-1.42615	-0.534807	0.0431456
ENSG00000073282.8	TP63	protein_coding	+	gene	265864	chr3	189349205	189615068	1.63413	3.65452	4.33788	0.0033591
ENSG00000079263.14	SP140	protein_coding	+	gene	155937	chr2	231067826	231223762	-2.97115	-1.99067	-0.742788	1.51702e-08
ENSG00000083307.6	GRHL2	protein_coding	+	gene	177295	chr8	102504660	102681954	1.36673	2.40663	3.71394	0.000186408
ENSG00000089335.16	ZNF302	protein_coding	+	gene	8759	chr19	35168544	35177302	0.594231	1.48558	2.61461	0.0239186
ENSG00000090661.7	CERS4	protein_coding	+	gene	55686	chr19	8271620	8327305	1.24788	2.55519	3.92192	0.0032191
ENSG00000091656.11	ZFHX4	protein_coding	+	gene	186068	chr8	77593454	77779521	3.32769	4.33788	5.55606	4.61089e-10
ENSG00000102935.7	ZNF423	protein_coding	-	gene	370396	chr16	49521435	49891830	0.891346	2.61461	3.50596	0.0492581
ENSG00000105880.4	DLX5	protein_coding	-	gene	4706	chr7	96649704	96654409	3.98134	7.07134	7.87355	4.61089e-10
ENSG00000106571.8	GLI3	protein_coding	-	gene	276922	chr7	42000548	42277469	1.2776	2.13923	3.06029	0.000101433
ENSG00000108813.9	DLX4	protein_coding	+	gene	5988	chr17	48046334	48052321	3.09	4.30817	5.08067	4.63718e-07
ENSG00000110693.11	SOX6	protein_coding	-	gene	773144	chr11	15987995	16761138	0.921057	1.99067	3.95163	0.0113876
ENSG00000111145.3	ELK3	protein_coding	+	gene	75454	chr12	96588160	96663613	-4.9024	-3.23856	-2.10952	5.79086e-08
ENSG00000115507.5	OTX1	protein_coding	+	gene	7780	chr2	63277192	63284971	3.14942	4.27846	4.96182	3.20657e-07
ENSG00000115738.5	ID2	protein_coding	+	gene	5609	chr2	8818975	8824583	3.92192	4.99154	6.98221	4.61089e-10
ENSG00000117139.12	KDM5B	protein_coding	-	gene	82073	chr1	202696526	202778598	0.802211	1.48558	2.10952	0.000813024
ENSG00000118418.10	HMGN3	protein_coding	-	gene	33445	chr6	79910962	79944406	1.72327	2.43635	3.09	1.05291e-09
ENSG00000120149.7	MSX2	protein_coding	+	gene	6361	chr5	174151536	174157896	3.11971	4.27846	5.11038	8.18956e-09
ENSG00000120738.7	EGR1	protein_coding	+	gene	3826	chr5	137801179	137805004	0.802211	2.34721	3.80308	0.017078
ENSG00000125398.5	SOX9	protein_coding	+	gene	5401	chr17	70117161	70122561	-5.02125	-2.97115	-2.0501	1.04992e-08
ENSG00000125850.6	OVOL2	protein_coding	-	gene	102210	chr20	17937623	18039832	0.921057	1.8124	3.23856	0.00433457
ENSG00000125968.7	ID1	protein_coding	+	gene	1233	chr20	30193086	30194318	1.78269	2.91173	4.24875	1.18171e-05
ENSG00000128610.7	FEZF1	protein_coding	-	gene	9298	chr7	121941448	121950745	4.51615	6.32855	7.01192	4.61089e-10
ENSG00000129173.8	E2F8	protein_coding	-	gene	17558	chr11	19245610	19263167	0.891346	2.19865	3.11971	0.033837
ENSG00000130844.12	ZNF331	protein_coding	+	gene	59289	chr19	54024235	54083523	0.623942	1.69356	2.97115	0.0456098
ENSG00000131845.10	ZNF304	protein_coding	+	gene	8592	chr19	57862675	57871266	1.0399	2.19865	3.11971	0.0024369
ENSG00000132170.15	PPARG	protein_coding	+	gene	146989	chr3	12328867	12475855	1.87183	3.20884	4.27846	0.00274222
ENSG00000134107.4	BHLHE40	protein_coding	+	gene	6208	chr3	5020801	5027008	-3.80308	-2.40663	-1.24788	0.00342053
ENSG00000134954.10	ETS1	protein_coding	-	gene	128798	chr11	128328656	128457453	-4.87269	-4.15961	-3.03058	1.73928e-05
ENSG00000135111.10	TBX3	protein_coding	-	gene	13911	chr12	115108059	115121969	-2.97115	-1.84211	-0.921057	7.38091e-06
ENSG00000135903.14	PAX3	protein_coding	-	gene	99109	chr2	223064607	223163715	2.70375	4.54586	5.4075	3.97977e-05
ENSG00000136870.6	ZNF189	protein_coding	+	gene	11788	chr9	104161155	104172942	1.2776	2.55519	3.50596	0.0114706
ENSG00000136997.10	MYC	protein_coding	+	gene	5995	chr8	128747680	128753674	-3.56538	-2.43635	-1.36673	0.000355902
ENSG00000138083.3	SIX3	protein_coding	+	gene	4315	chr2	45168902	45173216	1.18846	2.61461	4.10019	0.0036592
ENSG00000138738.6	PRDM5	protein_coding	-	gene	237952	chr4	121606074	121844025	1.24788	3.20884	4.1299	0.0185877
ENSG00000140836.10	ZFHX3	protein_coding	-	gene	276814	chr16	72816784	73093597	1.33702	2.28779	3.26827	5.01129e-05
ENSG00000143614.7	GATAD2B	protein_coding	-	gene	118251	chr1	153777201	153895451	0.475384	1.30731	2.10952	0.0406792
ENSG00000143799.8	PARP1	protein_coding	-	gene	47389	chr1	226548392	226595780	1.21817	1.90154	2.5849	5.17851e-06
ENSG00000147180.12	ZNF711	protein_coding	+	gene	29372	chrX	84498997	84528368	1.87183	3.14942	4.39731	2.45834e-06
ENSG00000151702.12	FLI1	protein_coding	+	gene	126733	chr11	128556430	128683162	-5.14009	-4.36759	-2.97115	6.08304e-06
ENSG00000152977.5	ZIC1	protein_coding	+	gene	116872	chr3	147111209	147228080	2.37692	3.23856	4.1299	2.08926e-09
ENSG00000156273.11	BACH1	protein_coding	+	gene	436680	chr21	30566392	31003071	0.683365	1.69356	2.64433	0.0226871
ENSG00000156273.11	BACH1	protein_coding	+	gene	436680	chr21	30566392	31003071	0.683365	1.69356	2.64433	0.0226871
ENSG00000156925.7	ZIC3	protein_coding	+	gene	11550	chrX	136648301	136659850	1.30731	3.14942	4.21904	0.0111244
ENSG00000157429.11	ZNF19	protein_coding	-	gene	100540	chr16	71498453	71598992	1.01019	2.28779	3.17913	0.0321242
ENSG00000157613.6	CREB3L1	protein_coding	+	gene	43761	chr11	46299212	46342972	-4.10019	-2.43635	-1.15875	0.00782191
ENSG00000159915.8	ZNF233	protein_coding	+	gene	25153	chr19	44754318	44779470	0.445673	2.07981	3.00086	0.00180351
ENSG00000160094.10	ZNF362	protein_coding	+	gene	44175	chr1	33722146	33766320	0.98048	2.07981	3.26827	0.0069784
ENSG00000160321.10	ZNF208	protein_coding	-	gene	77992	chr19	22115760	22193751	2.13923	3.32769	4.07048	2.06732e-05
ENSG00000163435.11	ELF3	protein_coding	+	gene	9244	chr1	201977073	201986316	1.87183	3.09	5.14009	0.000166279
ENSG00000165588.12	OTX2	protein_coding	-	gene	9773	chr14	57267425	57277197	1.75298	2.79288	3.95163	3.16327e-06
ENSG00000166704.7	ZNF606	protein_coding	-	gene	26297	chr19	58488421	58514717	0.861634	2.40663	3.71394	0.0344313
ENSG00000167395.10	ZNF646	protein_coding	+	gene	9775	chr16	31085743	31095517	1.09933	2.49577	3.29798	0.00289812
ENSG00000169554.12	ZEB2	protein_coding	-	gene	140500	chr2	145141648	145282147	-2.49577	-1.57471	-0.297115	0.0122883
ENSG00000169594.8	BNC1	protein_coding	-	gene	28812	chr15	83924655	83953466	-3.00086	-1.90154	-0.534807	0.0255417
ENSG00000171291.4	ZNF439	protein_coding	+	gene	35025	chr19	11959541	11994565	1.57471	3.00086	3.92192	0.00627334
ENSG00000172201.6	ID4	protein_coding	+	gene	3299	chr6	19837617	19840915	2.02038	3.47625	4.45673	0.000140602
ENSG00000172819.12	RARG	protein_coding	-	gene	22411	chr12	53604354	53626764	0.98048	2.76317	3.74365	0.0457721
ENSG00000174963.13	ZIC4	protein_coding	-	gene	20815	chr3	147103833	147124647	1.09933	2.85231	3.71394	0.0392348
ENSG00000175592.4	FOSL1	protein_coding	-	gene	8525	chr11	65659520	65668044	-5.94231	-5.16981	-4.27846	4.61089e-10
ENSG00000176165.7	FOXG1	protein_coding	+	gene	3821	chr14	29235050	29238870	1.30731	2.85231	3.62481	0.0181522
ENSG00000176399.3	DMRTA1	protein_coding	+	gene	8900	chr9	22446840	22455739	0.891346	2.91173	3.80308	0.0393168
ENSG00000177494.5	ZBED2	protein_coding	-	gene	2544	chr3	111311747	111314290	-3.92192	-2.40663	-1.15875	1.69318e-09
ENSG00000180787.5	ZFP3	protein_coding	+	gene	18127	chr17	4981543	4999669	1.15875	2.37692	3.11971	1.15038e-05
ENSG00000181444.8	ZNF467	protein_coding	-	gene	9298	chr7	149461271	149470568	1.36673	3.17913	3.89221	0.0199383
ENSG00000181449.2	SOX2	protein_coding	+	gene	2508	chr3	181429714	181432221	0.98048	2.16894	3.38711	0.00817181
ENSG00000182463.11	TSHZ2	protein_coding	+	gene	522924	chr20	51588946	52111869	0.534807	2.88202	3.65452	0.0189394
ENSG00000182983.10	ZNF662	protein_coding	+	gene	13603	chr3	42947223	42960825	1.01019	3.38711	4.60529	0.0216999
ENSG00000183850.9	ZNF730	protein_coding	+	gene	72010	chr19	23258012	23330021	1.06961	2.19865	4.07048	0.00415549
ENSG00000184302.6	SIX6	protein_coding	+	gene	3900	chr14	60975669	60979568	2.52548	3.71394	5.94231	0.00109163
ENSG00000185551.8	NR2F2	protein_coding	+	gene	14326	chr15	96869167	96883492	0.623942	1.60442	2.70375	0.0199383
ENSG00000185630.14	PBX1	protein_coding	+	gene	343713	chr1	164524821	164868533	0.802211	1.72327	2.5849	0.00598731
ENSG00000187772.6	LIN28B	protein_coding	+	gene	126285	chr6	105404923	105531207	0.623942	1.45586	2.28779	0.012398
ENSG00000188994.8	ZNF292	protein_coding	+	gene	111364	chr6	87862551	87973914	0.713077	1.45586	2.13923	0.00393651
ENSG00000189067.8	LITAF	protein_coding	-	gene	88385	chr16	11641853	11730237	-3.41683	-2.37692	-1.45586	1.06128e-06
ENSG00000196109.6	ZNF676	protein_coding	-	gene	17861	chr19	22361893	22379753	1.66385	2.97115	3.65452	5.73907e-05
ENSG00000196263.3	ZNF471	protein_coding	+	gene	22379	chr19	57019212	57041590	1.45586	2.76317	3.62481	0.0137644
ENSG00000197134.7	ZNF257	protein_coding	+	gene	39029	chr19	22235254	22274282	1.06961	3.23856	3.80308	0.0375249
ENSG00000197360.5	ZNF98	protein_coding	-	gene	141467	chr19	22573821	22715287	2.37692	3.47625	4.10019	1.02902e-05
ENSG00000197808.7	ZNF461	protein_coding	-	gene	29662	chr19	37128094	37157755	1.33702	2.40663	3.20884	0.00309492
ENSG00000198300.8	PEG3	protein_coding	-	gene	30652	chr19	57321445	57352096	3.29798	6.9525	7.57644	4.61089e-10
ENSG00000198482.6	ZNF808	protein_coding	+	gene	36813	chr19	53030905	53067717	0.683365	1.8124	3.38711	0.0462908
ENSG00000198521.7	ZNF43	protein_coding	-	gene	47176	chr19	21987752	22034927	0.742788	1.63413	2.52548	0.00928604
ENSG00000198795.6	ZNF521	protein_coding	-	gene	290265	chr18	22641890	22932154	1.01019	3.00086	3.8625	0.0441651
ENSG00000204103.2	MAFB	protein_coding	-	gene	3393	chr20	39314488	39317880	2.49577	4.57557	5.34807	4.88684e-06
ENSG00000204524.5	ZNF805	protein_coding	+	gene	14531	chr19	57751973	57766503	1.33702	2.40663	3.11971	1.20925e-05
ENSG00000229676.2	ZNF492	protein_coding	+	gene	33347	chr19	22817126	22850472	1.66385	3.26827	3.8625	0.000756191

## Sheet: Ros-L3 vs NPC1
ensembl_gene_id	gene_name	gene_type	strand	type_label	length	Chr	starts	ends	Lower_bound	log2_fold_change	Upper_bound	p_value
ENSG00000005801.12	ZNF195	protein_coding	-	gene	39958	chr11	3360491	3400448	0.541372	1.47374	2.55648	0.0151434
ENSG00000006468.9	ETV1	protein_coding	-	gene	100198	chr7	13930853	14031050	-3.30839	-2.07526	-0.751906	0.0391594
ENSG00000019549.4	SNAI2	protein_coding	-	gene	4051	chr8	49830249	49834299	-4.96258	-3.42869	-2.37602	8.2795e-10
ENSG00000029993.10	HMGB3	protein_coding	+	gene	10267	chrX	150148982	150159248	0.421067	1.38351	2.28579	0.0487987
ENSG00000043355.6	ZIC2	protein_coding	+	gene	4993	chr13	100634026	100639018	0.932364	3.06778	3.97006	0.0163836
ENSG00000057657.10	PRDM1	protein_coding	+	gene	23620	chr6	106534195	106557814	1.80457	3.57907	5.53403	4.55825e-05
ENSG00000067066.12	SP100	protein_coding	+	gene	128149	chr2	231280657	231408805	-4.24075	-3.24823	-2.4061	4.18526e-10
ENSG00000069667.11	RORA	protein_coding	-	gene	741036	chr15	60780483	61521518	-3.6693	-2.22564	-0.72183	0.0402755
ENSG00000069812.7	HES2	protein_coding	-	gene	12253	chr1	6472478	6484730	2.31587	4.24075	4.96258	1.727e-10
ENSG00000078246.11	TULP3	protein_coding	+	gene	63918	chr12	2986389	3050306	-2.01511	-1.20305	-0.421067	0.0432062
ENSG00000083307.6	GRHL2	protein_coding	+	gene	177295	chr8	102504660	102681954	2.55648	3.78961	4.63174	1.71884e-10
ENSG00000083814.8	ZNF671	protein_coding	-	gene	7874	chr19	58231119	58238992	-2.9174	-1.8948	-0.691754	0.0409078
ENSG00000087510.5	TFAP2C	protein_coding	+	gene	9982	chr20	55204358	55214339	3.75953	5.35357	7.03784	1.71884e-10
ENSG00000100644.12	HIF1A	protein_coding	+	gene	52746	chr14	62162231	62214976	-2.04518	-1.35343	-0.661677	0.00294845
ENSG00000101057.11	MYBL2	protein_coding	+	gene	49383	chr20	42295754	42345136	1.86473	3.09785	4.09037	0.000192069
ENSG00000101115.8	SALL4	protein_coding	-	gene	18479	chr20	50400581	50419059	0.902287	2.01511	3.93999	0.0117836
ENSG00000102554.9	KLF5	protein_coding	+	gene	22563	chr13	73629114	73651676	2.10534	3.87984	5.23327	0.00122947
ENSG00000104177.13	MYEF2	protein_coding	-	gene	39090	chr15	48431625	48470714	0.691754	1.74442	3.0377	0.0190511
ENSG00000104447.7	TRPS1	protein_coding	-	gene	401176	chr8	116420724	116821899	-4.00014	-2.4061	-1.32335	0.000610764
ENSG00000105750.10	ZNF85	protein_coding	+	gene	27476	chr19	21106028	21133503	0.932364	3.21816	4.06029	0.0106157
ENSG00000107485.11	GATA3	protein_coding	+	gene	21595	chr10	8095567	8117161	1.95496	3.06778	5.14304	2.0394e-06
ENSG00000108064.6	TFAM	protein_coding	+	gene	14200	chr10	60144782	60158981	0.842135	1.68427	2.61663	0.00150939
ENSG00000109685.13	WHSC1	protein_coding	+	gene	110784	chr4	1873151	1983934	0.541372	1.62412	3.549	0.0412876
ENSG00000113580.10	NR3C1	protein_coding	-	gene	157582	chr5	142657496	142815077	-4.21067	-2.61663	-1.38351	0.000479182
ENSG00000114861.14	FOXP1	protein_coding	-	gene	629297	chr3	71003844	71633140	-3.09785	-2.16549	-1.1429	0.00184077
ENSG00000116017.6	ARID3A	protein_coding	+	gene	50159	chr19	925781	975939	1.68427	2.64671	3.60915	1.61059e-06
ENSG00000116132.7	PRRX1	protein_coding	+	gene	76692	chr1	170631869	170708560	-5.26334	-4.24075	-3.36854	1.71884e-10
ENSG00000117595.6	IRF6	protein_coding	-	gene	20430	chr1	209959036	209979465	3.21816	4.57159	5.23327	1.71884e-10
ENSG00000118495.14	PLAGL1	protein_coding	-	gene	124299	chr6	144261437	144385735	-4.33098	-3.45877	-2.4061	6.75792e-06
ENSG00000119866.16	BCL11A	protein_coding	-	gene	102401	chr2	60678302	60780702	-4.45128	-3.42869	-1.38351	0.00125898
ENSG00000121297.6	TSHZ3	protein_coding	-	gene	74603	chr19	31765851	31840453	-4.15052	-3.24823	-1.65419	0.00107521
ENSG00000122691.8	TWIST1	protein_coding	-	gene	96682	chr7	19060614	19157295	-3.33846	-2.10534	-0.872211	0.00884163
ENSG00000124496.8	TRERF1	protein_coding	-	gene	227121	chr6	42192669	42419789	-3.15801	-2.07526	-0.932364	0.0233272
ENSG00000125347.9	IRF1	protein_coding	-	gene	9190	chr5	131817301	131826490	-3.21816	-2.07526	-0.902287	0.00988297
ENSG00000125398.5	SOX9	protein_coding	+	gene	5401	chr17	70117161	70122561	0.571449	1.62412	2.85724	0.0235322
ENSG00000126778.7	SIX1	protein_coding	-	gene	14845	chr14	61110133	61124977	-8.45142	-7.87998	-4.8122	1.71884e-10
ENSG00000127337.2	YEATS4	protein_coding	+	gene	31094	chr12	69753483	69784576	0.842135	1.92488	2.94747	0.00618576
ENSG00000127903.12	ZNF835	protein_coding	-	gene	9132	chr19	57174020	57183151	0.180457	1.65419	2.58656	0.00740881
ENSG00000129194.3	SOX15	protein_coding	-	gene	1993	chr17	7491496	7493488	0.872211	2.22564	3.75953	0.0108665
ENSG00000131914.6	LIN28A	protein_coding	+	gene	18945	chr1	26737269	26756213	4.75205	5.71449	6.31601	1.71884e-10
ENSG00000134317.13	GRHL1	protein_coding	+	gene	57071	chr2	10085341	10142411	2.73694	4.06029	4.8122	3.39752e-10
ENSG00000134323.10	MYCN	protein_coding	+	gene	6444	chr2	16080686	16087129	1.59404	2.70686	3.78961	9.52427e-05
ENSG00000135747.7	ZNF670	protein_coding	-	gene	133265	chr1	247108849	247242113	0.842135	2.01511	3.97006	0.0172945
ENSG00000135899.12	SP110	protein_coding	-	gene	58436	chr2	231032009	231090444	-3.75953	-2.88732	-0.902287	0.0346671
ENSG00000135903.14	PAX3	protein_coding	-	gene	99109	chr2	223064607	223163715	-5.41372	-4.51144	-2.9174	4.6059e-07
ENSG00000137203.6	TFAP2A	protein_coding	-	gene	26474	chr6	10393419	10419892	1.02259	2.43618	3.69938	0.00261906
ENSG00000137309.15	HMGA1	protein_coding	+	gene	9359	chr6	34204650	34214008	1.23313	2.19557	3.15801	6.41403e-05
ENSG00000138795.5	LEF1	protein_coding	-	gene	121412	chr4	108968701	109090112	-4.06029	-3.21816	-1.62412	0.00165562
ENSG00000140836.10	ZFHX3	protein_coding	-	gene	276814	chr16	72816784	73093597	-3.0377	-1.95496	-0.812059	0.0156692
ENSG00000141905.13	NFIC	protein_coding	+	gene	109655	chr19	3359561	3469215	-3.75953	-2.64671	-1.41358	0.000333004
ENSG00000142556.14	ZNF614	protein_coding	-	gene	17476	chr19	52516018	52533493	0.631601	3.30839	4.1806	0.0484482
ENSG00000143190.17	POU2F1	protein_coding	+	gene	206517	chr1	167190066	167396582	0.842135	1.95496	3.24823	0.0110622
ENSG00000143799.8	PARP1	protein_coding	-	gene	47389	chr1	226548392	226595780	0.390991	1.20305	2.13541	0.0453231
ENSG00000144218.14	AFF3	protein_coding	-	gene	596879	chr2	100162323	100759201	-4.12045	-3.33846	-2.22564	0.000182163
ENSG00000144355.10	DLX1	protein_coding	+	gene	4938	chr2	172949468	172954405	-3.09785	-2.31587	-0.270686	0.000427995
ENSG00000147862.10	NFIB	protein_coding	-	gene	317141	chr9	14081842	14398982	-3.97006	-2.88732	-1.2632	0.00305089
ENSG00000148200.12	NR6A1	protein_coding	-	gene	254036	chr9	127279554	127533589	4.09037	5.14304	6.19571	1.71884e-10
ENSG00000148704.8	VAX1	protein_coding	-	gene	9781	chr10	118888032	118897812	1.20305	1.98503	3.27831	1.45342e-07
ENSG00000150347.10	ARID5B	protein_coding	+	gene	195645	chr10	63661059	63856703	-3.45877	-2.4061	-1.38351	0.000111754
ENSG00000151090.13	THRB	protein_coding	-	gene	378123	chr3	24158651	24536773	1.32335	2.37602	3.48884	0.000315952
ENSG00000152518.5	ZFP36L2	protein_coding	-	gene	4208	chr2	43449541	43453748	0.571449	1.56396	2.61663	0.0235843
ENSG00000153879.4	CEBPG	protein_coding	+	gene	9357	chr19	33864236	33873592	0.872211	1.86473	2.94747	0.00381453
ENSG00000158055.11	GRHL3	protein_coding	+	gene	45161	chr1	24645812	24690972	2.58656	3.78961	4.90243	1.71884e-10
ENSG00000159216.14	RUNX1	protein_coding	-	gene	1216868	chr21	36160098	37376965	-3.69938	-2.76701	-1.05267	0.00998076
ENSG00000159216.14	RUNX1	protein_coding	-	gene	1216868	chr21	36160098	37376965	-3.69938	-2.76701	-1.05267	0.00998076
ENSG00000160352.11	ZNF714	protein_coding	+	gene	43109	chr19	21264965	21308073	1.44366	2.94747	4.42121	0.00108271
ENSG00000162599.11	NFIA	protein_coding	+	gene	597535	chr1	61330931	61928465	-4.60167	-3.57907	-2.13541	0.00128909
ENSG00000162624.10	LHX8	protein_coding	+	gene	33100	chr1	75594119	75627218	0.360915	2.16549	3.549	1.76109e-05
ENSG00000163132.6	MSX1	protein_coding	+	gene	4271	chr4	4861393	4865663	-3.549	-2.76701	-1.35343	0.00835353
ENSG00000164048.9	ZNF589	protein_coding	+	gene	58154	chr3	48282590	48340743	1.23313	2.43618	3.18808	0.00996381
ENSG00000164104.7	HMGB2	protein_coding	-	gene	3431	chr4	174252846	174256276	1.53389	3.75953	4.99266	0.00321992
ENSG00000164330.12	EBF1	protein_coding	-	gene	403842	chr5	158122928	158526769	-7.39876	-6.61677	-5.02273	1.71884e-10
ENSG00000165495.11	PKNOX2	protein_coding	+	gene	268703	chr11	125034583	125303285	-3.90991	-3.0377	-1.62412	0.00133353
ENSG00000165588.12	OTX2	protein_coding	-	gene	9773	chr14	57267425	57277197	1.62412	2.76701	3.63923	0.00607389
ENSG00000167380.12	ZNF226	protein_coding	+	gene	13309	chr19	44669226	44682534	-3.0377	-1.74442	-0.812059	0.00562876
ENSG00000168779.15	SHOX2	protein_coding	-	gene	9345	chr3	157814948	157824292	-2.67679	-1.7745	-0.270686	0.0040334
ENSG00000169083.11	AR	protein_coding	+	gene	185997	chrX	66764465	66950461	-3.6693	-2.79709	-1.38351	0.00585069
ENSG00000169554.12	ZEB2	protein_coding	-	gene	140500	chr2	145141648	145282147	-3.78961	-2.43618	-1.23313	0.00254244
ENSG00000169594.8	BNC1	protein_coding	-	gene	28812	chr15	83924655	83953466	0.390991	1.71435	2.76701	0.0435395
ENSG00000170448.7	NFXL1	protein_coding	-	gene	67397	chr4	47849257	47916653	0.781982	2.22564	3.48884	0.0198229
ENSG00000170485.12	NPAS2	protein_coding	+	gene	176678	chr2	101436614	101613291	-3.06778	-2.07526	-0.932364	0.0191026
ENSG00000170802.11	FOXN2	protein_coding	+	gene	64658	chr2	48541776	48606433	0.661677	1.86473	2.9174	0.0450492
ENSG00000171056.6	SOX7	protein_coding	-	gene	116080	chr8	10581278	10697357	1.32335	2.49633	4.15052	0.000758657
ENSG00000172818.5	OVOL1	protein_coding	+	gene	10198	chr11	65554493	65564690	1.62412	2.61663	3.84976	3.27868e-07
ENSG00000173041.7	ZNF680	protein_coding	-	gene	43223	chr7	63980262	64023484	0.902287	1.98503	3.81968	0.00773106
ENSG00000173068.13	BNC2	protein_coding	-	gene	461341	chr9	16409501	16870841	-4.48136	-3.57907	-1.41358	0.000987956
ENSG00000175197.6	DDIT3	protein_coding	-	gene	3930	chr12	57910371	57914300	-2.64671	-1.59404	-0.661677	0.0221841
ENSG00000175322.7	ZNF519	protein_coding	-	gene	75034	chr18	14057456	14132489	1.71435	2.70686	3.48884	0.000133789
ENSG00000175592.4	FOSL1	protein_coding	-	gene	8525	chr11	65659520	65668044	1.74442	2.9174	4.21067	5.74896e-06
ENSG00000175745.7	NR2F1	protein_coding	+	gene	11279	chr5	92919043	92930321	-5.35357	-4.66182	-3.72945	1.71884e-10
ENSG00000176887.5	SOX11	protein_coding	+	gene	8718	chr2	5832799	5841516	0.812059	1.92488	2.67679	0.00529363
ENSG00000177494.5	ZBED2	protein_coding	-	gene	2544	chr3	111311747	111314290	0.932364	2.22564	3.63923	9.59528e-08
ENSG00000177842.7	ZNF620	protein_coding	+	gene	12745	chr3	40547483	40560227	1.47374	2.67679	3.45877	0.00306982
ENSG00000178150.4	ZNF114	protein_coding	+	gene	115291	chr19	48675575	48790865	3.84976	5.35357	6.34609	1.71884e-10
ENSG00000178860.8	MSC	protein_coding	-	gene	2920	chr8	72753784	72756703	-4.3009	-3.69938	-2.76701	1.75248e-10
ENSG00000179059.5	ZFP42	protein_coding	+	gene	9280	chr4	188916925	188926204	2.67679	3.6693	4.69189	1.71884e-10
ENSG00000179348.7	GATA2	protein_coding	-	gene	13759	chr3	128198270	128212028	0.451144	1.74442	2.76701	5.21169e-06
ENSG00000179361.13	ARID3B	protein_coding	+	gene	56955	chr15	74833518	74890472	1.53389	2.70686	3.549	0.00170079
ENSG00000179772.6	FOXS1	protein_coding	-	gene	1318	chr20	30432103	30433420	-3.57907	-2.70686	-1.56396	5.40947e-09
ENSG00000180318.3	ALX1	protein_coding	+	gene	21678	chr12	85673885	85695562	-3.75953	-2.76701	-1.62412	0.00189886
ENSG00000181449.2	SOX2	protein_coding	+	gene	2508	chr3	181429714	181432221	0.96244	2.25572	3.18808	0.0211321
ENSG00000184635.9	ZNF93	protein_coding	+	gene	34663	chr19	20011722	20046384	1.38351	3.84976	4.63174	0.00472922
ENSG00000185404.12	SP140L	protein_coding	+	gene	76549	chr2	231191899	231268447	-3.93999	-2.43618	-1.2632	0.00461571
ENSG00000186564.5	FOXD2	protein_coding	+	gene	4675	chr1	47901689	47906363	-3.15801	-2.49633	-1.08274	1.54018e-06
ENSG00000186777.7	ZNF732	protein_coding	-	gene	34647	chr4	264464	299110	0.842135	2.4061	3.42869	0.0405357
ENSG00000187607.11	ZNF286A	protein_coding	+	gene	37984	chr17	15602891	15640874	0.601525	1.50381	2.37602	0.0145223
ENSG00000187772.6	LIN28B	protein_coding	+	gene	126285	chr6	105404923	105531207	0.932364	2.04518	3.45877	0.00636491
ENSG00000189067.8	LITAF	protein_coding	-	gene	88385	chr16	11641853	11730237	1.02259	1.8948	2.73694	0.000129883
ENSG00000196172.8	ZNF681	protein_coding	-	gene	19697	chr19	23921997	23941693	1.68427	2.82717	3.549	0.00173972
ENSG00000196247.7	ZNF107	protein_coding	+	gene	44894	chr7	64126511	64171404	0.932364	2.73694	3.45877	0.00897698
ENSG00000196705.4	ZNF431	protein_coding	+	gene	48208	chr19	21324827	21373034	0.751906	1.86473	3.36854	0.0152293
ENSG00000197020.6	ZNF100	protein_coding	-	gene	44863	chr19	21905568	21950430	1.56396	2.82717	3.60915	0.00223938
ENSG00000197124.7	ZNF682	protein_coding	-	gene	42449	chr19	20107867	20150315	1.32335	2.58656	3.45877	0.00565317
ENSG00000197279.3	ZNF165	protein_coding	+	gene	8589	chr6	28048753	28057341	2.55648	4.54151	5.71449	1.71884e-10
ENSG00000197372.5	ZNF675	protein_coding	-	gene	161590	chr19	23708433	23870022	2.37602	4.12045	4.84228	1.23277e-05
ENSG00000197472.10	ZNF695	protein_coding	-	gene	62547	chr1	247108849	247171395	2.55648	3.549	4.1806	1.89407e-09
ENSG00000197808.7	ZNF461	protein_coding	-	gene	29662	chr19	37128094	37157755	-3.33846	-2.19557	-1.2632	0.000974801
ENSG00000197905.4	TEAD4	protein_coding	+	gene	81344	chr12	3068496	3149839	0.270686	1.83465	2.76701	0.0150171
ENSG00000197933.8	ZNF823	protein_coding	-	gene	17745	chr19	11832080	11849824	1.68427	2.79709	3.75953	1.63114e-06
ENSG00000197961.7	ZNF121	protein_coding	-	gene	24181	chr19	9671029	9695209	1.1429	2.13541	3.21816	0.000138468
ENSG00000198554.7	WDHD1	protein_coding	-	gene	88156	chr14	55405668	55493823	0.72183	2.01511	3.21816	0.0345332
ENSG00000198795.6	ZNF521	protein_coding	-	gene	290265	chr18	22641890	22932154	-4.42121	-3.51892	-1.7745	0.000368981
ENSG00000198914.2	POU3F3	protein_coding	+	gene	4961	chr2	105471969	105476929	-3.51892	-2.5264	-1.32335	0.00388217
ENSG00000213967.6	ZNF726	protein_coding	+	gene	30284	chr19	24097678	24127961	1.68427	2.73694	3.60915	2.15787e-06
ENSG00000221818.4	EBF2	protein_coding	-	gene	203668	chr8	25699246	25902913	-5.53403	-4.72197	-3.75953	6.66024e-10
ENSG00000221869.4	CEBPD	protein_coding	-	gene	2178	chr8	48649471	48651648	-4.42121	-3.48884	-2.19557	6.91645e-05
ENSG00000234444.5	ZNF736	protein_coding	+	gene	47402	chr7	63767837	63815238	0.631601	1.8948	2.88732	0.0394868
ENSG00000255104.3	ZNF286A	protein_coding	+	gene	45087	chr17	15603006	15648092	0.511296	1.59404	2.76701	0.0430141
ENSG00000256771.2	ZNF253	protein_coding	+	gene	28789	chr19	19976695	20005483	0.751906	2.55648	3.33846	0.0317301
ENSG00000258724.1	SOX7	protein_coding	-	gene	114449	chr8	10582909	10697357	1.08274	2.19557	3.81968	0.00208048
ENSG00000267041.1	ZNF850	protein_coding	-	gene	58443	chr19	37205285	37263727	1.98503	2.85724	3.60915	3.78234e-05
