# Supplementary material for: Single-cell RNA-seq reveals dynamic transcriptome profiling in human early neural differentiation
Source: Gigascience. 2018 Sep 18;7(11):giy117. doi: 10.1093/gigascience/giy117 (PMC6420650; doi:10.1093/gigascience/giy117)
Supplement: Supplemental Files [file giy117_supplemental_files.zip › Additional file 20_Table S2.xlsx]

## Sheet: DLX6 EB vs Ros-E
seqnames	start	end	width	strand	annotation	geneChr	geneStart	geneEnd	geneLength	geneStrand	geneId	transcriptId	distanceToTSS	ENSEMBL	SYMBOL	GENENAME
chr14	100842437	100843031	595	*	Promoter	14	100800125	100842680	42556	2	7453	uc001yhk.1	0	ENSG00000140105	WARS	tryptophanyl-tRNA synthetase
chr17	40118614	40118901	288	*	Promoter	17	40118759	40129754	10996	1	1267	uc002hyl.1	0	ENSG00000173786	CNP	2',3'-cyclic nucleotide 3' phosphodiesterase
chr2	220357286	220357648	363	*	3' UTR	2	220363587	220371718	8132	1	29926	uc002vlr.3	-5939	ENSG00000144591	GMPPA	GDP-mannose pyrophosphorylase A
chr15	93105872	93106196	325	*	Distal Intergenic	15	93111048	93115493	4446	2	100144604	uc002brd.2	9297	ENSG00000258647	LINC00930	long intergenic non-protein coding RNA 930
chr11	122499622	122499808	187	*	Distal Intergenic	11	122526398	122685187	158790	1	84959	uc001pyi.4	-26590	ENSG00000154127	UBASH3B	ubiquitin associated and SH3 domain containing B
chr14	35451443	35452390	948	*	Promoter	14	35452104	35498773	46670	1	6729	uc001wso.3	0	ENSG00000100883	SRP54	signal recognition particle 54
chr3	180351514	180351948	435	*	Intron (uc010hxe.3/339829, intron 13 of 19)	3	180319918	180335616	15699	1	151613	uc003fkm.2	31596	ENSG00000163728	TTC14	tetratricopeptide repeat domain 14
chr6	94982090	94982448	359	*	Distal Intergenic	6	94428021	94456476	28456	1	643432	uc003pom.1	554069	NA	TSG1	tumor suppressor TSG1
chr7	54826624	54827205	582	*	Promoter	7	54819940	54826939	7000	2	23480	uc003tqf.3	0	ENSG00000132432	SEC61G	Sec61 translocon gamma subunit
chr14	46134154	46134570	417	*	Distal Intergenic	14	46533362	46971104	437743	1	100506412	uc031qoi.1	-398792	ENSG00000258700	LINC00871	long intergenic non-protein coding RNA 871
chr2	74236042	74236293	252	*	Intron (uc002skb.5/200424, intron 2 of 10)	2	74213531	74335302	121772	1	200424	uc002skb.5	22511	ENSG00000187605	TET3	tet methylcytosine dioxygenase 3
chr5	172021990	172022139	150	*	Distal Intergenic	5	172068276	172118533	50258	1	54492	uc003mbt.3	-46137	ENSG00000214357	NEURL1B	neuralized E3 ubiquitin protein ligase 1B
chr12	54333390	54333770	381	*	Promoter	12	54329112	54333427	4316	2	100874366	uc031qhm.1	0	ENSG00000249641	HOXC13-AS	HOXC13 antisense RNA
chr2	241580367	241580726	360	*	Distal Intergenic	2	241564662	241570676	6015	1	2859	uc021vze.1	15705	ENSG00000178623	GPR35	G protein-coupled receptor 35
chr7	21520421	21520570	150	*	Intron (uc003sva.3/6671, intron 4 of 5)	7	21467689	21554151	86463	1	6671	uc003svb.3	52732	ENSG00000105866	SP4	Sp4 transcription factor
chr1	160175178	160175387	210	*	Promoter	1	160175125	160185162	10038	1	8682	uc001fvl.3	53	ENSG00000162734	PEA15	proliferation and apoptosis adaptor protein 15
chr1	10239322	10239471	150	*	Intron (uc001aqr.4/10277, intron 25 of 26)	1	10231014	10241296	10283	1	10277	uc001aqu.3	8308	ENSG00000130939	UBE4B	ubiquitination factor E4B
chr5	179049757	179050189	433	*	Promoter	5	179041179	179050165	8987	2	3187	uc021yjd.1	0	ENSG00000169045	HNRNPH1	heterogeneous nuclear ribonucleoprotein H1
chr5	5340373	5340813	441	*	Distal Intergenic	5	5422786	5490347	67562	1	23379	uc003jdm.5	-81973	ENSG00000164151	ICE1	interactor of little elongation complex ELL subunit 1
chr2	27958214	27958926	713	*	Distal Intergenic	2	27994584	28002608	8025	1	9553	uc002rlm.1	-35658	ENSG00000243147	MRPL33	mitochondrial ribosomal protein L33
chr6	125475888	125476155	268	*	Promoter	6	125475420	125584644	109225	1	7164	uc003pzy.1	468	ENSG00000111907	TPD52L1	tumor protein D52 like 1
chr3	196668928	196669627	700	*	Promoter	3	196669494	196670884	1391	1	152217	uc003fxg.3	0	NA	NCBP2-AS2	NCBP2 antisense RNA 2 (head to head)
chr17	49713778	49714008	231	*	Intron (uc002itv.4/56934, intron 7 of 9)	17	49337897	49375292	37396	1	51096	uc002its.3	375881	ENSG00000011260	UTP18	UTP18, small subunit processome component
chrX	153237236	153237591	356	*	Promoter	23	153237991	153248646	10656	1	8269	uc004fjq.2	-400	ENSG00000177854	TMEM187	transmembrane protein 187
chr6	81481672	81482073	402	*	Distal Intergenic	6	80816344	81055987	239644	1	594	uc003pje.2	665328	ENSG00000083123	BCKDHB	branched chain keto acid dehydrogenase E1 subunit beta
chr17	38646154	38646556	403	*	Intron (uc010cxb.3/84951, intron 2 of 12)	17	38632080	38637127	5048	2	84951	uc002huu.4	-9027	ENSG00000131746	TNS4	tensin 4
chr3	155767548	155767711	164	*	Distal Intergenic	3	155838337	156256927	418591	1	7881	uc003far.2	-70626	ENSG00000169282	KCNAB1	potassium voltage-gated channel subfamily A member regulatory beta subunit 1
chr10	94840148	94840372	225	*	Distal Intergenic	10	94833647	94837641	3995	1	1592	uc001kil.2	6501	ENSG00000095596	CYP26A1	cytochrome P450 family 26 subfamily A member 1
chr2	73612620	73613657	1038	*	Promoter	2	73612886	73837046	224161	1	7840	uc002sje.1	0	ENSG00000116127	ALMS1	ALMS1, centrosome and basal body associated protein
chr11	7557586	7557762	177	*	Intron (uc001mfj.5/8495, intron 1 of 23)	11	7534996	7674996	140001	1	8495	uc001mfj.5	22590	ENSG00000166387	PPFIBP2	PPFIA binding protein 2
chr18	48332680	48332993	314	*	Intron (uc010xdn.2/83876, intron 3 of 5)	18	48321490	48346072	24583	2	83876	uc010xdn.2	13079	ENSG00000134042	MRO	maestro
chr6	6927659	6928136	478	*	Distal Intergenic	6	7107830	7252213	144384	1	6239	uc021yky.1	-179694	ENSG00000124782	RREB1	ras responsive element binding protein 1
chr22	38614596	38614912	317	*	Downstream (<1kb)	22	38609542	38612517	2976	1	23764	uc003avd.3	5054	ENSG00000185022	MAFF	MAF bZIP transcription factor F
chr6	6724735	6724884	150	*	Distal Intergenic	6	6649848	6655216	5369	1	9450	uc003mwz.1	74887	ENSG00000112799	LY86	lymphocyte antigen 86
chr5	116654236	116654627	392	*	Distal Intergenic	5	116751208	116915439	164232	1	728342	uc003kry.3	-96581	NA	LINC00992	long intergenic non-protein coding RNA 992
chr3	31207123	31207272	150	*	Distal Intergenic	3	30842348	30936153	93806	2	339896	uc003ceq.1	-270970	ENSG00000144644	GADL1	glutamate decarboxylase like 1
chr11	133705094	133705253	160	*	Distal Intergenic	11	133710517	133715392	4876	2	219938	uc001qgv.1	10139	ENSG00000166118	SPATA19	spermatogenesis associated 19
chrX	106975402	106975684	283	*	Intron (uc004enh.3/1831, intron 1 of 2)	23	106956452	106960291	3840	2	1831	uc004eng.3	-15111	ENSG00000157514	TSC22D3	TSC22 domain family member 3
chr2	86078676	86078825	150	*	5' UTR	2	86066271	86088415	22145	2	8869	uc010fgq.1	9590	ENSG00000115525	ST3GAL5	ST3 beta-galactoside alpha-2,3-sialyltransferase 5
chr10	88094408	88094821	414	*	Intron (uc001kdl.1/2894, intron 2 of 15)	10	87359312	88126250	766939	2	2894	uc001kdl.1	31429	ENSG00000182771	GRID1	glutamate ionotropic receptor delta type subunit 1
chr17	27223917	27224909	993	*	Promoter	17	27206357	27224715	18359	2	2319	uc002hdc.3	0	ENSG00000132589	FLOT2	flotillin 2
chr4	19946438	19946751	314	*	Distal Intergenic	4	20255235	20620788	365554	1	9353	uc003gpr.1	-308484	ENSG00000145147	SLIT2	slit guidance ligand 2
chr16	87653689	87653838	150	*	Intron (uc010vou.2/57338, intron 1 of 5)	16	87636493	87731761	95269	1	57338	uc002fkd.4	17196	ENSG00000154118	JPH3	junctophilin 3
chr11	60928556	60929396	841	*	Promoter	11	60897728	60928916	31189	2	55048	uc001nqv.1	0	ENSG00000167987	VPS37C	VPS37C, ESCRT-I subunit
chr10	44101647	44101814	168	*	Promoter	10	44101855	44113352	11498	1	220992	uc010qfc.2	-41	ENSG00000198298	ZNF485	zinc finger protein 485
chr11	128452831	128453171	341	*	Intron (uc001qej.2/2113, intron 1 of 9)	11	128328656	128457453	128798	2	2113	uc001qej.2	4282	ENSG00000134954	ETS1	ETS proto-oncogene 1, transcription factor
chr16	71459897	71460805	909	*	Exon (uc021tks.1/uc021tks.1, exon 1 of 1)	16	71481506	71487876	6371	2	7571	uc002fad.3	27071	ENSG00000167377	ZNF23	zinc finger protein 23
chr5	73381157	73381435	279	*	Distal Intergenic	5	73181675	73237818	56144	1	64283	uc003kda.4	199482	ENSG00000214944	ARHGEF28	Rho guanine nucleotide exchange factor 28
chr9	131865286	131865661	376	*	Exon (uc004bxh.3/1384, exon 4 of 14)	9	131870093	131871556	1464	2	1384	uc004bxj.2	5895	ENSG00000095321	CRAT	carnitine O-acetyltransferase
chr8	70242129	70242278	150	*	Distal Intergenic	8	70378859	70573147	194289	1	23213	uc003xyd.2	-136581	ENSG00000137573	SULF1	sulfatase 1
chr15	56078509	56078978	470	*	Distal Intergenic	15	55903739	56035177	131439	2	283659	uc002adg.3	-43332	ENSG00000166450	PRTG	protogenin
chr3	23986410	23986998	589	*	Promoter	3	23986751	24022109	35359	1	9975	uc003ccs.2	0	ENSG00000174738	NR1D2	nuclear receptor subfamily 1 group D member 2
chr9	2281663	2281812	150	*	Distal Intergenic	9	2160264	2193623	33360	1	6595	uc010mhb.3	121399	ENSG00000080503	SMARCA2	SWI/SNF related, matrix associated, actin dependent regulator of chromatin, subfamily a, member 2
chrX	133371132	133371597	466	*	Promoter	23	133371077	133379808	8732	1	347475	uc011mvj.2	55	ENSG00000203952	CCDC160	coiled-coil domain containing 160
chr14	52104926	52105321	396	*	Intron (uc001wzb.4/122786, intron 2 of 14)	14	52116236	52118462	2227	2	145438	uc021rtc.1	13141	ENSG00000273888	FRMD6-AS1	FRMD6 antisense RNA 1
chr6	162693019	162693301	283	*	Intron (uc003qtw.4/5071, intron 1 of 8)	6	161768590	162683797	915208	2	5071	uc003qtv.4	-9222	ENSG00000185345	PRKN	parkin RBR E3 ubiquitin protein ligase
chr4	143946801	143946950	150	*	Distal Intergenic	4	144106070	144136729	30660	1	84640	uc003ija.4	-159120	ENSG00000170185	USP38	ubiquitin specific peptidase 38
chr15	42749486	42749954	469	*	Promoter	15	42705021	42749730	44710	2	64397	uc001zpw.3	0	ENSG00000103994	ZNF106	zinc finger protein 106
chr2	86065198	86065718	521	*	Downstream (<1kb)	2	86066271	86088415	22145	2	8869	uc010fgq.1	22697	ENSG00000115525	ST3GAL5	ST3 beta-galactoside alpha-2,3-sialyltransferase 5
chr5	31964178	31964379	202	*	Intron (uc003jhl.3/23037, intron 2 of 24)	5	31936208	31936265	58	2	100422874	uc021xxb.1	-27913	ENSG00000266243	MIR4279	microRNA 4279
chr11	119612198	119612414	217	*	Distal Intergenic	11	119545099	119599435	54337	2	5818	uc001pww.3	-12763	ENSG00000110400	NECTIN1	nectin cell adhesion molecule 1
chr5	16857895	16858057	163	*	Intron (uc003jft.4/4651, intron 2 of 40)	5	16662016	16936385	274370	2	4651	uc003jft.4	78328	ENSG00000145555	MYO10	myosin X
chr5	149546999	149547223	225	*	Promoter	5	149546344	149564121	17778	1	1044	uc003lrq.3	655	ENSG00000113722	CDX1	caudal type homeobox 1
chr9	112731404	112731558	155	*	Intron (uc004bei.2/445815, intron 7 of 8)	9	112810878	112934791	123914	1	11217	uc004bem.3	-79320	ENSG00000241978	AKAP2	A-kinase anchoring protein 2
chr8	106520652	106520801	150	*	Intron (uc003ymd.3/23414, intron 3 of 7)	8	106703118	106816767	113650	1	23414	uc011lhs.2	-182317	ENSG00000169946	ZFPM2	zinc finger protein, FOG family member 2
chr7	36698694	36699226	533	*	Exon (uc003tfh.4/313, exon 4 of 21)	7	36637440	36639726	2287	2	100874264	uc031swz.1	-58968	ENSG00000230539	AOAH-IT1	AOAH intronic transcript 1
chr2	68709996	68710264	269	*	Intron (uc010fdf.2/200558, intron 1 of 6)	2	68694691	68807294	112604	1	200558	uc002sep.3	15305	ENSG00000169621	APLF	aprataxin and PNKP like factor
chr4	118057070	118057555	486	*	Distal Intergenic	4	118004710	118006736	2027	2	133022	uc003ibv.4	-50334	ENSG00000174599	TRAM1L1	translocation associated membrane protein 1-like 1
chr18	73090790	73090939	150	*	Distal Intergenic	18	73121827	73139589	17763	2	284274	uc002lma.1	48650	ENSG00000206026	SMIM21	small integral membrane protein 21
chr1	6780054	6780401	348	*	Distal Intergenic	1	6694228	6761966	67739	2	55735	uc010nzu.1	-18088	ENSG00000007923	DNAJC11	DnaJ heat shock protein family (Hsp40) member C11
chr5	96143083	96143232	150	*	Promoter	5	96096514	96143892	47379	2	51752	uc003kml.3	660	ENSG00000164307	ERAP1	endoplasmic reticulum aminopeptidase 1
chr1	153488333	153488517	185	*	Distal Intergenic	1	153507076	153508717	1642	2	6277	uc001fbw.1	20200	ENSG00000197956	S100A6	S100 calcium binding protein A6
chr12	113015778	113016168	391	*	Intron (uc010syl.2/22895, intron 1 of 21)	12	113012901	113336684	323784	1	22895	uc010syl.2	2877	ENSG00000089169	RPH3A	rabphilin 3A
chr14	99927139	99927376	238	*	Intron (uc031qqj.1/84193, intron 4 of 12)	14	99864083	99946581	82499	2	84193	uc031qqj.1	19205	ENSG00000183576	SETD3	SET domain containing 3
chr3	123679968	123680535	568	*	Promoter	3	123632274	123680255	47982	2	64770	uc003egy.4	0	ENSG00000175455	CCDC14	coiled-coil domain containing 14
chr2	215175647	215176006	360	*	Intron (uc002veq.4/79582, intron 15 of 15)	2	215276461	215440653	164193	1	402117	uc002vet.2	-100455	ENSG00000174453	VWC2L	von Willebrand factor C domain containing protein 2 like
chr5	13535766	13535949	184	*	Distal Intergenic	5	13690437	13769252	78816	2	1767	uc003jfc.2	233303	ENSG00000039139	DNAH5	dynein axonemal heavy chain 5
chr1	229000352	229000687	336	*	Distal Intergenic	1	228870824	228882416	11593	1	58480	uc001htf.3	129528	ENSG00000116574	RHOU	ras homolog family member U
chr16	89976613	89977079	467	*	Exon (uc002fpb.2/22980, exon 17 of 18)	16	89984287	89987385	3099	1	4157	uc002fpe.4	-7208	ENSG00000258839	MC1R	melanocortin 1 receptor
chr3	186543171	186543463	293	*	Distal Intergenic	3	186560463	186576252	15790	1	9370	uc003fra.3	-17000	ENSG00000181092	ADIPOQ	adiponectin, C1Q and collagen domain containing
chr15	29310800	29311081	282	*	Intron (uc010uas.1/321, intron 4 of 4)	15	29362861	29394962	32102	1	321	uc001zcm.1	-51780	ENSG00000034053	APBA2	amyloid beta precursor protein binding family A member 2
chr21	30396697	30397474	778	*	Promoter	21	30396938	30426807	29870	1	10600	uc002ymw.3	0	ENSG00000156256	USP16	ubiquitin specific peptidase 16
chr20	48505079	48505421	343	*	3' UTR	20	48481276	48500795	19520	1	23315	uc010gic.3	23803	ENSG00000197818	SLC9A8	solute carrier family 9 member A8
chr8	81059702	81059924	223	*	Intron (uc010lzs.1/7163, intron 1 of 7)	8	80947105	81083345	136241	2	7163	uc010lzs.1	23421	ENSG00000076554	TPD52	tumor protein D52
chr8	14153362	14153650	289	*	Intron (uc010lss.3/137868, intron 1 of 5)	8	13947373	14412435	465063	2	137868	uc010lss.3	258785	ENSG00000185053	SGCZ	sarcoglycan zeta
chr1	174049983	174050191	209	*	Distal Intergenic	1	174128552	174363283	234732	1	9910	uc009wwq.2	-78361	ENSG00000152061	RABGAP1L	RAB GTPase activating protein 1 like
chr17	75786236	75786686	451	*	Distal Intergenic	17	75875083	75880169	5087	2	400624	uc002jub.3	93483	ENSG00000204283	LINC01973	long intergenic non-protein coding RNA 1973
chr17	38108887	38109911	1025	*	Distal Intergenic	17	38119226	38134019	14794	1	284110	uc002htl.1	-9315	ENSG00000167914	GSDMA	gasdermin A
chr1	226707714	226708063	350	*	Distal Intergenic	1	226736501	226796915	60415	1	375057	uc021pjw.1	-28438	ENSG00000203685	STUM	stum, mechanosensory transduction mediator homolog
chr7	65305545	65306021	477	*	3' UTR	7	65338257	65419800	81544	1	154807	uc003tul.3	-32236	ENSG00000196715	VKORC1L1	vitamin K epoxide reductase complex subunit 1 like 1
chr9	124412433	124412865	433	*	Intron (uc004bln.3/153090, intron 1 of 16)	9	124329399	124547809	218411	1	153090	uc004bln.3	83034	ENSG00000136848	DAB2IP	DAB2 interacting protein
chr4	113444891	113445470	580	*	Distal Intergenic	4	113434672	113437328	2657	2	63973	uc003ias.3	-7563	ENSG00000178403	NEUROG2	neurogenin 2
chr10	100081244	100081393	150	*	Distal Intergenic	10	100007443	100028007	20565	2	84171	uc001kpa.1	-53237	ENSG00000138131	LOXL4	lysyl oxidase like 4
chr17	62776552	62776800	249	*	Promoter	17	62774257	62777622	3366	2	146880	uc002jeu.3	822	ENSG00000215769	ARHGAP27P1	Rho GTPase activating protein 27 pseudogene 1
chr6	37045699	37046147	449	*	Distal Intergenic	6	36989318	36996391	7074	1	221472	uc003onj.1	56381	ENSG00000146192	FGD2	FYVE, RhoGEF and PH domain containing 2
chr1	78469885	78470051	167	*	Promoter	1	78470636	78482995	12360	1	11080	uc001dij.3	-585	ENSG00000162616	DNAJB4	DnaJ heat shock protein family (Hsp40) member B4
chr3	10305518	10305912	395	*	Intron (uc003bvg.2/9797, intron 3 of 7)	3	10290879	10327537	36659	1	9797	uc011att.1	14639	ENSG00000157014	TATDN2	TatD DNase domain containing 2
chr1	71880306	71880482	177	*	Intron (uc001dfv.3/257194, intron 6 of 6)	1	71547007	71703406	156400	1	100852410	uc001dfu.2	333299	ENSG00000229956	ZRANB2-AS2	ZRANB2 antisense RNA 2 (head to head)
chr6	26224154	26224311	158	*	Downstream (1-2kb)	6	26225383	26225844	462	1	8353	uc003nhc.4	-1072	ENSG00000274750	HIST1H3E	histone cluster 1 H3 family member e
chr4	128495870	128496238	369	*	Distal Intergenic	4	128554087	128637934	83848	1	27152	uc003ifk.2	-57849	ENSG00000164066	INTU	inturned planar cell polarity protein
chr15	85498617	85499026	410	*	Intron (uc010upf.1/9154, intron 18 of 18)	15	85523744	85682376	158633	1	5151	uc021stv.1	-24718	ENSG00000073417	PDE8A	phosphodiesterase 8A
chr2	200421753	200421902	150	*	Distal Intergenic	2	200134223	200335989	201767	2	23314	uc002uuz.2	-85764	ENSG00000119042	SATB2	SATB homeobox 2
chr1	71141474	71141818	345	*	Distal Intergenic	1	70876901	70905534	28634	1	1491	uc010oqq.2	264573	ENSG00000116761	CTH	cystathionine gamma-lyase
chr11	9528286	9528671	386	*	Intron (uc001mhr.3/7702, intron 11 of 15)	11	9482512	9550071	67560	1	7702	uc010rby.2	45774	ENSG00000166478	ZNF143	zinc finger protein 143
chr3	63330321	63330861	541	*	Intron (uc003dlp.3/132204, intron 2 of 5)	3	63263914	63602597	338684	1	132204	uc011bfl.2	66407	ENSG00000163630	SYNPR	synaptoporin
chr2	232742625	232742856	232	*	Distal Intergenic	2	232756952	232757008	57	2	100302126	uc021vyd.1	14152	ENSG00000222246	MIR1471	microRNA 1471
chr19	48983696	48983845	150	*	3' UTR	19	48972465	48985571	13107	1	9266	uc002pjj.4	11231	ENSG00000105443	CYTH2	cytohesin 2
chr10	102469998	102470274	277	*	Distal Intergenic	10	102505468	102589698	84231	1	5076	uc001krk.4	-35194	ENSG00000075891	PAX2	paired box 2
chr7	141196694	141196950	257	*	Distal Intergenic	7	141251078	141293990	42913	1	55750	uc003vwh.2	-54128	ENSG00000006530	AGK	acylglycerol kinase
chr4	114213710	114214303	594	*	Promoter	4	114214138	114304896	90759	1	287	uc011cgc.2	0	ENSG00000145362	ANK2	ankyrin 2
chr4	1404166	1404619	454	*	Distal Intergenic	4	1385340	1389782	4443	1	285464	uc003gdf.2	18826	ENSG00000163945	CRIPAK	cysteine rich PAK1 inhibitor
chr6	73557354	73557536	183	*	Intron (uc003pgj.4/56479, intron 1 of 8)	6	73677410	73677476	67	2	100423005	uc021zbr.1	119940	ENSG00000266180	MIR4282	microRNA 4282
chr20	11242175	11242425	251	*	Distal Intergenic	20	11247307	11254031	6725	2	339593	uc002wnx.4	11606	NA	LOC339593	uncharacterized LOC339593
chr22	18527780	18527929	150	*	Distal Intergenic	22	18512151	18520734	8584	1	100192420	uc002zno.1	15629	ENSG00000235295	LINC01634	long intergenic non-protein coding RNA 1634
chr10	28573206	28573430	225	*	Intron (uc009xla.2/143098, intron 1 of 16)	10	28339923	28571067	231145	2	143098	uc001iub.1	-2139	ENSG00000150054	MPP7	membrane palmitoylated protein 7
chr6	136434869	136435248	380	*	Intron (uc003qgp.3/27115, intron 3 of 12)	6	136359174	136516709	157536	1	27115	uc003qgr.3	75695	ENSG00000171408	PDE7B	phosphodiesterase 7B
chr11	114670276	114670715	440	*	Distal Intergenic	11	114549200	114577652	28453	1	120406	uc009yyy.2	121076	ENSG00000204361	NXPE2	neurexophilin and PC-esterase domain family member 2
chr8	86350430	86350579	150	*	Promoter	8	86351056	86361267	10212	1	761	uc003ydj.3	-477	ENSG00000164879	CA3	carbonic anhydrase 3
chr14	72542517	72542861	345	*	Intron (uc021rvv.1/9628, intron 1 of 15)	14	72399786	73033238	633453	1	9628	uc021rwb.1	142731	ENSG00000182732	RGS6	regulator of G protein signaling 6
chr7	39619996	39620355	360	*	Distal Intergenic	7	39606003	39612480	6478	1	57002	uc003thc.4	13993	ENSG00000241127	YAE1D1	Yae1 domain containing 1
chr16	82030784	82030933	150	*	Downstream (<1kb)	16	82031251	82045093	13843	2	93517	uc002fgu.3	14160	ENSG00000184860	SDR42E1	short chain dehydrogenase/reductase family 42E, member 1
chr2	59375192	59375392	201	*	Distal Intergenic	2	59152746	59290901	138156	1	400955	uc021vhz.2	222446	ENSG00000233723	LINC01122	long intergenic non-protein coding RNA 1122
chr3	185959813	185959980	168	*	Intron (uc003fqa.3/1608, intron 20 of 24)	3	185996923	185999048	2126	2	1608	uc031scr.1	39068	ENSG00000058866	DGKG	diacylglycerol kinase gamma
chr7	34076146	34076309	164	*	Intron (uc011kap.2/168667, intron 7 of 15)	7	33944523	34195484	250962	1	168667	uc011kap.2	131623	ENSG00000164619	BMPER	BMP binding endothelial regulator
chr1	43814488	43815452	965	*	3' UTR	1	43824626	43828873	4248	1	991	uc001cix.3	-9174	ENSG00000117399	CDC20	cell division cycle 20
chr16	57974036	57974185	150	*	Exon (uc002emt.2/1258, exon 15 of 33)	16	57916244	58005020	88777	2	1258	uc002emt.2	30835	ENSG00000070729	CNGB1	cyclic nucleotide gated channel beta 1
chr16	23741110	23741471	362	*	Distal Intergenic	16	23711996	23724821	12826	2	10595	uc010bxq.1	-16289	ENSG00000134398	ERN2	endoplasmic reticulum to nucleus signaling 2
chr3	149996780	149997203	424	*	Distal Intergenic	3	150126788	150177615	50828	1	9819	uc003exv.3	-129585	ENSG00000196428	TSC22D2	TSC22 domain family member 2
chr18	23806082	23806613	532	*	Promoter	18	23806409	23971650	165242	1	6875	uc002kvs.4	0	ENSG00000141384	TAF4B	TATA-box binding protein associated factor 4b
chr3	86230103	86230252	150	*	Distal Intergenic	3	85849137	85877200	28064	2	100874037	uc031saq.1	-352903	ENSG00000241648	CADM2-AS2	CADM2 antisense RNA 2
chr1	93913916	93914933	1018	*	Promoter	1	93913688	94020218	106531	1	54874	uc010otk.2	228	ENSG00000137942	FNBP1L	formin binding protein 1 like
chr18	832122	832528	407	*	Distal Intergenic	18	721592	812542	90951	2	7525	uc002kkz.3	-19580	ENSG00000176105	YES1	YES proto-oncogene 1, Src family tyrosine kinase
chr2	3828382	3828564	183	*	Distal Intergenic	2	3742211	3750260	8050	1	55821	uc002qyf.3	86171	ENSG00000151360	ALLC	allantoicase
chr18	68174125	68174375	251	*	Distal Intergenic	18	67981427	67997434	16008	1	9306	uc010dqq.2	192698	ENSG00000170677	SOCS6	suppressor of cytokine signaling 6
chr12	121366628	121366806	179	*	Distal Intergenic	12	121200313	121342155	141843	2	121665	uc001tzd.3	-24473	ENSG00000157837	SPPL3	signal peptide peptidase like 3
chr6	45390547	45390701	155	*	Promoter	6	45389914	45518819	128906	1	860	uc003oxt.3	633	ENSG00000124813	RUNX2	runt related transcription factor 2
chr9	125112853	125113207	355	*	Distal Intergenic	9	125132809	125157982	25174	1	5742	uc010mwb.2	-19602	ENSG00000095303	PTGS1	prostaglandin-endoperoxide synthase 1
chr3	110789888	110791007	1120	*	Promoter	3	110790606	110856407	65802	1	25945	uc003dxt.2	0	ENSG00000177707	NECTIN3	nectin cell adhesion molecule 3
chr6	109704048	109704259	212	*	Promoter	6	109687717	109703762	16046	2	8763	uc011eap.2	-286	ENSG00000135535	CD164	CD164 molecule
chr1	156862068	156862426	359	*	Distal Intergenic	1	156863523	156886226	22704	1	375033	uc001fqj.1	-1097	ENSG00000187800	PEAR1	platelet endothelial aggregation receptor 1
chr1	49085338	49085694	357	*	Intron (uc001cru.2/84871, intron 9 of 13)	1	48761044	48937876	176833	2	54558	uc010omv.2	-147462	ENSG00000132122	SPATA6	spermatogenesis associated 6
chr1	46048927	46049654	728	*	Promoter	1	46049660	46079853	30194	1	4678	uc010olq.2	-6	ENSG00000132780	NASP	nuclear autoantigenic sperm protein
chr9	116398459	116398608	150	*	Distal Intergenic	9	116356434	116360023	3590	1	5998	uc031tev.1	42025	ENSG00000138835	RGS3	regulator of G protein signaling 3
chr4	173813482	173813742	261	*	Intron (uc003isv.3/442117, intron 8 of 12)	4	174089904	174245118	155215	1	51809	uc003isz.4	-276162	ENSG00000109586	GALNT7	polypeptide N-acetylgalactosaminyltransferase 7
chr6	168368752	168368969	218	*	Intron (uc021zij.1/4301, intron 30 of 31)	6	168376604	168377619	1016	2	100128124	uc010kks.1	8650	NA	HGC6.3	uncharacterized LOC100128124
chr1	163291400	163291931	532	*	Promoter	1	163291723	163325553	33831	1	83540	uc001gcq.1	0	ENSG00000143228	NUF2	NUF2, NDC80 kinetochore complex component
chr16	67595721	67597285	1565	*	Promoter	16	67596310	67673088	76779	1	10664	uc002etl.3	0	ENSG00000102974	CTCF	CCCTC-binding factor
chr2	114723238	114723595	358	*	Distal Intergenic	2	114737146	114764887	27742	1	440900	uc002tkz.2	-13551	ENSG00000234199	LINC01191	long intergenic non-protein coding RNA 1191
chr4	2221784	2222115	332	*	Intron (uc003ger.2/353497, intron 1 of 23)	4	2073645	2230970	157326	2	353497	uc003ger.2	8855	ENSG00000130997	POLN	DNA polymerase nu
chr21	27333357	27333734	378	*	Intron (uc011acg.2/351, intron 1 of 7)	21	27252861	27342862	90002	2	351	uc011acg.2	9128	ENSG00000142192	APP	amyloid beta precursor protein
chr2	96749029	96749204	176	*	Distal Intergenic	2	96778623	96781888	3266	2	151	uc021vlh.1	32684	ENSG00000274286	ADRA2B	adrenoceptor alpha 2B
chr10	22368874	22369225	352	*	Distal Intergenic	10	22208761	22292650	83890	2	64215	uc021pnz.1	-76224	ENSG00000136770	DNAJC1	DnaJ heat shock protein family (Hsp40) member C1
chr5	180288014	180288703	690	*	Promoter	5	180274611	180288286	13676	2	643836	uc003mmm.4	0	ENSG00000196670	ZFP62	ZFP62 zinc finger protein
chr2	149266931	149267445	515	*	Intron (uc002twm.4/55777, intron 13 of 14)	2	149242685	149271044	28360	1	55777	uc002twp.3	24246	ENSG00000204406	MBD5	methyl-CpG binding domain protein 5
chr11	114151332	114151777	446	*	Intron (uc001por.1/4837, intron 2 of 4)	11	114166535	114183238	16704	1	4837	uc001pos.1	-14758	ENSG00000166741	NNMT	nicotinamide N-methyltransferase
chr7	97601391	97601620	230	*	Promoter	7	97503667	97601638	97972	2	389538	uc010lfp.1	18	NA	CCZ1P-OR7E38P	CCZ1P-OR7E38P readthrough
chr18	9849460	9849894	435	*	Intron (uc002kog.2/11031, intron 6 of 6)	18	9885723	9888156	2434	1	84203	uc002koh.4	-35829	ENSG00000168454	TXNDC2	thioredoxin domain containing 2
chr5	77071784	77072431	648	*	Promoter	5	76986995	77072185	85191	2	6902	uc003kfh.1	0	ENSG00000171530	TBCA	tubulin folding cofactor A
chr17	29816681	29817132	452	*	Intron (uc002hgn.1/84440, intron 3 of 14)	17	29815076	29865232	50157	1	84440	uc002hgo.2	1605	ENSG00000131242	RAB11FIP4	RAB11 family interacting protein 4
chr12	7024486	7025012	527	*	Promoter	12	7024371	7032859	8489	1	2026	uc001qrv.1	115	ENSG00000111674	ENO2	enolase 2
chr17	30334020	30334638	619	*	Promoter	17	30335037	30380519	45483	1	114659	uc010wbx.2	-399	ENSG00000185158	LRRC37B	leucine rich repeat containing 37B
chr12	63460695	63460894	200	*	Distal Intergenic	12	63536539	63546590	10052	2	552	uc001sro.2	85696	ENSG00000166148	AVPR1A	arginine vasopressin receptor 1A
chr11	74816325	74816724	400	*	Intron (uc010rrp.1/11309, intron 1 of 2)	11	74811540	74875145	63606	1	11309	uc010rrp.1	4785	ENSG00000137491	SLCO2B1	solute carrier organic anion transporter family member 2B1
chr19	41196397	41196928	532	*	Promoter	19	41171812	41196556	24745	2	9253	uc002oon.3	0	ENSG00000105245	NUMBL	NUMB like, endocytic adaptor protein
chr1	149858105	149858592	488	*	Promoter	1	149858525	149858961	437	1	8338	uc001etd.3	0	ENSG00000184260	HIST2H2AC	histone cluster 2 H2A family member c
chr5	110406284	110406763	480	*	Promoter	5	110405778	110413722	7945	1	85480	uc003kpa.2	506	ENSG00000145777	TSLP	thymic stromal lymphopoietin
chr11	117314219	117314691	473	*	Exon (uc001prh.1/57453, exon 21 of 33)	11	117255313	117281417	26105	1	22897	uc001prg.1	58906	ENSG00000110274	CEP164	centrosomal protein 164
chr7	149388186	149388482	297	*	Exon (uc022apq.1/uc022apq.1, exon 1 of 1)	7	149412102	149431664	19563	1	84626	uc010lpj.3	-23620	ENSG00000133619	KRBA1	KRAB-A domain containing 1
chr4	152966823	152967525	703	*	Distal Intergenic	4	152624331	152682175	57845	2	5188	uc003imm.4	-284648	ENSG00000059691	GATB	glutamyl-tRNA amidotransferase subunit B
chr20	11252134	11252381	248	*	Intron (uc002wnx.4/339593, intron 1 of 1)	20	11247307	11254031	6725	2	339593	uc002wnx.4	1650	NA	LOC339593	uncharacterized LOC339593
chr3	128712738	128713179	442	*	Promoter	3	128628709	128712919	84211	2	57501	uc003elg.1	0	ENSG00000114656	KIAA1257	KIAA1257
chr2	20068436	20068761	326	*	Promoter	2	20068615	20077296	8682	1	400946	uc002rdd.2	0	ENSG00000228784	LINC00954	long intergenic non-protein coding RNA 954
chr2	91816283	91817002	720	*	Intron (uc002sts.4/654342, intron 2 of 2)	2	91805188	91847975	42788	2	654342	uc002sts.4	30973	ENSG00000283196	LOC654342	lymphocyte-specific protein 1 pseudogene
chr1	70686834	70687526	693	*	Promoter	1	70687145	70716186	29042	1	9295	uc001deu.2	0	ENSG00000116754	SRSF11	serine and arginine rich splicing factor 11
chr11	65264735	65265427	693	*	Promoter	11	65265233	65273939	8707	1	378938	uc010roh.3	0	ENSG00000251562	MALAT1	metastasis associated lung adenocarcinoma transcript 1 (non-protein coding)
chr7	106376938	106377357	420	*	Intron (uc003vds.3/uc003vds.3, intron 2 of 4)	7	106297211	106301634	4424	2	168455	uc003vdt.3	-75304	ENSG00000253276	CCDC71L	coiled-coil domain containing 71 like
chr8	122167722	122168090	369	*	Distal Intergenic	8	121582500	121824309	241810	2	6641	uc003ype.3	-343413	ENSG00000172164	SNTB1	syntrophin beta 1
chr5	179049757	179050189	433	*	Promoter	5	179041179	179050165	8987	2	3187	uc021yjd.1	0	ENSG00000169045	HNRNPH1	heterogeneous nuclear ribonucleoprotein H1
chr7	23400121	23400348	228	*	Intron (uc003swg.3/10643, intron 5 of 14)	7	23349828	23387353	37526	2	10643	uc003swf.3	-12768	ENSG00000136231	IGF2BP3	insulin like growth factor 2 mRNA binding protein 3
chr7	149535120	149535775	656	*	Promoter	7	149535509	149564568	29060	1	643641	uc010lpn.3	0	ENSG00000106479	ZNF862	zinc finger protein 862
chr2	239482068	239482358	291	*	Distal Intergenic	2	239419331	239464140	44810	2	151171	uc002vyi.2	-17928	ENSG00000225493	LINC01107	long intergenic non-protein coding RNA 1107
chr4	184580139	184580754	616	*	Promoter	4	184560789	184580331	19543	2	201965	uc003ivt.1	0	ENSG00000182552	RWDD4	RWD domain containing 4
chr11	72363989	72364372	384	*	Intron (uc010rrb.2/5138, intron 2 of 31)	11	72287184	72353504	66321	2	5138	uc010rra.2	-10485	ENSG00000186642	PDE2A	phosphodiesterase 2A
chr8	82644541	82645119	579	*	Promoter	8	82644688	82671748	27061	1	92421	uc003ycl.3	0	ENSG00000164695	CHMP4C	charged multivesicular body protein 4C
chr9	136039116	136039509	394	*	Promoter	9	136028340	136039301	10962	2	26301	uc004ccw.3	0	ENSG00000148288	GBGT1	globoside alpha-1,3-N-acetylgalactosaminyltransferase 1 (FORS blood group)
chr6	26569102	26569301	200	*	Exon (uc021yns.1/uc021yns.1, exon 1 of 1)	6	26597171	26600277	3107	1	29777	uc003nii.3	-27870	ENSG00000146109	ABT1	activator of basal transcription 1
chr4	37417547	37417841	295	*	Intron (uc011bxz.2/57495, intron 3 of 6)	4	37455552	37595132	139581	1	55286	uc003gsw.4	-37711	ENSG00000154274	C4orf19	chromosome 4 open reading frame 19
chr1	204654059	204654289	231	*	Promoter	1	204586303	204654597	68295	2	10446	uc001hbe.1	308	ENSG00000170382	LRRN2	leucine rich repeat neuronal 2
chr9	113018681	113019104	424	*	Promoter	9	113006092	113018920	12829	2	7295	uc004bep.2	0	ENSG00000136810	TXN	thioredoxin
chr12	104595194	104595420	227	*	Distal Intergenic	12	104606488	104653174	46687	1	7296	uc001tkm.1	-11068	ENSG00000198431	TXNRD1	thioredoxin reductase 1
chr3	150453948	150454345	398	*	Distal Intergenic	3	150458910	150481263	22354	2	6478	uc003eyi.3	26918	ENSG00000181788	SIAH2	siah E3 ubiquitin protein ligase 2
chr2	217236798	217237236	439	*	Promoter	2	217122585	217236750	114166	2	57574	uc002vgb.3	-48	ENSG00000144583	2018-03-04	membrane associated ring-CH-type finger 4
chr2	219712543	219712792	250	*	Distal Intergenic	2	219724546	219738954	14409	1	7475	uc002vjc.1	-11754	ENSG00000115596	WNT6	Wnt family member 6
chr2	191023594	191023888	295	*	Intron (uc002urq.3/84281, intron 1 of 2)	2	191014972	191068210	53239	1	84281	uc002urr.3	8622	ENSG00000187699	C2orf88	chromosome 2 open reading frame 88
chr1	214900813	214901032	220	*	Distal Intergenic	1	214776532	214837914	61383	1	1063	uc001hkm.3	124281	ENSG00000117724	CENPF	centromere protein F
chr8	40415387	40415776	390	*	Intron (uc003xnr.3/79698, intron 6 of 6)	8	40388111	40755343	367233	2	79698	uc003xnr.3	339567	ENSG00000165061	ZMAT4	zinc finger matrin-type 4
chr8	71383977	71384538	562	*	Distal Intergenic	8	71024267	71316020	291754	2	10499	uc003xyn.1	-67957	ENSG00000140396	NCOA2	nuclear receptor coactivator 2
chr15	99557937	99558418	482	*	Distal Intergenic	15	99511459	99551024	39566	2	145814	uc002bun.3	-6913	ENSG00000183571	PGPEP1L	pyroglutamyl-peptidase I-like
chr8	29890973	29891477	505	*	Distal Intergenic	8	29920631	29940649	20019	2	51669	uc003xhs.3	49172	ENSG00000133872	SARAF	store-operated calcium entry associated regulatory factor
chr8	8243822	8244721	900	*	Distal Intergenic	8	8175258	8239257	64000	2	157285	uc003wsh.4	-4565	ENSG00000275342	PRAG1	PEAK1 related, kinase-activating pseudokinase 1
chr5	79641818	79642085	268	*	Distal Intergenic	5	79646424	79647785	1362	2	441089	uc010jaj.1	5700	NA	CRSP8P	mediator complex subunit 27 pseudogene
chr1	110198503	110199193	691	*	Promoter	1	110198698	110217908	19211	1	2946	uc001dyi.3	0	ENSG00000213366	GSTM2	glutathione S-transferase mu 2
chr5	56330461	56330797	337	*	Distal Intergenic	5	56242753	56267502	24750	2	166968	uc003jrg.3	-62959	ENSG00000155545	MIER3	MIER family member 3
chr2	30369248	30370027	780	*	Promoter	2	30369750	30383399	13650	1	51646	uc002rmz.4	0	ENSG00000119801	YPEL5	yippee like 5
chr3	24870630	24871114	485	*	Distal Intergenic	3	24562853	24562926	74	2	100616448	uc021wue.1	-307704	ENSG00000265028	MIR4792	microRNA 4792
chr2	163174911	163175530	620	*	Promoter	2	163123589	163175218	51630	2	64135	uc002uce.4	0	ENSG00000115267	IFIH1	interferon induced with helicase C domain 1
chr9	116917531	116917883	353	*	Promoter	9	116918231	117072975	154745	1	85301	uc011lxl.2	-348	ENSG00000196739	COL27A1	collagen type XXVII alpha 1 chain
chr19	42748879	42749272	394	*	Downstream (2-3kb)	19	42734338	42746736	12399	2	2931	uc002otb.1	-2143	ENSG00000105723	GSK3A	glycogen synthase kinase 3 alpha
chr11	16010500	16010736	237	*	Exon (uc001mmd.3/55553, exon 13 of 15)	11	15987995	16424413	436419	2	55553	uc001mmd.3	413677	ENSG00000110693	SOX6	SRY-box 6
chr10	103880326	103880696	371	*	Promoter	10	103867325	103880210	12886	2	8861	uc009xwz.3	-116	ENSG00000198728	LDB1	LIM domain binding 1
chr12	9800343	9801153	811	*	Promoter	12	9800515	9811010	10496	1	374443	uc031qga.1	0	ENSG00000256594	LOC374443	C-type lectin domain family 2 member D pseudogene
chr15	56538265	56538604	340	*	Distal Intergenic	15	56382731	56535483	152753	2	64864	uc010bfn.3	-2782	ENSG00000181827	RFX7	regulatory factor X7
chr3	141595175	141595808	634	*	Promoter	3	141595470	141645382	49913	1	483	uc003eug.1	0	ENSG00000069849	ATP1B3	ATPase Na+/K+ transporting subunit beta 3
chr2	217530352	217530800	449	*	Distal Intergenic	2	217536828	217560272	23445	2	3488	uc002vgj.4	29472	ENSG00000115461	IGFBP5	insulin like growth factor binding protein 5
chr7	64458282	64458756	475	*	Intron (uc011kdr.2/2086, intron 1 of 1)	7	64434830	64451414	16585	2	51351	uc003ttr.2	-6868	ENSG00000152926	ZNF117	zinc finger protein 117
chrX	90689542	90690217	676	*	Promoter	23	90689597	90693583	3987	1	140886	uc004efg.3	0	ENSG00000174740	PABPC5	poly(A) binding protein cytoplasmic 5
chr4	39045926	39046688	763	*	Promoter	4	39046451	39127853	81403	1	51088	uc003gtp.3	0	ENSG00000109790	KLHL5	kelch like family member 5
chr2	128348991	128349435	445	*	Intron (uc002top.3/4648, intron 16 of 46)	2	128377557	128384667	7111	1	4648	uc002toq.1	-28122	ENSG00000169994	MYO7B	myosin VIIB
chr11	30068130	30068443	314	*	Distal Intergenic	11	30031288	30038577	7290	2	3739	uc001msk.3	-29553	ENSG00000182255	KCNA4	potassium voltage-gated channel subfamily A member 4
chr11	109963294	109964082	789	*	Promoter	11	109963926	110042566	78641	1	85463	uc010rwc.2	0	ENSG00000149289	ZC3H12C	zinc finger CCCH-type containing 12C
chr1	231164516	231164791	276	*	Intron (uc001hui.2/375061, intron 1 of 1)	1	231155574	231155670	97	2	100302132	uc021pkk.1	-8846	ENSG00000283799	MIR1182	microRNA 1182
chr3	43327725	43328436	712	*	Promoter	3	43328004	43392634	64631	1	54861	uc003cms.4	0	ENSG00000163788	SNRK	SNF related kinase
chr3	49170966	49171311	346	*	Promoter	3	49158547	49170599	12053	2	3913	uc003cwe.3	-367	ENSG00000172037	LAMB2	laminin subunit beta 2
chr4	19946438	19946751	314	*	Distal Intergenic	4	20255235	20620788	365554	1	9353	uc003gpr.1	-308484	ENSG00000145147	SLIT2	slit guidance ligand 2
chr18	45936599	45937072	474	*	Promoter	18	45566271	45935663	369393	2	201501	uc010dou.1	-936	ENSG00000184828	ZBTB7C	zinc finger and BTB domain containing 7C
chr20	23587182	23587568	387	*	Promoter	20	23583047	23586610	3564	2	128822	uc002wtl.3	-572	ENSG00000173335	CST9	cystatin 9
chr2	156207442	156207750	309	*	Distal Intergenic	2	155555093	155714864	159772	1	3760	uc010zce.2	652349	ENSG00000162989	KCNJ3	potassium voltage-gated channel subfamily J member 3
chr14	22940575	22940849	275	*	Intron (uc001wbw.2/uc001wbw.2, intron 2 of 5)	14	23033807	23058143	24337	2	1603	uc001wgl.2	117294	ENSG00000129562	DAD1	defender against cell death 1
chr2	9832534	9832832	299	*	Distal Intergenic	2	9724106	9771106	47001	2	10971	uc002qzx.3	-61428	ENSG00000134308	YWHAQ	tyrosine 3-monooxygenase/tryptophan 5-monooxygenase activation protein theta
chr3	157823333	157823659	327	*	Promoter	3	157813800	157823952	10153	2	6474	uc003fbr.3	293	ENSG00000168779	SHOX2	short stature homeobox 2
chr8	103540863	103541270	408	*	Distal Intergenic	8	103563848	103573245	9398	1	4956	uc003ykt.2	-22578	ENSG00000155087	ODF1	outer dense fiber of sperm tails 1
chr15	73976091	73976826	736	*	Promoter	15	73976622	74003511	26890	1	80381	uc010bjd.1	0	ENSG00000103855	CD276	CD276 molecule
chr2	73964320	73964765	446	*	Promoter	2	73956957	73964517	7561	2	51002	uc002sjn.2	0	ENSG00000144034	TPRKB	TP53RK binding protein
chr17	4852109	4852536	428	*	Promoter	17	4848945	4852381	3437	2	5216	uc002gaa.4	0	ENSG00000108518	PFN1	profilin 1
chr8	131761902	131762276	375	*	Distal Intergenic	8	131792547	132052835	260289	2	114	uc003ytd.4	290559	ENSG00000155897	ADCY8	adenylate cyclase 8
chr1	20669773	20670554	782	*	Exon (uc009vps.2/127731, exon 16 of 22)	1	20659259	20681387	22129	1	127731	uc009vpt.2	10514	ENSG00000158816	VWA5B1	von Willebrand factor A domain containing 5B1
chr1	75557825	75558261	437	*	Distal Intergenic	1	75594119	75627218	33100	1	431707	uc001dgo.3	-35858	ENSG00000162624	LHX8	LIM homeobox 8
chr16	19400499	19400965	467	*	Distal Intergenic	16	19421861	19510434	88574	1	79838	uc010vaq.2	-20896	ENSG00000103534	TMC5	transmembrane channel like 5
chr9	100954623	100955693	1071	*	Promoter	9	100883257	100954956	71700	2	7464	uc004aym.3	0	ENSG00000106789	CORO2A	coronin 2A
chr17	2689486	2689956	471	*	Distal Intergenic	17	2699732	2941035	241304	1	23108	uc010ckd.3	-9776	ENSG00000132359	RAP1GAP2	RAP1 GTPase activating protein 2
chr2	187621794	187622161	368	*	Intron (uc002upr.1/165215, intron 6 of 8)	2	187558789	187628512	69724	1	165215	uc002ups.3	63005	ENSG00000144369	FAM171B	family with sequence similarity 171 member B
chr9	135905714	135906495	782	*	Promoter	9	135906062	135931148	25087	1	9328	uc010mzz.2	0	ENSG00000148308	GTF3C5	general transcription factor IIIC subunit 5
chr17	31203837	31204614	778	*	Promoter	17	30819628	31203902	384275	2	4642	uc002hho.1	0	ENSG00000176658	MYO1D	myosin ID
chr8	15266339	15266700	362	*	Distal Intergenic	8	15397596	15624158	226563	1	7991	uc003wwt.3	-130896	ENSG00000104723	TUSC3	tumor suppressor candidate 3
chr11	17994536	17994997	462	*	Intron (uc001mnm.3/26297, intron 8 of 10)	11	17868109	18034474	166366	2	26297	uc010rcz.1	39477	ENSG00000129158	SERGEF	secretion regulating guanine nucleotide exchange factor
chr6	139571695	139572099	405	*	Intron (uc021zfy.1/167838, intron 7 of 9)	6	139561199	139613208	52010	2	167838	uc021zfy.1	41109	ENSG00000164440	TXLNB	taxilin beta
chr13	36052794	36053141	348	*	Intron (uc021ric.1/26960, intron 40 of 56)	13	36050966	36202385	151420	1	26960	uc010teg.1	1828	ENSG00000172915	NBEA	neurobeachin
chr2	217236798	217237236	439	*	Promoter	2	217122585	217236750	114166	2	57574	uc002vgb.3	-48	ENSG00000144583	2018-03-04	membrane associated ring-CH-type finger 4
chr3	190039808	190040466	659	*	Promoter	3	190023490	190040235	16746	2	9076	uc003fsh.3	0	ENSG00000163347	CLDN1	claudin 1
chr11	121986328	121986657	330	*	Promoter	11	121986062	121986923	862	2	414899	uc001pyf.3	266	ENSG00000259571	BLID	BH3-like motif containing, cell death inducer
chr15	90319713	90320229	517	*	Promoter	15	90319589	90321982	2394	1	145873	uc002bon.3	124	ENSG00000188095	MESP2	mesoderm posterior bHLH transcription factor 2
chr10	72575412	72576055	644	*	Promoter	10	72575704	72580240	4537	1	8879	uc001jrl.2	0	ENSG00000166224	SGPL1	sphingosine-1-phosphate lyase 1
chr5	134824479	134824926	448	*	Distal Intergenic	5	134784558	134788089	3532	2	497189	uc003law.4	-36390	ENSG00000255833	TIFAB	TIFA inhibitor
chr1	40997040	40997671	632	*	Promoter	1	40997233	41013841	16609	1	127396	uc001cft.2	0	ENSG00000117010	ZNF684	zinc finger protein 684
chr1	48449823	48450221	399	*	Intron (uc021ong.1/388630, intron 2 of 6)	1	48226200	48462562	236363	2	388630	uc021ong.1	12341	ENSG00000269113	TRABD2B	TraB domain containing 2B
chr1	59165495	59166051	557	*	Promoter	1	59120411	59165747	45337	2	114803	uc009wab.2	0	ENSG00000162601	MYSM1	Myb like, SWIRM and MPN domains 1
chr18	64771917	64772294	378	*	Distal Intergenic	18	64748821	64748923	103	1	100847002	uc031riq.1	23096	ENSG00000263354	MIR5011	microRNA 5011
chr15	51200479	51201110	632	*	Promoter	15	51200869	51240356	39488	1	23431	uc010ufi.2	0	ENSG00000081014	AP4E1	adaptor related protein complex 4 epsilon 1 subunit
chr13	44948103	44948647	545	*	Promoter	13	44947978	44971850	23873	1	387923	uc001uzj.3	125	ENSG00000151778	SERP2	stress associated endoplasmic reticulum protein family member 2
chr2	15043840	15044266	427	*	Distal Intergenic	2	14772810	14780168	7359	1	151354	uc002rbz.2	271030	ENSG00000162981	FAM84A	family with sequence similarity 84 member A
chr14	53619809	53620266	458	*	Promoter	14	53503458	53620046	116589	2	80821	uc001xah.3	0	ENSG00000100523	DDHD1	DDHD domain containing 1
chr17	47653715	47654099	385	*	Promoter	17	47653298	47661171	7874	1	11248	uc002ipa.3	417	ENSG00000182575	NXPH3	neurexophilin 3
chr5	66462019	66462411	393	*	5' UTR	5	66478104	66492617	14514	2	4064	uc003juy.2	30206	ENSG00000134061	CD180	CD180 molecule
chr9	74373257	74373665	409	*	Intron (uc010mos.2/23670, intron 1 of 22)	9	74298282	74383800	85519	2	23670	uc010mos.2	10135	ENSG00000135048	TMEM2	transmembrane protein 2
chr2	67461528	67461928	401	*	Intron (uc002sdx.3/uc002sdx.3, intron 1 of 4)	2	67350489	67442451	91963	2	644838	uc002sdy.1	-19077	ENSG00000236780	LINC01829	long intergenic non-protein coding RNA 1829
chr10	53930534	53930914	381	*	Intron (uc001jjm.3/5592, intron 9 of 17)	10	53806624	54058110	251487	1	5592	uc009xow.2	123910	ENSG00000185532	PRKG1	protein kinase, cGMP-dependent, type I
chr8	128219169	128219567	399	*	Distal Intergenic	8	128025399	128033259	7861	1	100750225	uc022bbd.1	193770	ENSG00000253438	PCAT1	prostate cancer associated transcript 1 (non-protein coding)
chr7	137444727	137445232	506	*	Intron (uc003vtt.3/9162, intron 1 of 33)	7	137074385	137531609	457225	2	9162	uc003vtt.3	86377	ENSG00000157680	DGKI	diacylglycerol kinase iota
chr7	105817125	105817533	409	*	Distal Intergenic	7	105730814	105753093	22280	2	6856	uc003vdp.4	-64032	ENSG00000008282	SYPL1	synaptophysin like 1
chr11	82718811	82719333	523	*	Intron (uc009yve.3/27314, intron 1 of 4)	11	82698066	82708455	10390	2	27314	uc009yvg.1	-10356	ENSG00000137502	RAB30	RAB30, member RAS oncogene family
chr12	63730961	63731350	390	*	Distal Intergenic	12	63536539	63546590	10052	2	552	uc001sro.2	-184371	ENSG00000166148	AVPR1A	arginine vasopressin receptor 1A
chr17	47653715	47654099	385	*	Promoter	17	47653298	47661171	7874	1	11248	uc002ipa.3	417	ENSG00000182575	NXPH3	neurexophilin 3
chr6	37225204	37226037	834	*	Promoter	6	37179954	37225413	45460	2	221468	uc003onl.3	0	ENSG00000172738	TMEM217	transmembrane protein 217
chr4	184328225	184328665	441	*	Distal Intergenic	4	184365789	184369049	3261	1	55602	uc003ivp.1	-37124	ENSG00000168564	CDKN2AIP	CDKN2A interacting protein
chr18	66156247	66156646	400	*	Distal Intergenic	18	66340925	66382353	41429	2	54495	uc002lkf.3	225707	ENSG00000166479	TMX3	thioredoxin related transmembrane protein 3
chr7	98923187	98923815	629	*	Promoter	7	98923496	98963885	40390	1	10552	uc003upx.2	0	ENSG00000241685	ARPC1A	actin related protein 2/3 complex subunit 1A
chr6	121655440	121656058	619	*	Promoter	6	121400627	121655644	255018	2	221322	uc003pyo.1	0	ENSG00000146350	TBC1D32	TBC1 domain family member 32
chr22	43722326	43722758	433	*	Intron (uc003bdt.2/80274, intron 2 of 21)	22	43599229	43739394	140166	2	80274	uc003bdt.2	16636	ENSG00000159307	SCUBE1	signal peptide, CUB domain and EGF like domain containing 1
chr12	4918205	4918717	513	*	Promoter	12	4918342	4960278	41937	1	3742	uc001qng.3	0	ENSG00000130035	KCNA6	potassium voltage-gated channel subfamily A member 6
chr2	56460079	56460481	403	*	Intron (uc021vhw.1/114800, intron 3 of 4)	2	56411258	56613309	202052	1	114800	uc002rzn.3	48821	ENSG00000055813	CCDC85A	coiled-coil domain containing 85A
chr2	60780692	60781111	420	*	Promoter	2	60769017	60780633	11617	2	53335	uc010fcg.3	-59	ENSG00000119866	BCL11A	B-cell CLL/lymphoma 11A
chr17	7259338	7259723	386	*	Promoter	17	7258497	7260538	2042	1	339168	uc002ggh.1	841	ENSG00000182896	TMEM95	transmembrane protein 95
chr2	26624543	26625058	516	*	Promoter	2	26624784	26667816	43033	1	92749	uc010eym.1	0	ENSG00000157856	DRC1	dynein regulatory complex subunit 1
chr14	58666461	58667133	673	*	Promoter	14	58666833	58702353	35521	1	55860	uc001xdf.3	0	ENSG00000131966	ACTR10	actin related protein 10 homolog
chr14	102227611	102228273	663	*	Promoter	14	102228135	102302909	74775	1	5527	uc001ykj.4	0	ENSG00000078304	PPP2R5C	protein phosphatase 2 regulatory subunit B'gamma
chr8	109799468	109800107	640	*	Promoter	8	109619079	109799770	180692	2	157753	uc003ymx.3	0	ENSG00000164841	TMEM74	transmembrane protein 74
chr10	79637133	79637542	410	*	Intron (uc001jzk.3/9231, intron 1 of 31)	10	79555819	79649261	93443	2	9231	uc009xru.1	11719	ENSG00000151208	DLG5	discs large MAGUK scaffold protein 5
chr5	138922922	138923319	398	*	Distal Intergenic	5	138940751	139008018	67268	1	7322	uc003leq.3	-17432	ENSG00000131508	UBE2D2	ubiquitin conjugating enzyme E2 D2
chr21	43198268	43198797	530	*	Distal Intergenic	21	43159529	43187249	27721	2	54101	uc002yzn.1	-11019	ENSG00000183421	RIPK4	receptor interacting serine/threonine kinase 4
chr8	61590858	61591526	669	*	Promoter	8	61591324	61780586	189263	1	55636	uc003xue.3	0	ENSG00000171316	CHD7	chromodomain helicase DNA binding protein 7
chr7	95206410	95206869	460	*	Distal Intergenic	7	95212809	95222072	9264	2	5166	uc003unz.3	15203	ENSG00000004799	PDK4	pyruvate dehydrogenase kinase 4
chr13	99136487	99137122	636	*	Intron (uc001vnm.1/8428, intron 2 of 10)	13	99102455	99174341	71887	2	8428	uc001vnm.1	37219	ENSG00000102572	STK24	serine/threonine kinase 24
chr6	143857835	143858764	930	*	Distal Intergenic	6	143875467	143883185	7719	2	285740	uc003qjo.1	24421	ENSG00000235740	PHACTR2-AS1	PHACTR2 antisense RNA 1
chr8	72273887	72274489	603	*	Promoter	8	72109668	72274467	164800	2	2138	uc003xyu.3	0	ENSG00000104313	EYA1	EYA transcriptional coactivator and phosphatase 1
chr10	7829794	7830455	662	*	Promoter	10	7792925	7829990	37066	2	22944	uc001ijt.3	0	ENSG00000151657	KIN	Kin17 DNA and RNA binding protein
chr3	183354152	183354821	670	*	Promoter	3	183353411	183402304	48894	1	54800	uc003flw.3	741	ENSG00000114796	KLHL24	kelch like family member 24
chr11	84028177	84028608	432	*	Promoter	11	83166056	84028382	862327	2	1740	uc021qof.1	0	ENSG00000150672	DLG2	discs large MAGUK scaffold protein 2
chr1	107599063	107599751	689	*	Promoter	1	107599267	107601916	2650	1	55170	uc010ous.2	0	ENSG00000198890	PRMT6	protein arginine methyltransferase 6
chr21	40555019	40555949	931	*	Promoter	21	40547372	40555440	8069	2	8624	uc002yxi.4	0	ENSG00000183527	PSMG1	proteasome assembly chaperone 1
chr14	75760632	75761272	641	*	Promoter	14	75761107	75763111	2005	1	731223	uc001xrp.3	0	NA	LINC01220	long intergenic non-protein coding RNA 1220
chr11	47869770	47870338	569	*	Promoter	11	47799670	47870057	70388	2	23279	uc001ngm.3	0	ENSG00000030066	NUP160	nucleoporin 160
chrX	110924653	110925162	510	*	Promoter	23	110924885	110933623	8739	1	79868	uc022ccq.2	0	ENSG00000101901	ALG13	ALG13, UDP-N-acetylglucosaminyltransferase subunit
chrX	102941494	102942045	552	*	Promoter	23	102930426	102941746	11321	2	9643	uc004ekx.3	0	ENSG00000123562	MORF4L2	mortality factor 4 like 2
chr12	104026298	104026748	451	*	Intron (uc001tjw.3/55576, intron 6 of 68)	12	103981069	104160502	179434	1	55576	uc001tjw.3	45229	ENSG00000136011	STAB2	stabilin 2
chr16	84029439	84029878	440	*	Intron (uc002fhd.3/54550, intron 8 of 12)	16	84005516	84036379	30864	1	54550	uc002fhe.3	23923	ENSG00000103154	NECAB2	N-terminal EF-hand calcium binding protein 2
chr3	9245884	9246386	503	*	Intron (uc003brf.2/9901, intron 1 of 21)	3	9056426	9258444	202019	2	9901	uc003bri.1	12058	ENSG00000196220	SRGAP3	SLIT-ROBO Rho GTPase activating protein 3
chr14	93798706	93799677	972	*	Promoter	14	93703896	93799385	95490	2	55727	uc001ybo.3	0	ENSG00000011114	BTBD7	BTB domain containing 7
chr4	148538252	148538987	736	*	Promoter	4	148538539	148556672	18134	1	55751	uc003ila.4	0	ENSG00000164168	TMEM184C	transmembrane protein 184C
chr9	5450298	5450795	498	*	Promoter	9	5450503	5466014	15512	1	29126	uc011lmb.2	0	ENSG00000120217	CD274	CD274 molecule
chr16	49730262	49731115	854	*	Intron (uc031qwd.1/23090, intron 3 of 7)	16	49524515	49698136	173622	2	23090	uc010vgn.3	-32126	ENSG00000102935	ZNF423	zinc finger protein 423
chrX	8700005	8700480	476	*	Promoter	23	8496915	8700227	203313	2	3730	uc004csf.3	0	ENSG00000011201	ANOS1	anosmin 1
chr12	58258888	58259386	499	*	Distal Intergenic	12	58213710	58240747	27038	2	10106	uc009zqg.3	-18141	ENSG00000175215	CTDSP2	CTD small phosphatase 2
chrX	139846494	139846989	496	*	Distal Intergenic	23	139865425	139866723	1299	2	1038	uc004fbg.1	19734	ENSG00000184258	CDR1	cerebellar degeneration related protein 1
chr6	112318275	112318782	508	*	Distal Intergenic	6	112375278	112390887	15610	1	8838	uc003pvm.3	-56496	ENSG00000112761	WISP3	WNT1 inducible signaling pathway protein 3
chr19	2950488	2951065	578	*	Distal Intergenic	19	2933216	2944969	11754	2	58492	uc002lws.4	-5519	ENSG00000175691	ZNF77	zinc finger protein 77
chr11	75045541	75046127	587	*	Promoter	11	75046136	75046230	95	2	442900	uc010rrt.2	103	ENSG00000199090	MIR326	microRNA 326
chr20	62612107	62612631	525	*	Promoter	20	62612431	62664453	52023	1	24148	uc002yho.3	0	ENSG00000101161	PRPF6	pre-mRNA processing factor 6
chr2	165697423	165698871	1449	*	Promoter	2	165541258	165697928	156671	2	22837	uc002ucp.3	0	ENSG00000082438	COBLL1	cordon-bleu WH2 repeat protein like 1
chr14	103011603	103012279	677	*	Distal Intergenic	14	103005981	103006063	83	1	100422954	uc021sed.1	5622	ENSG00000266015	MIR4309	microRNA 4309
chr13	100258617	100259232	616	*	Promoter	13	100258919	100518661	259743	1	171425	uc010tix.2	0	ENSG00000125246	CLYBL	citrate lyase beta like
chr3	15093006	15093538	533	*	3' UTR	3	15090019	15106816	16798	2	64432	uc003bzl.3	13278	ENSG00000131368	MRPS25	mitochondrial ribosomal protein S25
chr2	88926573	88927663	1091	*	Promoter	2	88856259	88927094	70836	2	9451	uc002stc.4	0	ENSG00000172071	EIF2AK3	eukaryotic translation initiation factor 2 alpha kinase 3
chr13	23489555	23490180	626	*	Distal Intergenic	13	23471169	23472320	1152	2	646201	uc021rhf.1	-17235	NA	BASP1P1	brain abundant, membrane attached signal protein 1 pseudogene 1
chr1	151512156	151512953	798	*	Promoter	1	151512781	151556059	43279	1	7286	uc001eyl.3	0	ENSG00000143367	TUFT1	tuftelin 1
chr22	42486439	42487275	837	*	Promoter	22	42486937	42521412	34476	1	100132273	uc021wqj.1	0	ENSG00000237037	NDUFA6-AS1	NDUFA6 antisense RNA 1 (head to head)
chr15	36871521	36872299	779	*	Promoter	15	36871812	37102449	230638	1	84529	uc001zje.4	0	ENSG00000186073	C15orf41	chromosome 15 open reading frame 41
chr7	149468735	149469345	611	*	Promoter	7	149461271	149470295	9025	2	168544	uc003wgc.3	950	ENSG00000181444	ZNF467	zinc finger protein 467
chr17	27169561	27170137	577	*	Promoter	17	27082996	27169841	86846	2	55731	uc010wax.1	0	ENSG00000173065	FAM222B	family with sequence similarity 222 member B
chr1	94374859	94375550	692	*	Promoter	1	94352590	94375012	22423	2	2730	uc001dqg.1	0	ENSG00000023909	GCLM	glutamate-cysteine ligase modifier subunit
chr10	23384126	23384754	629	*	Promoter	10	23384427	23410942	26516	1	22921	uc001iro.3	0	ENSG00000148450	MSRB2	methionine sulfoxide reductase B2
chr15	34158178	34158805	628	*	3' UTR	15	34261089	34357287	96199	1	1133	uc001zhk.1	-102284	ENSG00000184984	CHRM5	cholinergic receptor muscarinic 5
chr8	124408496	124409222	727	*	Promoter	8	124332091	124408619	76529	2	29028	uc011lii.2	0	ENSG00000156802	ATAD2	ATPase family, AAA domain containing 2
chr1	229694060	229695082	1023	*	Promoter	1	229652329	229694442	42114	2	23456	uc001htp.4	0	ENSG00000135776	ABCB10	ATP binding cassette subfamily B member 10
chr11	28129486	28130167	682	*	Promoter	11	28129798	28355054	225257	1	196074	uc001mse.2	0	ENSG00000169519	METTL15	methyltransferase like 15
chr11	77531699	77532397	699	*	Promoter	11	77532197	77629464	97268	1	28971	uc001oyp.3	0	ENSG00000087884	AAMDC	adipogenesis associated Mth938 domain containing
chr1	227751097	227751775	679	*	Promoter	1	227751220	227850164	98945	1	339500	uc001hqw.2	0	ENSG00000181450	ZNF678	zinc finger protein 678
chr11	82782628	82783317	690	*	Promoter	11	82783108	82784754	1647	1	100506233	uc001ozw.3	0	ENSG00000246067	RAB30-AS1	RAB30 antisense RNA 1 (head to head)
chr13	79232401	79233491	1091	*	Promoter	13	79188421	79233314	44894	2	79596	uc001vkw.1	0	ENSG00000152193	RNF219	ring finger protein 219
chr4	120133418	120134484	1067	*	Promoter	4	120133782	120216673	82892	1	54532	uc003icr.4	0	ENSG00000145390	USP53	ubiquitin specific peptidase 53
chr6	96463309	96464245	937	*	Promoter	6	96463845	96663488	199644	1	10690	uc003pop.4	0	ENSG00000172461	FUT9	fucosyltransferase 9
chr1	95582703	95583445	743	*	Promoter	1	95582894	95663161	80268	1	148534	uc001drb.3	0	ENSG00000152078	TMEM56	transmembrane protein 56
chr14	21439043	21440034	992	*	Distal Intergenic	14	21423630	21424594	965	1	6036	uc001vyl.1	15413	ENSG00000169385	RNASE2	ribonuclease A family member 2
chr9	117160382	117161091	710	*	Promoter	9	117138078	117160752	22675	2	80709	uc004biw.1	0	ENSG00000106948	AKNA	AT-hook transcription factor
chr3	44379582	44380549	968	*	Promoter	3	44379611	44401294	21684	1	285343	uc003cnb.4	0	ENSG00000179152	TCAIM	T-cell activation inhibitor, mitochondrial
chr11	59435983	59436951	969	*	Promoter	11	59404192	59436511	32320	2	219988	uc001noe.4	0	ENSG00000166889	PATL1	PAT1 homolog 1, processing body mRNA decay factor
chr11	9594662	9595460	799	*	Promoter	11	9595228	9611313	16086	1	7465	uc001mhs.3	0	ENSG00000166483	WEE1	WEE1 G2 checkpoint kinase
chr19	49842044	49843075	1032	*	3' UTR	19	49838677	49843861	5185	1	951	uc002pne.3	3367	ENSG00000104894	CD37	CD37 molecule
chr14	38724409	38725357	949	*	Promoter	14	38723205	38725575	2371	2	161198	uc001wum.2	218	ENSG00000176435	CLEC14A	C-type lectin domain containing 14A
chr3	135684194	135685100	907	*	Promoter	3	135684515	135866752	182238	1	5523	uc003eqv.2	0	ENSG00000073711	PPP2R3A	protein phosphatase 2 regulatory subunit B''alpha
chr7	35076463	35077765	1303	*	Promoter	7	34968493	35077653	109161	2	23333	uc003tem.4	0	ENSG00000173852	DPY19L1	dpy-19 like C-mannosyltransferase 1
chr2	211035276	211036470	1195	*	Promoter	2	210885435	211036051	150617	2	151050	uc002vds.3	0	ENSG00000144445	KANSL1L	KAT8 regulatory NSL complex subunit 1 like
chr4	141676932	141678381	1450	*	Promoter	4	141541936	141677471	135536	2	23158	uc010ioj.3	0	ENSG00000109436	TBC1D9	TBC1 domain family member 9
chr5	146832968	146834058	1091	*	Promoter	5	146770371	146833260	62890	2	1809	uc003lon.1	0	ENSG00000113657	DPYSL3	dihydropyrimidinase like 3
chr2	61108357	61108934	578	*	Promoter	2	61074895	61108449	33555	2	400957	uc002sal.1	0	ENSG00000228414	LINC01185	long intergenic non-protein coding RNA 1185
chr2	143474437	143474884	448	*	Distal Intergenic	2	143635195	143747106	111912	1	8942	uc002tvk.3	-160311	ENSG00000115919	KYNU	kynureninase
chr19	23386771	23386944	174	*	Distal Intergenic	19	23406607	23433172	26566	2	440519	uc021uru.1	46228	NA	ZNF724	zinc finger protein 724
chr6	86160061	86160334	274	*	Promoter	6	86159302	86205509	46208	1	4907	uc010kbr.3	759	ENSG00000135318	NT5E	5'-nucleotidase ecto
chr4	174089514	174090493	980	*	Promoter	4	174089904	174245118	155215	1	51809	uc003isz.4	0	ENSG00000109586	GALNT7	polypeptide N-acetylgalactosaminyltransferase 7
chr21	32881979	32882242	264	*	Intron (uc002yow.1/7074, intron 1 of 28)	21	32490736	32931290	440555	2	7074	uc002yow.1	49048	ENSG00000156299	TIAM1	T-cell lymphoma invasion and metastasis 1
chr4	184705030	184705443	414	*	Distal Intergenic	4	184605002	184634747	29746	1	60684	uc003ivy.3	100028	ENSG00000168538	TRAPPC11	trafficking protein particle complex 11
chr1	21995674	21996410	737	*	Promoter	1	21922708	21995856	73149	2	5909	uc001bex.3	0	ENSG00000076864	RAP1GAP	RAP1 GTPase activating protein
chr10	11958208	11958382	175	*	Distal Intergenic	10	11891607	11936709	45103	2	219731	uc001iky.2	-21499	ENSG00000225778	PROSER2-AS1	PROSER2 antisense RNA 1
chr4	17782703	17782905	203	*	Promoter	4	17633709	17783135	149427	2	27146	uc003gpm.4	230	ENSG00000047662	FAM184B	family with sequence similarity 184 member B
chr12	53738417	53739326	910	*	Distal Intergenic	12	53720360	53730004	9645	2	121340	uc001scv.3	-8413	ENSG00000170374	SP7	Sp7 transcription factor
chr15	80188899	80189722	824	*	Promoter	15	80135889	80189339	53451	2	10588	uc021srp.1	0	ENSG00000136371	MTHFS	methenyltetrahydrofolate synthetase
chr11	115374940	115375616	677	*	Promoter	11	115039951	115375241	335291	2	23705	uc001ppf.4	0	ENSG00000182985	CADM1	cell adhesion molecule 1
chr11	65314009	65314437	429	*	Promoter	11	65306030	65314171	8142	2	4054	uc001oeg.3	0	ENSG00000168056	LTBP3	latent transforming growth factor beta binding protein 3
chr7	70294137	70294530	394	*	Distal Intergenic	7	70231248	70257885	26638	1	26053	uc011keg.2	62889	ENSG00000158321	AUTS2	AUTS2, activator of transcription and developmental regulator
chr10	13043015	13043354	340	*	Promoter	10	12938625	13043704	105080	2	83643	uc001ilq.1	350	ENSG00000151468	CCDC3	coiled-coil domain containing 3
chr15	33178750	33178973	224	*	Intron (uc001zhf.5/342184, intron 12 of 16)	15	33010205	33026870	16666	1	26585	uc010uby.2	168545	ENSG00000166923	GREM1	gremlin 1, DAN family BMP antagonist
chr20	2781158	2781509	352	*	Promoter	20	2774715	2781292	6578	2	56265	uc002wgu.3	0	ENSG00000088882	CPXM1	carboxypeptidase X, M14 family member 1
chr12	55179586	55179735	150	*	Distal Intergenic	12	55248299	55252174	3876	1	118430	uc001sgk.3	-68564	ENSG00000172551	MUCL1	mucin like 1
chr2	65793946	65794156	211	*	Intron (uc010fcy.1/uc010fcy.1, intron 4 of 9)	2	65559121	65659656	100536	2	200734	uc010fcx.1	-134290	ENSG00000198369	SPRED2	sprouty related EVH1 domain containing 2
chr2	152955333	152955617	285	*	Promoter	2	152689286	152955593	266308	2	785	uc002tya.3	0	ENSG00000182389	CACNB4	calcium voltage-gated channel auxiliary subunit beta 4
chr4	129574652	129575046	395	*	Distal Intergenic	4	129730779	129785787	55009	1	79960	uc003igj.3	-155733	ENSG00000077684	JADE1	jade family PHD finger 1
chr11	61418521	61418944	424	*	Distal Intergenic	11	61447905	61514474	66570	1	747	uc001nsa.3	-28961	ENSG00000134780	DAGLA	diacylglycerol lipase alpha
chr1	88693822	88693971	150	*	Distal Intergenic	1	89149922	89301938	152017	1	5586	uc001dmn.3	-455951	ENSG00000065243	PKN2	protein kinase N2
chr3	149470133	149470528	396	*	Promoter	3	149456257	149470286	14030	2	51122	uc003exj.2	0	ENSG00000114744	COMMD2	COMM domain containing 2
chr4	154004774	154004959	186	*	Distal Intergenic	4	154074270	154260474	186205	1	23321	uc003ing.2	-69311	ENSG00000109654	TRIM2	tripartite motif containing 2
chr16	85157666	85157819	154	*	Distal Intergenic	16	85131965	85146114	14150	2	339145	uc021tma.1	-11552	ENSG00000153789	FAM92B	family with sequence similarity 92 member B
chr6	130634387	130634539	153	*	Intron (uc003qbx.4/154075, intron 1 of 13)	6	130465447	130686570	221124	2	154075	uc003qbx.4	52031	ENSG00000164483	SAMD3	sterile alpha motif domain containing 3
chr16	4968834	4969028	195	*	Intron (uc002cyd.1/5493, intron 1 of 21)	16	4932508	4987136	54629	2	5493	uc002cyd.1	18108	ENSG00000118898	PPL	periplakin
chr12	44822773	44822932	160	*	Distal Intergenic	12	44902058	45269444	367387	2	4753	uc001rof.3	446512	ENSG00000184613	NELL2	neural EGFL like 2
chr10	94840148	94840372	225	*	Distal Intergenic	10	94833647	94837641	3995	1	1592	uc001kil.2	6501	ENSG00000095596	CYP26A1	cytochrome P450 family 26 subfamily A member 1
chr14	61620310	61620625	316	*	Distal Intergenic	14	61654287	62017698	363412	1	5583	uc010tsa.2	-33662	ENSG00000027075	PRKCH	protein kinase C eta
chr3	55580072	55580221	150	*	Intron (uc003dho.1/26059, intron 2 of 2)	3	55499743	55521670	21928	2	7474	uc010hmx.4	-58402	ENSG00000114251	WNT5A	Wnt family member 5A
chr10	81247336	81247766	431	*	Distal Intergenic	10	81272357	81276192	3836	1	143244	uc009xrx.3	-24591	ENSG00000253626	EIF5AL1	eukaryotic translation initiation factor 5A-like 1
chr14	77607402	77608042	641	*	Promoter	14	77597613	77608134	10522	2	283576	uc010asp.3	92	ENSG00000177108	ZDHHC22	zinc finger DHHC-type containing 22
chr17	73452367	73453056	690	*	Promoter	17	73452664	73496533	43870	1	9772	uc002jnz.4	0	ENSG00000177728	TMEM94	transmembrane protein 94
chr9	135879111	135879328	218	*	Distal Intergenic	9	135853894	135867084	13191	1	8328	uc010mzy.3	25217	ENSG00000165702	GFI1B	growth factor independent 1B transcriptional repressor
chr2	174615269	174615523	255	*	Distal Intergenic	2	174771187	174828947	57761	2	6670	uc002uie.3	213424	ENSG00000172845	SP3	Sp3 transcription factor
chr5	175964209	175965255	1047	*	Promoter	5	175953700	175964421	10722	2	22838	uc003mek.1	0	ENSG00000146083	RNF44	ring finger protein 44
chr8	96231188	96231385	198	*	Distal Intergenic	8	96219235	96228602	9368	2	619344	uc031tbt.1	-2586	ENSG00000253351	LINC01298	long intergenic non-protein coding RNA 1298
chr8	96377074	96377484	411	*	Intron (uc022ayl.1/100616530, intron 2 of 5)	8	96257141	96281462	24322	2	157657	uc003yho.2	-95612	ENSG00000156172	C8orf37	chromosome 8 open reading frame 37
chr7	93888140	93888634	495	*	Distal Intergenic	7	94023873	94060544	36672	1	1278	uc003ung.1	-135239	ENSG00000164692	COL1A2	collagen type I alpha 2 chain
chr1	112938490	112939054	565	*	Promoter	1	112938800	113003786	64987	1	55917	uc001ebx.3	0	ENSG00000143079	CTTNBP2NL	CTTNBP2 N-terminal like
chrX	132264593	132264745	153	*	Distal Intergenic	23	132350697	132352376	1680	2	51270	uc004exb.1	87631	ENSG00000183434	TFDP3	transcription factor Dp family member 3
chr5	154092039	154092602	564	*	Promoter	5	154092462	154197167	104706	1	23367	uc003lvo.4	0	ENSG00000155506	LARP1	La ribonucleoprotein domain family member 1
chr7	107031525	107031674	150	*	Intron (uc003vec.2/10466, intron 7 of 21)	7	107110502	107116125	5624	1	2845	uc003vef.3	-78828	ENSG00000172209	GPR22	G protein-coupled receptor 22
chr20	23649044	23649377	334	*	Distal Intergenic	20	23666277	23669662	3386	2	1472	uc002wto.1	20285	ENSG00000101441	CST4	cystatin S
chr17	61904527	61905243	717	*	Promoter	17	61896793	61905031	8239	2	117246	uc002jca.3	0	ENSG00000108592	FTSJ3	FtsJ RNA methyltransferase homolog 3
chr18	13447128	13447277	150	*	Intron (uc002ksb.3/753, intron 4 of 5)	18	13459946	13460025	80	1	100847080	uc031rho.1	-12669	ENSG00000266146	MIR5190	microRNA 5190
chr1	183688464	183688653	190	*	Intron (uc010pof.1/23179, intron 1 of 11)	1	183615411	183622448	7038	2	403314	uc001gqn.3	-66016	ENSG00000173627	APOBEC4	apolipoprotein B mRNA editing enzyme catalytic polypeptide like 4
chr2	168701189	168701852	664	*	Intron (uc002udz.1/8708, intron 1 of 1)	2	168675182	168727366	52185	1	8708	uc002udz.1	26007	ENSG00000172318	B3GALT1	beta-1,3-galactosyltransferase 1
chr2	128144827	128145978	1152	*	Distal Intergenic	2	128175996	128186822	10827	1	5624	uc002tok.3	-30018	ENSG00000115718	PROC	protein C, inactivator of coagulation factors Va and VIIIa
chr5	86564517	86564683	167	*	Promoter	5	86564741	86687743	123003	1	5921	uc003kix.3	-58	ENSG00000145715	RASA1	RAS p21 protein activator 1
chr7	71801625	71801998	374	*	Promoter	7	71244476	71802208	557733	2	83698	uc003twa.4	210	ENSG00000183166	CALN1	calneuron 1
chr6	91218597	91218779	183	*	Distal Intergenic	6	91223292	91246937	23646	2	6885	uc003pny.2	28158	ENSG00000135341	MAP3K7	mitogen-activated protein kinase kinase kinase 7
chr9	92864563	92864937	375	*	Distal Intergenic	9	92782936	92803781	20846	2	286370	uc022bjo.1	-60782	ENSG00000227555	MIR4290HG	MIR4290 host gene
chr17	55927213	55927774	562	*	Promoter	17	55916287	55927433	11147	2	51649	uc002ivc.3	0	ENSG00000181610	MRPS23	mitochondrial ribosomal protein S23
chr7	76139377	76139997	621	*	Promoter	7	76139745	76157199	17455	1	80761	uc003ufo.3	0	NA	NA	NA
chr15	78533299	78533718	420	*	Distal Intergenic	15	78473097	78527049	53953	2	23205	uc010umy.2	-6250	ENSG00000103740	ACSBG1	acyl-CoA synthetase bubblegum family member 1
chr17	61912213	61912523	311	*	Intron (uc010wpt.1/6603, intron 5 of 12)	17	61909441	61916088	6648	2	6603	uc010wpt.1	3565	ENSG00000108604	SMARCD2	SWI/SNF related, matrix associated, actin dependent regulator of chromatin, subfamily d, member 2
chr7	95765968	95766326	359	*	Intron (uc003uof.4/10165, intron 14 of 17)	7	95848974	95849068	95	2	693176	uc022aho.1	82742	ENSG00000208025	MIR591	microRNA 591
chr16	22982119	22982278	160	*	Distal Intergenic	16	23072728	23083869	11142	2	57478	uc002dlk.3	101591	ENSG00000103404	USP31	ubiquitin specific peptidase 31
chr3	193570221	193570370	150	*	Distal Intergenic	3	193710883	193712027	1145	2	100128023	uc011bss.2	141657	NA	DPPA2P3	developmental pluripotency associated 2 pseudogene 3
chr7	115850292	115850798	507	*	Promoter	7	115850547	115890086	39540	1	26136	uc011kmx.2	0	ENSG00000135269	TES	testin LIM domain protein
chr14	61937183	61937372	190	*	Intron (uc010tsa.2/5583, intron 8 of 12)	14	61943885	62017698	73814	1	5583	uc010tsb.2	-6513	ENSG00000027075	PRKCH	protein kinase C eta
chr8	39659408	39659629	222	*	Intron (uc003xnj.4/2515, intron 7 of 20)	8	39601255	39695808	94554	2	2515	uc003xnj.4	36179	ENSG00000104755	ADAM2	ADAM metallopeptidase domain 2
chr5	149232771	149232920	150	*	3' UTR	5	149197327	149234585	37259	1	133522	uc003lrf.3	35444	ENSG00000155846	PPARGC1B	PPARG coactivator 1 beta
chr12	53818660	53818885	226	*	Promoter	12	53818866	53825048	6183	1	269	uc031qhl.1	0	ENSG00000135409	AMHR2	anti-Mullerian hormone receptor type 2
chr2	241975921	241976151	231	*	Intron (uc002wah.1/25992, intron 4 of 31)	2	242002795	242026890	24096	1	25992	uc002wai.1	-26644	ENSG00000162804	SNED1	sushi, nidogen and EGF like domains 1
chr8	112112858	112113150	293	*	Distal Intergenic	8	110979233	110988076	8844	2	27012	uc010mcw.3	-1124782	ENSG00000164794	KCNV1	potassium voltage-gated channel modifier subfamily V member 1
chr8	131761902	131762276	375	*	Distal Intergenic	8	131792547	132052835	260289	2	114	uc003ytd.4	290559	ENSG00000155897	ADCY8	adenylate cyclase 8
chr19	30019280	30019615	336	*	Exon (uc010xrl.1/342865, exon 3 of 5)	19	30017491	30055226	37736	1	342865	uc010xrl.1	1789	ENSG00000187135	VSTM2B	V-set and transmembrane domain containing 2B
chr7	138818414	138818737	324	*	Promoter	7	138818490	138846089	27600	1	79989	uc003vuq.2	0	ENSG00000105948	TTC26	tetratricopeptide repeat domain 26
chr4	165228470	165228695	226	*	Intron (uc003iqs.2/55016, intron 1 of 7)	4	164445450	165304407	858958	2	55016	uc003iqs.2	75712	ENSG00000145416	2018-03-01	membrane associated ring-CH-type finger 1
chr17	4901241	4901452	212	*	Promoter	17	4901243	4931694	30452	1	10749	uc002gan.2	0	ENSG00000129250	KIF1C	kinesin family member 1C
chr13	66500810	66501326	517	*	Distal Intergenic	13	67399301	67489163	89863	1	100874064	uc031qmb.1	-897975	ENSG00000228842	PCDH9-AS2	PCDH9 antisense RNA 2
chr3	39758326	39758522	197	*	Distal Intergenic	3	39851303	40301811	450509	1	25924	uc003cka.3	-92781	ENSG00000170011	MYRIP	myosin VIIA and Rab interacting protein
chr17	15870186	15870413	228	*	Intron (uc002gpd.1/136, intron 1 of 1)	17	15848231	15879210	30980	1	136	uc002gpd.1	21955	ENSG00000170425	ADORA2B	adenosine A2b receptor
chrX	134246767	134247065	299	*	Distal Intergenic	23	134252882	134254405	1524	2	100129515	uc004eyi.4	7340	ENSG00000224107	ETDB	embryonic testis differentiation homolog B
chr8	100025285	100025859	575	*	Promoter	8	100025494	100133987	108494	1	157680	uc003yis.3	0	ENSG00000132549	VPS13B	vacuolar protein sorting 13 homolog B
chr19	35068537	35068747	211	*	Promoter	19	35067638	35068596	959	2	643719	uc010xry.2	0	NA	SCGB1B2P	secretoglobin family 1B member 2, pseudogene
chr10	31392297	31392446	150	*	Distal Intergenic	10	31137460	31320866	183407	2	220929	uc010qec.1	-71431	ENSG00000183621	ZNF438	zinc finger protein 438
chr2	20271157	20272161	1005	*	Distal Intergenic	2	20236547	20251789	15243	2	9741	uc010yjx.2	-19368	ENSG00000068697	LAPTM4A	lysosomal protein transmembrane 4 alpha
chr1	204227529	204227860	332	*	Promoter	1	204218312	204226997	8686	2	22874	uc009xbc.1	-532	ENSG00000143850	PLEKHA6	pleckstrin homology domain containing A6
chr9	935480	935719	240	*	Intron (uc003zgv.3/1761, intron 4 of 4)	9	976968	991732	14765	1	58524	uc003zgw.2	-41249	ENSG00000064218	DMRT3	doublesex and mab-3 related transcription factor 3
chr15	65822558	65823166	609	*	Promoter	15	65822827	65870693	47867	1	51495	uc002apc.3	0	ENSG00000074696	HACD3	3-hydroxyacyl-CoA dehydratase 3
chr6	43634937	43635281	345	*	Intron (uc003ovw.2/221421, intron 4 of 4)	6	43638934	43655549	16616	2	55168	uc003ovy.2	20268	ENSG00000096080	MRPS18A	mitochondrial ribosomal protein S18A
chr15	72448653	72448807	155	*	Distal Intergenic	15	72452147	72456130	3984	2	196996	uc010ukh.2	7323	ENSG00000175318	GRAMD2A	GRAM domain containing 2A
chr15	62762533	62762967	435	*	Distal Intergenic	15	62929371	62937380	8010	2	197003	uc002ala.3	174413	ENSG00000259458	MGC15885	uncharacterized protein MGC15885
chr2	160654538	160654895	358	*	Promoter	2	160625139	160654766	29628	2	9936	uc002uba.3	0	ENSG00000241399	CD302	CD302 molecule
chr6	45956632	45956781	150	*	Intron (uc003oxu.4/53405, intron 1 of 5)	6	45866190	45983626	117437	2	53405	uc003oxu.4	26845	ENSG00000112782	CLIC5	chloride intracellular channel 5
chr1	28918699	28918917	219	*	Promoter	1	28918712	28921088	2377	1	115273	uc001bqu.3	0	ENSG00000188060	RAB42	RAB42, member RAS oncogene family
chr22	45560220	45560622	403	*	Promoter	22	45560552	45583890	23339	1	10762	uc003bft.3	0	ENSG00000093000	NUP50	nucleoporin 50
chr7	133381086	133381235	150	*	Intron (uc003vrk.3/60412, intron 10 of 17)	7	133261364	133750513	489150	1	60412	uc011kpp.2	119722	ENSG00000131558	EXOC4	exocyst complex component 4
chr1	10057700	10057900	201	*	Promoter	1	10057255	10076078	18824	1	116362	uc009vms.3	445	ENSG00000162444	RBP7	retinol binding protein 7
chr1	15177120	15177409	290	*	Intron (uc009vog.1/23254, intron 1 of 7)	1	15250625	15394651	144027	1	23254	uc001avo.2	-73216	ENSG00000189337	KAZN	kazrin, periplakin interacting protein
chr1	222060675	222060833	159	*	Distal Intergenic	1	221874764	221915516	40753	2	11221	uc001hmz.2	-145159	ENSG00000143507	DUSP10	dual specificity phosphatase 10
chr4	330352	330544	193	*	Distal Intergenic	4	331596	352339	20744	1	7700	uc003fzz.2	-1052	ENSG00000131127	ZNF141	zinc finger protein 141
chr17	15870186	15870413	228	*	Intron (uc002gpd.1/136, intron 1 of 1)	17	15848231	15879210	30980	1	136	uc002gpd.1	21955	ENSG00000170425	ADORA2B	adenosine A2b receptor
chr1	228651489	228651785	297	*	Distal Intergenic	1	228649775	228649853	79	1	100616308	uc021pkh.1	1714	ENSG00000266174	MIR4666A	microRNA 4666a
chr12	103406593	103406925	333	*	Distal Intergenic	12	103351452	103354294	2843	1	429	uc001tjr.4	55141	ENSG00000139352	ASCL1	achaete-scute family bHLH transcription factor 1
chr3	9139291	9139440	150	*	Intron (uc003brf.2/9901, intron 3 of 21)	3	9075115	9122971	47857	2	9901	uc003brj.1	-16320	ENSG00000196220	SRGAP3	SLIT-ROBO Rho GTPase activating protein 3
chr15	68000075	68000231	157	*	Intron (uc002aqu.3/5607, intron 16 of 21)	15	67932891	68099455	166565	1	5607	uc002aqx.3	67184	ENSG00000137764	MAP2K5	mitogen-activated protein kinase kinase 5
chr18	66847468	66847644	177	*	Distal Intergenic	18	67068284	67516322	448039	1	220164	uc002lkl.3	-220640	ENSG00000206052	DOK6	docking protein 6
chr1	230908919	230909101	183	*	Intron (uc001htz.1/10753, intron 7 of 19)	1	230883130	230937749	54620	1	10753	uc009xfg.1	25789	ENSG00000135773	CAPN9	calpain 9
chr17	42248319	42248651	333	*	Promoter	17	42248074	42256451	8378	1	92591	uc002ifm.1	245	ENSG00000161664	ASB16	ankyrin repeat and SOCS box containing 16
chr2	192109767	192110486	720	*	Promoter	2	192110107	192290115	180009	1	4430	uc002usq.2	0	ENSG00000128641	MYO1B	myosin IB
chr17	32814641	32814790	150	*	Distal Intergenic	17	32901142	32906388	5247	2	400591	uc002hie.1	91598	NA	C17orf102	chromosome 17 open reading frame 102
chr1	14026751	14027068	318	*	Promoter	1	14026735	14151574	124840	1	7799	uc001avg.3	16	ENSG00000116731	PRDM2	PR/SET domain 2
chr9	126196870	126197281	412	*	Intron (uc010mwh.1/57706, intron 1 of 4)	9	126141933	126202803	60871	2	57706	uc010mwh.1	5522	ENSG00000119522	DENND1A	DENN domain containing 1A
chr7	24859860	24860068	209	*	Intron (uc003sxd.3/26031, intron 15 of 21)	7	24873706	24903218	29513	2	26031	uc003sxj.1	43150	ENSG00000070882	OSBPL3	oxysterol binding protein like 3
chr3	155081073	155081397	325	*	Distal Intergenic	3	155008021	155011489	3469	2	100507537	uc003fah.2	-69584	ENSG00000240045	DWORF	DWARF open reading frame
chr3	144216309	144216458	150	*	Distal Intergenic	3	143692167	143711210	19044	1	205428	uc011bnl.2	524142	ENSG00000181744	C3orf58	chromosome 3 open reading frame 58
chr4	123718069	123718303	235	*	Distal Intergenic	4	123747863	123819390	71528	1	2247	uc003iev.1	-29560	ENSG00000138685	FGF2	fibroblast growth factor 2
chr1	60279988	60280789	802	*	Promoter	1	60280463	60342050	61588	1	51361	uc009wad.3	0	ENSG00000134709	HOOK1	hook microtubule tethering protein 1
chr12	117514709	117514923	215	*	Intron (uc001twh.3/54997, intron 1 of 7)	12	117476728	117537251	60524	2	54997	uc001twh.3	22328	ENSG00000088992	TESC	tescalcin
chr14	54655174	54655363	190	*	Distal Intergenic	14	54863673	54886934	23262	1	1033	uc001xap.3	-208310	ENSG00000100526	CDKN3	cyclin dependent kinase inhibitor 3
chr1	182303258	182303423	166	*	Distal Intergenic	1	182350839	182354717	3879	2	2752	uc010pnt.2	51294	ENSG00000135821	GLUL	glutamate-ammonia ligase
chr15	101343363	101343512	150	*	Distal Intergenic	15	101420009	101456830	36822	1	220	uc002bwn.4	-76497	ENSG00000184254	ALDH1A3	aldehyde dehydrogenase 1 family member A3
chr18	4242744	4242893	150	*	Intron (uc002kmf.3/9229, intron 1 of 12)	18	3983116	4248697	265582	2	9229	uc002kmm.3	5804	ENSG00000170579	DLGAP1	DLG associated protein 1
chr20	14318106	14318561	456	*	Promoter	20	14304639	14318313	13675	2	23767	uc002wov.2	0	ENSG00000125848	FLRT3	fibronectin leucine rich transmembrane protein 3
chr12	69004274	69005179	906	*	Promoter	12	69004619	69051493	46875	1	5908	uc010ste.2	0	ENSG00000127314	RAP1B	RAP1B, member of RAS oncogene family
chr13	61603080	61603604	525	*	Distal Intergenic	13	61773932	61774014	83	2	100422973	uc021rkg.1	170410	ENSG00000266663	MIR3169	microRNA 3169
chr6	36561753	36562307	555	*	Promoter	6	36562090	36568658	6569	1	6428	uc011dtp.1	0	ENSG00000112081	SRSF3	serine and arginine rich splicing factor 3
chr2	100856050	100856451	402	*	Intron (uc002taj.1/uc002taj.1, intron 1 of 2)	2	100889753	100925687	35935	2	164832	uc010yvs.2	69236	ENSG00000170500	LONRF2	LON peptidase N-terminal domain and ring finger 2
chr18	8367275	8367758	484	*	Promoter	18	8360818	8367032	6215	2	100192426	uc010wzm.1	-243	ENSG00000266149	LOC100192426	uncharacterized LOC100192426
chr3	71924588	71925173	586	*	Distal Intergenic	3	71820806	71834357	13552	2	60675	uc003dpa.4	-90231	ENSG00000163421	PROK2	prokineticin 2
chr18	64124472	64124666	195	*	Distal Intergenic	18	64199577	64239553	39977	2	28513	uc002lkd.3	114887	ENSG00000071991	CDH19	cadherin 19
chr3	149108807	149109029	223	*	Distal Intergenic	3	149086805	149095568	8764	2	4071	uc003exb.1	-13239	ENSG00000169908	TM4SF1	transmembrane 4 L six family member 1
chr10	20117623	20118009	387	*	Intron (uc001iqg.1/84898, intron 1 of 13)	10	20105372	20569115	463744	1	84898	uc001iqh.1	12251	ENSG00000120594	PLXDC2	plexin domain containing 2
chr22	24236954	24237164	211	*	Promoter	22	24236565	24237409	845	1	4282	uc002zyr.1	389	ENSG00000240972	MIF	macrophage migration inhibitory factor
chr4	36236977	36237330	354	*	Intron (uc003gsq.2/116984, intron 1 of 32)	4	36161734	36245484	83751	2	116984	uc003gsr.1	8154	ENSG00000047365	ARAP2	ArfGAP with RhoGAP domain, ankyrin repeat and PH domain 2
chr7	7687706	7687855	150	*	Intron (uc011jxf.2/729852, intron 1 of 3)	7	7680342	7918851	238510	1	729852	uc011jxf.2	7364	ENSG00000219545	UMAD1	UBAP1-MVB12-associated (UMA) domain containing 1
chr2	10260288	10260739	452	*	Distal Intergenic	2	10262695	10271546	8852	1	6241	uc021vdr.1	-1956	ENSG00000171848	RRM2	ribonucleotide reductase regulatory subunit M2
chrX	14891052	14891724	673	*	Promoter	23	14891527	14939459	47933	1	158747	uc004cwi.3	0	ENSG00000130150	MOSPD2	motile sperm domain containing 2
chr11	116643449	116643985	537	*	Promoter	11	116618886	116643714	24829	2	84811	uc001ppn.3	0	ENSG00000137656	BUD13	BUD13 homolog
chr6	121655440	121656058	619	*	Promoter	6	121400627	121655644	255018	2	221322	uc003pyo.1	0	ENSG00000146350	TBC1D32	TBC1 domain family member 32
chr1	58628824	58628984	161	*	Intron (uc001cys.1/1600, intron 1 of 16)	1	57463579	58716211	1252633	2	1600	uc001cys.1	87227	ENSG00000173406	DAB1	DAB1, reelin adaptor protein
chr11	43579196	43579432	237	*	Downstream (2-3kb)	11	43581206	43581303	98	1	100313777	uc021qgk.1	-1774	ENSG00000211568	MIR670	microRNA 670
chr3	110996085	110996236	152	*	Distal Intergenic	3	110791015	110913016	122002	1	25945	uc003dxu.2	205070	ENSG00000177707	NECTIN3	nectin cell adhesion molecule 3
chr2	68384733	68385303	571	*	Promoter	2	68385005	68403094	18090	1	56902	uc002seh.3	0	ENSG00000115946	PNO1	partner of NOB1 homolog
chr1	154497280	154497473	194	*	Intron (uc001ffd.3/126668, intron 6 of 12)	1	154493799	154520623	26825	1	126668	uc001ffe.3	3481	ENSG00000163239	TDRD10	tudor domain containing 10
chr11	27097434	27097678	245	*	Intron (uc001mre.1/8424, intron 4 of 8)	11	27076943	27147383	70441	1	8424	uc021qfd.1	20491	ENSG00000129151	BBOX1	gamma-butyrobetaine hydroxylase 1
chr5	73936251	73936933	683	*	Promoter	5	73923231	73937249	14019	2	8507	uc003kdc.5	316	ENSG00000171617	ENC1	ectodermal-neural cortex 1
chr2	174219648	174219803	156	*	Promoter	2	174219561	174233718	14158	1	83879	uc010zek.1	87	ENSG00000144354	CDCA7	cell division cycle associated 7
chr9	114393222	114393865	644	*	Promoter	9	114393632	114416631	23000	1	548645	uc004bfl.3	0	ENSG00000059769	DNAJC25	DnaJ heat shock protein family (Hsp40) member C25
chr1	236706580	236706729	150	*	Exon (uc009xgg.2/3964, exon 9 of 11)	1	236689268	236716279	27012	1	3964	uc001hyc.2	17312	ENSG00000116977	LGALS8	galectin 8
chr3	182629499	182629761	263	*	Intron (uc003flb.3/23200, intron 28 of 29)	3	182616395	182631782	15388	1	23200	uc010hxh.1	13104	ENSG00000058063	ATP11B	ATPase phospholipid transporting 11B (putative)
chr8	75716498	75716674	177	*	Distal Intergenic	8	75736772	75767264	30493	1	51050	uc003yal.3	-20098	ENSG00000137558	PI15	peptidase inhibitor 15
chr8	57700086	57700244	159	*	Distal Intergenic	8	57870488	57906430	35943	2	54928	uc003xte.4	206186	ENSG00000104331	IMPAD1	inositol monophosphatase domain containing 1
chr2	236994303	236994499	197	*	Intron (uc002vvs.3/116987, intron 16 of 17)	2	237074307	237076652	2346	2	2637	uc002vvw.1	82153	ENSG00000168505	GBX2	gastrulation brain homeobox 2
chr1	155827098	155827265	168	*	Promoter	1	155734576	155827008	92433	2	54856	uc009wri.3	-90	ENSG00000116580	GON4L	gon-4 like
chr13	59996820	59997224	405	*	Distal Intergenic	13	60239721	60325074	85354	2	81624	uc001vhs.4	327850	ENSG00000139734	DIAPH3	diaphanous related formin 3
chr2	198364409	198365348	940	*	Promoter	2	198364721	198418423	53703	1	100529241	uc021vum.1	0	ENSG00000270757	HSPE1-MOB4	HSPE1-MOB4 readthrough
chr8	97657300	97657922	623	*	Promoter	8	97657499	98155722	498224	1	10404	uc003yhw.3	0	ENSG00000104324	CPQ	carboxypeptidase Q
chr15	75242735	75243104	370	*	Distal Intergenic	15	75247443	75249775	2333	2	54913	uc002azj.1	6671	ENSG00000178718	RPP25	ribonuclease P and MRP subunit p25
chr2	66814321	66814517	197	*	Distal Intergenic	2	66667263	66796277	129015	1	4211	uc002sdw.1	147058	ENSG00000143995	MEIS1	Meis homeobox 1
chr10	51489043	51489223	181	*	Intron (uc001jin.3/uc001jin.3, intron 7 of 7)	10	51464151	51486327	22177	2	653268	uc001jio.4	-2716	NA	AGAP7P	ArfGAP with GTPase domain, ankyrin repeat and PH domain 7, pseudogene
chr11	75308731	75309057	327	*	Intron (uc001owu.3/4135, intron 3 of 3)	11	75278827	75283849	5023	1	871	uc001owt.3	29904	ENSG00000149257	SERPINH1	serpin family H member 1
chr10	407479	407708	230	*	Intron (uc001ifp.3/22982, intron 22 of 36)	10	386420	415907	29488	2	22982	uc009xhi.1	8199	ENSG00000151240	DIP2C	disco interacting protein 2 homolog C
chr1	203456503	203457219	717	*	3' UTR	1	203463271	203478077	14807	1	26254	uc001gzu.1	-6052	ENSG00000188770	OPTC	opticin
chrX	3510097	3510282	186	*	Distal Intergenic	23	3522384	3631675	109292	2	5613	uc010nde.3	121393	ENSG00000183943	PRKX	protein kinase, X-linked
chr10	104512959	104513254	296	*	Intron (uc001kwf.4/54838, intron 1 of 3)	10	104503727	104591851	88125	1	54838	uc009xxg.1	9232	ENSG00000166272	WBP1L	WW domain binding protein 1 like
chr19	52531711	52531909	199	*	Promoter	19	52516577	52531680	15104	2	80110	uc010epj.3	-31	ENSG00000142556	ZNF614	zinc finger protein 614
chr7	16460643	16461376	734	*	Promoter	7	16127152	16460947	333796	2	729920	uc010ktx.2	0	ENSG00000214960	ISPD	isoprenoid synthase domain containing
chr10	129845579	129846008	430	*	Promoter	10	129845813	129884164	38352	1	5791	uc001lkd.3	0	ENSG00000132334	PTPRE	protein tyrosine phosphatase, receptor type E
chr4	1768336	1768619	284	*	Distal Intergenic	4	1795039	1810599	15561	1	2261	uc003gdq.3	-26420	ENSG00000068078	FGFR3	fibroblast growth factor receptor 3
chr11	15866812	15867334	523	*	Distal Intergenic	11	15987995	16424413	436419	2	55553	uc001mmd.3	557079	ENSG00000110693	SOX6	SRY-box 6
chr17	6926932	6927368	437	*	Promoter	17	6926422	6932961	6540	1	255877	uc002geg.2	510	ENSG00000161940	BCL6B	B-cell CLL/lymphoma 6B
chr20	62601031	62601180	150	*	Promoter	20	62588057	62601223	13167	2	57473	uc002yhl.2	43	ENSG00000196700	ZNF512B	zinc finger protein 512B
chr12	57916752	57917139	388	*	Promoter	12	57916659	57923931	7273	1	114785	uc001soj.1	93	ENSG00000166987	MBD6	methyl-CpG binding domain protein 6
chr5	128591655	128591854	200	*	Distal Intergenic	5	128732755	128732840	86	2	100616325	uc021ydg.1	140986	ENSG00000265691	MIR4460	microRNA 4460
chr19	17650017	17651046	1030	*	Promoter	19	17650962	17654802	3841	1	199786	uc002nhb.3	0	ENSG00000167483	FAM129C	family with sequence similarity 129 member C
chr2	110303653	110303829	177	*	Exon (uc002tev.1/151011, exon 6 of 6)	2	110321792	110325553	3762	2	151011	uc002tez.1	21724	ENSG00000186522	2018-09-10	septin 10
chr10	58406332	58406548	217	*	Distal Intergenic	10	58118317	58121034	2718	2	11130	uc009xoy.2	-285298	ENSG00000122952	ZWINT	ZW10 interacting kinetochore protein
chr5	169610989	169611475	487	*	Distal Intergenic	5	169659950	169673235	13286	1	133874	uc010jjn.3	-48475	ENSG00000234511	C5orf58	chromosome 5 open reading frame 58
chr5	143847346	143847813	468	*	Intron (uc003lnm.1/57528, intron 3 of 3)	5	143584840	143856944	272105	1	57528	uc003lnn.1	262506	ENSG00000183775	KCTD16	potassium channel tetramerization domain containing 16
chr4	91048349	91049479	1131	*	Promoter	4	91048684	91234244	185561	1	401145	uc003hsu.3	0	ENSG00000184305	CCSER1	coiled-coil serine rich protein 1
chr11	102009945	102010111	167	*	Intron (uc001pgt.3/10413, intron 2 of 8)	11	102033187	102094483	61297	1	10413	uc031qdk.1	-23076	ENSG00000137693	YAP1	Yes associated protein 1
chr21	37618428	37618605	178	*	Exon (uc002yvg.3/9980, exon 19 of 37)	21	37617346	37634210	16865	1	9980	uc002yvh.3	1082	ENSG00000142197	DOPEY2	dopey family member 2
chr14	23821286	23821497	212	*	Promoter	14	23815527	23821660	6134	2	51310	uc001wjl.3	163	ENSG00000092096	SLC22A17	solute carrier family 22 member 17
chr12	110270984	110271264	281	*	Promoter	12	110271153	110271241	89	1	100616454	uc021rdr.1	0	ENSG00000263510	MIR4497	microRNA 4497
chr1	223254625	223255094	470	*	Distal Intergenic	1	223282748	223308206	25459	2	7100	uc001hnv.2	53112	ENSG00000187554	TLR5	toll like receptor 5
chr18	72127144	72127459	316	*	Distal Intergenic	18	72102963	72124503	21541	2	125704	uc002llk.3	-2641	ENSG00000187773	FAM69C	family with sequence similarity 69 member C
chr9	107690326	107690679	354	*	Promoter	9	107543284	107690527	147244	2	19	uc004bcl.3	0	ENSG00000165029	ABCA1	ATP binding cassette subfamily A member 1
chr2	182521241	182521977	737	*	Promoter	2	182401401	182521834	120434	2	375298	uc002unx.3	0	ENSG00000188452	CERKL	ceramide kinase like
chr15	94372746	94373320	575	*	Intron (uc002bte.1/uc002bte.1, intron 3 of 4)	15	94774801	94887288	112488	1	55784	uc002btg.4	-401481	ENSG00000140563	MCTP2	multiple C2 and transmembrane domain containing 2
chr2	208546149	208546546	398	*	Distal Intergenic	2	208576264	208620896	44633	1	151195	uc002vch.3	-29718	ENSG00000163249	CCNYL1	cyclin Y like 1
chr18	624164	624346	183	*	Intron (uc002kkp.3/27098, intron 3 of 8)	18	616700	650293	33594	1	27098	uc002kkq.3	7464	ENSG00000079101	CLUL1	clusterin like 1
chr22	29663998	29664439	442	*	Promoter	22	29663998	29686672	22675	1	2130	uc003aes.4	0	ENSG00000182944	EWSR1	EWS RNA binding protein 1
chr9	22840625	22840988	364	*	Distal Intergenic	9	22646199	22824212	178014	1	441389	uc003zpq.1	194426	ENSG00000234840	LINC01239	long intergenic non-protein coding RNA 1239
chr1	236083463	236083876	414	*	Distal Intergenic	1	235989623	236047008	57386	2	1130	uc001hxm.4	-36455	ENSG00000143669	LYST	lysosomal trafficking regulator
chr8	57123691	57124566	876	*	Promoter	8	57073468	57123859	50392	2	5324	uc003xsr.4	0	ENSG00000181690	PLAG1	PLAG1 zinc finger
chr14	104008984	104009434	451	*	Distal Intergenic	14	103995509	104003410	7902	1	115708	uc010aws.3	13475	ENSG00000166166	TRMT61A	tRNA methyltransferase 61A
chr6	116727278	116727557	280	*	Intron (uc011ebf.1/29940, intron 3 of 3)	6	116753692	116759442	5751	1	29940	uc003pwu.3	-26135	ENSG00000111817	DSE	dermatan sulfate epimerase
chr6	41410685	41411333	649	*	Distal Intergenic	6	41514164	41570122	55959	1	116113	uc003oql.3	-102831	ENSG00000137166	FOXP4	forkhead box P4
chr7	46054956	46055353	398	*	Distal Intergenic	7	45951844	45960871	9028	2	3486	uc003tnt.3	-94085	ENSG00000146674	IGFBP3	insulin like growth factor binding protein 3
chr20	35880164	35880736	573	*	Intron (uc002xgr.3/2691, intron 3 of 3)	20	35879490	35885311	5822	2	2691	uc002xgr.3	4575	ENSG00000118702	GHRH	growth hormone releasing hormone
chr12	54446660	54446979	320	*	Promoter	12	54447661	54449814	2154	1	3221	uc001sex.3	-682	ENSG00000198353	HOXC4	homeobox C4
chr7	27170323	27170764	442	*	Promoter	7	27168126	27170399	2274	2	3201	uc003sym.4	0	ENSG00000197576	HOXA4	homeobox A4
chr8	98387858	98388270	413	*	Distal Intergenic	8	98285714	98290176	4463	2	85453	uc003yhy.3	-97682	ENSG00000180543	TSPYL5	TSPY like 5
chr3	38677954	38678174	221	*	Intron (uc021wvq.1/6331, intron 1 of 27)	3	38589553	38674850	85298	2	6331	uc021wvp.1	-3104	ENSG00000183873	SCN5A	sodium voltage-gated channel alpha subunit 5
chr18	48735892	48736386	495	*	Distal Intergenic	18	48700920	48724051	23132	2	51320	uc002lfc.4	-11841	ENSG00000176624	MEX3C	mex-3 RNA binding family member C
chr1	205744247	205744754	508	*	Promoter	1	205737114	205744610	7497	2	8934	uc001hde.4	0	ENSG00000117280	RAB29	RAB29, member RAS oncogene family
chr8	55180918	55181123	206	*	Distal Intergenic	8	55047781	55061074	13294	1	29088	uc003xsa.2	133137	ENSG00000137547	MRPL15	mitochondrial ribosomal protein L15
chr19	9542196	9542560	365	*	Intron (uc002mlm.4/10781, intron 4 of 10)	19	9523102	9546254	23153	2	10781	uc002mlm.4	3694	ENSG00000174652	ZNF266	zinc finger protein 266
chr17	42248319	42248651	333	*	Promoter	17	42248074	42256451	8378	1	92591	uc002ifm.1	245	ENSG00000161664	ASB16	ankyrin repeat and SOCS box containing 16
chr8	29208116	29208722	607	*	Promoter	8	29190579	29208267	17689	2	1846	uc003xhm.3	0	ENSG00000120875	DUSP4	dual specificity phosphatase 4
chr2	182757001	182757450	450	*	Promoter	2	182756472	182795464	38993	1	6744	uc010zfo.2	529	ENSG00000138434	SSFA2	sperm specific antigen 2
chr6	151561109	151561776	668	*	Promoter	6	151561134	151679694	118561	1	9590	uc011eep.2	0	ENSG00000131016	AKAP12	A-kinase anchoring protein 12
chr6	155054194	155054673	480	*	Promoter	6	155054512	155155194	100683	1	22828	uc003qpz.3	0	ENSG00000213079	SCAF8	SR-related CTD associated factor 8
chr13	50656737	50657027	291	*	Promoter	13	50656414	51102670	446257	1	10301	uc010adp.1	323	ENSG00000176124	DLEU1	deleted in lymphocytic leukemia 1 (non-protein coding)
chr22	41128734	41129126	393	*	Distal Intergenic	22	41075277	41078818	3542	1	2847	uc003aza.3	53457	ENSG00000128285	MCHR1	melanin concentrating hormone receptor 1
chr6	90021365	90021788	424	*	Intron (uc003pnb.3/2570, intron 1 of 8)	6	89966840	90025018	58179	2	2570	uc003pnb.3	3230	ENSG00000111886	GABRR2	gamma-aminobutyric acid type A receptor rho2 subunit
chr3	67291516	67291797	282	*	Distal Intergenic	3	67275888	67275951	64	1	100422941	uc021xad.1	15628	ENSG00000283298	MIR4272	microRNA 4272
chr2	85956078	85956479	402	*	Distal Intergenic	2	85980909	86002336	21428	1	84913	uc002sqm.4	-24430	ENSG00000168874	ATOH8	atonal bHLH transcription factor 8
chr8	6263851	6264365	515	*	Promoter	8	6261077	6264069	2993	2	100287015	uc003wqf.3	0	ENSG00000246089	LOC100287015	uncharacterized LOC100287015
chr14	83321204	83321556	353	*	Distal Intergenic	14	81965154	82000205	35052	2	6400	uc001xvo.4	-1320999	ENSG00000071537	SEL1L	SEL1L ERAD E3 ligase adaptor subunit
chr3	80433893	80434114	222	*	Distal Intergenic	3	78646388	79817059	1170672	2	6091	uc003dqe.2	-616834	ENSG00000169855	ROBO1	roundabout guidance receptor 1
chr12	90407271	90407581	311	*	Distal Intergenic	12	90102732	90105729	2998	1	338758	uc001tbi.4	304539	ENSG00000271614	ATP2B1-AS1	ATP2B1 antisense RNA 1
chr9	126147638	126148035	398	*	Intron (uc010mwh.1/57706, intron 3 of 4)	9	126164804	126164882	79	2	693186	uc022bnd.1	16847	ENSG00000207991	MIR601	microRNA 601
chr13	31773794	31774611	818	*	Promoter	13	31774112	31906411	132300	1	145173	uc010aaz.3	0	ENSG00000187676	B3GLCT	beta 3-glucosyltransferase
chr4	79291753	79292184	432	*	Intron (uc003hkw.3/80144, intron 23 of 41)	4	79340103	79367787	27685	1	80144	uc010ijj.2	-47919	ENSG00000138759	FRAS1	Fraser extracellular matrix complex subunit 1
chr19	47776556	47777085	530	*	Promoter	19	47777659	47778980	1322	1	255783	uc021uwm.1	-574	ENSG00000257704	INAFM1	InaF motif containing 1
chr19	18053998	18054219	222	*	Exon (uc010xpz.2/115098, exon 4 of 5)	19	18062111	18109930	47820	1	3780	uc002nht.3	-7892	ENSG00000105642	KCNN1	potassium calcium-activated channel subfamily N member 1
chr16	67281277	67281658	382	*	Promoter	16	67263292	67281425	18134	2	29109	uc002esl.3	0	ENSG00000135723	FHOD1	formin homology 2 domain containing 1
chr6	40842309	40842713	405	*	Distal Intergenic	6	40994640	41006938	12299	2	222643	uc003opi.3	164225	ENSG00000124602	UNC5CL	unc-5 family C-terminal like
chr14	95852848	95853240	393	*	Distal Intergenic	14	95873604	95876427	2824	2	79686	uc001yeh.4	23187	NA	NA	NA
chr16	4475465	4476136	672	*	Promoter	16	4475806	4506775	30970	1	9093	uc002cwk.3	0	ENSG00000103423	DNAJA3	DnaJ heat shock protein family (Hsp40) member A3
chr11	96649406	96649656	251	*	Distal Intergenic	11	96176446	96240041	63596	2	100874053	uc031qdh.1	-409365	NA	JRKL-AS1	JRKL antisense RNA 1
chr1	182278811	182279077	267	*	Distal Intergenic	1	182350839	182354717	3879	2	2752	uc010pnt.2	75640	ENSG00000135821	GLUL	glutamate-ammonia ligase
chr14	54907577	54908347	771	*	Promoter	14	54893647	54908148	14502	2	10175	uc001xat.1	0	ENSG00000100528	CNIH1	cornichon family AMPA receptor auxiliary protein 1
chr20	17890423	17890650	228	*	Distal Intergenic	20	17922244	17942638	20395	2	27131	uc002wqb.3	51988	ENSG00000089006	SNX5	sorting nexin 5
chr2	26205219	26205920	702	*	Promoter	2	26149455	26205443	55989	2	3797	uc002rgu.2	0	ENSG00000084731	KIF3C	kinesin family member 3C
chr17	35730431	35730758	328	*	Intron (uc002hnn.3/31, intron 1 of 59)	17	35732985	35746297	13313	1	284099	uc010cva.1	-2227	ENSG00000278505	C17orf78	chromosome 17 open reading frame 78
chr9	126971512	126971945	434	*	Distal Intergenic	9	127019885	127114719	94835	1	10783	uc004bof.3	-47940	ENSG00000119408	NEK6	NIMA related kinase 6
chr8	69242659	69243187	529	*	Promoter	8	69242957	69360245	117289	1	116328	uc010lyx.2	0	ENSG00000165084	C8orf34	chromosome 8 open reading frame 34
chr3	62651497	62651896	400	*	Intron (uc003dll.2/8618, intron 3 of 29)	3	62384021	62570999	186979	2	8618	uc003dlk.1	-80498	ENSG00000163618	CADPS	calcium dependent secretion activator
chr18	53415576	53415862	287	*	Distal Intergenic	18	53252511	53303188	50678	2	6925	uc021ukp.1	-112388	ENSG00000196628	TCF4	transcription factor 4
chr1	119869880	119870364	485	*	Distal Intergenic	1	119911402	119936751	25350	1	51179	uc001ehq.1	-41038	ENSG00000116882	HAO2	hydroxyacid oxidase 2
chr17	17380057	17380500	444	*	Promoter	17	17380300	17396534	16235	1	55090	uc002grh.1	0	ENSG00000141026	MED9	mediator complex subunit 9
chr11	107164709	107165204	496	*	Distal Intergenic	11	107197072	107313775	116704	2	143884	uc001pjh.4	148571	ENSG00000152404	CWF19L2	CWF19 like 2, cell cycle control (S. pombe)
chr13	60835725	60836140	416	*	Distal Intergenic	13	60348297	60738119	389823	2	81624	uc031qlw.1	-97606	ENSG00000139734	DIAPH3	diaphanous related formin 3
chr10	15627248	15627619	372	*	Intron (uc001ioc.1/8516, intron 23 of 29)	10	15559088	15761770	202683	2	8516	uc001ioc.1	134151	ENSG00000077943	ITGA8	integrin subunit alpha 8
chr7	139901265	139901532	268	*	Distal Intergenic	7	139877061	139879440	2380	1	100134229	uc011kqy.2	24204	ENSG00000260231	JHDM1D-AS1	JHDM1D antisense RNA 1 (head to head)
chr13	75332302	75332807	506	*	Distal Intergenic	13	75126980	75131257	4278	1	338864	uc021rkp.1	205322	ENSG00000236678	LINC00347	long intergenic non-protein coding RNA 347
chr14	77843124	77843688	565	*	Promoter	14	77807295	77843396	36102	2	283578	uc001xto.1	0	ENSG00000100580	TMED8	transmembrane p24 trafficking protein family member 8
chr10	104629037	104629895	859	*	Promoter	10	104629210	104650480	21271	1	57412	uc009xxh.3	0	ENSG00000214435	AS3MT	arsenite methyltransferase
chr15	96303726	96304101	376	*	Distal Intergenic	15	95976322	96051076	74755	1	145820	uc010urh.2	327404	ENSG00000259134	LINC00924	long intergenic non-protein coding RNA 924
chr5	158931910	158932229	320	*	Distal Intergenic	5	158875564	158893284	17721	2	285627	uc011deb.1	-38626	ENSG00000253298	LINC01845	long intergenic non-protein coding RNA 1845
chr3	35540337	35540717	381	*	Distal Intergenic	3	35680666	35727379	46714	1	10777	uc003cfz.4	-139949	ENSG00000172995	ARPP21	cAMP regulated phosphoprotein 21
chr21	46143275	46143824	550	*	Distal Intergenic	21	45917775	46131495	213721	2	54084	uc010gpv.1	-11780	ENSG00000175894	TSPEAR	thrombospondin type laminin G domain and EAR repeats
chr12	113599256	113599847	592	*	Exon (uc001tup.3/79039, exon 18 of 20)	12	113587663	113597081	9419	1	387885	uc010sys.2	11593	ENSG00000186710	CFAP73	cilia and flagella associated protein 73
chr8	95907203	95907680	478	*	Promoter	8	95892453	95907482	15030	2	9134	uc003yhc.3	0	ENSG00000175305	CCNE2	cyclin E2
chr11	106889645	106890133	489	*	Promoter	11	106544738	106889171	344434	2	2977	uc010rvo.2	-474	ENSG00000152402	GUCY1A2	guanylate cyclase 1 soluble subunit alpha 2
chr21	37477247	37477533	287	*	Intron (uc011aea.1/100133286, intron 1 of 3)	21	37441940	37498938	56999	2	100133286	uc011aea.1	21405	ENSG00000230212	LOC100133286	uncharacterized LOC100133286
chr12	109507551	109507826	276	*	Intron (uc001tnu.4/84749, intron 7 of 15)	12	109520341	109525831	5491	1	84749	uc001tnw.4	-12515	ENSG00000135093	USP30	ubiquitin specific peptidase 30
chr3	151013987	151014448	462	*	Intron (uc003eyp.3/116931, intron 14 of 42)	3	150929905	150996230	66326	2	9934	uc003eys.1	-17757	ENSG00000174944	P2RY14	purinergic receptor P2Y14
chr13	72795359	72795853	495	*	Distal Intergenic	13	72012098	72441330	429233	2	1602	uc021rkl.1	-354029	ENSG00000276644	DACH1	dachshund family transcription factor 1
chr20	38502748	38503042	295	*	Distal Intergenic	20	37842424	37853391	10968	2	339568	uc010zwd.1	-649357	ENSG00000230324	LINC01734	long intergenic non-protein coding RNA 1734
chr9	34048542	34049708	1167	*	Promoter	9	33921691	34048885	127195	2	55833	uc011loc.1	0	ENSG00000137073	UBAP2	ubiquitin associated protein 2
chr9	20252795	20253154	360	*	Distal Intergenic	9	20411146	20411236	91	2	100616229	uc022bdy.1	158082	ENSG00000263790	MIR4473	microRNA 4473
chr1	180914556	180915021	466	*	3' UTR	1	180897566	180919922	22357	1	57710	uc001gom.1	16990	ENSG00000135835	KIAA1614	KIAA1614
chr6	111136353	111137353	1001	*	Promoter	6	110931181	111136412	205232	2	23097	uc003puh.1	0	ENSG00000155111	CDK19	cyclin dependent kinase 19
chr1	39269675	39270182	508	*	Distal Intergenic	1	39303869	39325495	21627	2	64121	uc001ccq.3	55313	ENSG00000116954	RRAGC	Ras related GTP binding C
chr17	29335369	29335955	587	*	Distal Intergenic	17	29302353	29303017	665	1	503645	uc002hgc.3	33016	ENSG00000264743	DPRXP4	divergent-paired related homeobox pseudogene 4
chr5	125930710	125931247	538	*	Promoter	5	125877533	125931082	53550	2	501	uc003ktx.3	0	ENSG00000164904	ALDH7A1	aldehyde dehydrogenase 7 family member A1
chr10	31892219	31892886	668	*	Distal Intergenic	10	32094326	32097479	3154	2	94134	uc001ivw.2	204593	ENSG00000165322	ARHGAP12	Rho GTPase activating protein 12
chr2	8818793	8819223	431	*	Distal Intergenic	2	8822113	8824583	2471	1	3398	uc002qza.3	-2890	ENSG00000115738	ID2	inhibitor of DNA binding 2
chr9	94877461	94877963	503	*	Promoter	9	94793420	94877690	84271	2	10558	uc011ltv.1	0	ENSG00000090054	SPTLC1	serine palmitoyltransferase long chain base subunit 1
chr11	58673230	58673780	551	*	Intron (uc010rkn.1/uc010rkn.1, intron 1 of 1)	11	58695102	58724543	29442	1	92292	uc001nnf.3	-21322	ENSG00000166840	GLYATL1	glycine-N-acyltransferase like 1
chr14	105116638	105117096	459	*	Distal Intergenic	14	105144031	105144086	56	2	100616300	uc021sek.1	26990	ENSG00000265291	MIR4710	microRNA 4710
chr16	18980620	18981000	381	*	Distal Intergenic	16	18995256	19056461	61206	1	79905	uc010vao.1	-14256	ENSG00000170537	TMC7	transmembrane channel like 7
chr2	69534027	69534606	580	*	Distal Intergenic	2	69546901	69614386	67486	2	2673	uc002sfh.3	79780	ENSG00000198380	GFPT1	glutamine--fructose-6-phosphate transaminase 1
chr17	37123506	37124042	537	*	Promoter	17	37092685	37123655	30971	2	494188	uc002hrc.2	0	ENSG00000204952	FBXO47	F-box protein 47
chr7	149535120	149535775	656	*	Promoter	7	149535509	149564568	29060	1	643641	uc010lpn.3	0	ENSG00000106479	ZNF862	zinc finger protein 862
chr5	33299767	33300146	380	*	Distal Intergenic	5	33440802	33468196	27395	1	6897	uc031sja.1	-140656	ENSG00000113407	TARS	threonyl-tRNA synthetase
chr13	91519527	91519984	458	*	Distal Intergenic	13	91543208	91578851	35644	2	144776	uc010tid.1	58867	ENSG00000231674	LINC00410	long intergenic non-protein coding RNA 410
chr8	66556627	66557610	984	*	Promoter	8	66556888	66620573	63686	1	9650	uc011lep.2	0	ENSG00000066855	MTFR1	mitochondrial fission regulator 1
chr12	114025477	114025920	444	*	Distal Intergenic	12	113900694	113909877	9184	2	64211	uc001tvj.1	-115600	ENSG00000089116	LHX5	LIM homeobox 5
chr7	34940466	34940845	380	*	Distal Intergenic	7	34682839	34911194	228356	2	404744	uc011kaq.1	-29272	ENSG00000197085	NPSR1-AS1	NPSR1 antisense RNA 1
chr4	106817431	106817764	334	*	Promoter	4	106816597	106892828	76232	1	255743	uc011cff.2	834	ENSG00000168743	NPNT	nephronectin
chr2	16903943	16904349	407	*	Distal Intergenic	2	16730730	16847134	116405	2	81553	uc002rck.2	-56809	ENSG00000197872	FAM49A	family with sequence similarity 49 member A
chr1	51433840	51434274	435	*	Promoter	1	51433608	51440309	6702	1	1031	uc001csf.3	232	ENSG00000123080	CDKN2C	cyclin dependent kinase inhibitor 2C
chr1	29598151	29598651	501	*	Intron (uc001bru.3/10076, intron 7 of 30)	1	29563028	29653325	90298	1	10076	uc009vtr.3	35123	ENSG00000060656	PTPRU	protein tyrosine phosphatase, receptor type U
chr4	57944869	57945231	363	*	Intron (uc003hcn.3/3490, intron 1 of 4)	4	57975928	58071465	95538	1	255130	uc003hco.3	-30697	ENSG00000245067	IGFBP7-AS1	IGFBP7 antisense RNA 1
chr8	104123688	104124073	386	*	Distal Intergenic	8	104152921	104242533	89613	1	79870	uc003yld.3	-28848	ENSG00000164929	BAALC	BAALC, MAP3K1 and KLF4 binding
chr22	38577583	38578166	584	*	Promoter	22	38507502	38577761	70260	2	8398	uc003auy.1	0	ENSG00000184381	PLA2G6	phospholipase A2 group VI
chr7	129592545	129593078	534	*	Promoter	7	129470573	129592783	122211	2	7328	uc022aln.1	0	ENSG00000186591	UBE2H	ubiquitin conjugating enzyme E2 H
chr3	131899094	131899467	374	*	Intron (uc003eom.3/131034, intron 2 of 19)	3	131253577	132004254	750678	2	131034	uc003eom.3	104787	ENSG00000196353	CPNE4	copine 4
chr1	24044970	24045354	385	*	Distal Intergenic	1	24069856	24088549	18694	1	6924	uc001bho.3	-24502	ENSG00000011007	ELOA	elongin A
chr8	33282077	33282416	340	*	Intron (uc003xjc.3/84750, intron 2 of 3)	8	33228344	33313413	85070	2	84750	uc003xjc.3	30997	ENSG00000172728	FUT10	fucosyltransferase 10
chr3	38070997	38071427	431	*	Promoter	3	38048987	38071154	22168	2	5333	uc003chn.3	0	ENSG00000187091	PLCD1	phospholipase C delta 1
chr3	53253853	53254245	393	*	Distal Intergenic	3	53259653	53264660	5008	2	7086	uc003dgp.2	10415	ENSG00000163931	TKT	transketolase
chr9	91615830	91616247	418	*	5' UTR	9	91606324	91620069	13746	1	1903	uc004aqe.4	9506	ENSG00000213694	S1PR3	sphingosine-1-phosphate receptor 3
chr10	88136872	88137415	544	*	Distal Intergenic	10	87359312	88126250	766939	2	2894	uc009xsu.1	-10622	ENSG00000182771	GRID1	glutamate ionotropic receptor delta type subunit 1
chr12	123319073	123319541	469	*	Promoter	12	123319295	123342447	23153	1	9026	uc001udg.1	0	ENSG00000130787	HIP1R	huntingtin interacting protein 1 related
chr19	4759695	4760181	487	*	Distal Intergenic	19	4769117	4772568	3452	1	284424	uc002mbd.3	-8936	ENSG00000176840	MIR7-3HG	MIR7-3 host gene
chr7	137028061	137028482	422	*	Promoter	7	136912092	137028546	116455	2	5764	uc003vtq.2	64	ENSG00000105894	PTN	pleiotrophin
chr1	109584350	109585146	797	*	Promoter	1	109512838	109584850	72013	2	22911	uc001dwi.3	0	ENSG00000085433	WDR47	WD repeat domain 47
chr19	36822467	36823011	545	*	Promoter	19	36803963	36822620	18658	2	100506930	uc021utg.1	0	ENSG00000232677	LINC00665	long intergenic non-protein coding RNA 665
chr1	111173401	111173780	380	*	Promoter	1	111136202	111174096	37895	2	3737	uc009wfv.2	316	ENSG00000177301	KCNA2	potassium voltage-gated channel subfamily A member 2
chr9	113799965	113800944	980	*	Promoter	9	113636054	113800365	164312	2	1902	uc004bfb.3	0	ENSG00000198121	LPAR1	lysophosphatidic acid receptor 1
chr5	56205110	56206082	973	*	Promoter	5	56205087	56221359	16273	1	133383	uc021xyu.1	23	ENSG00000155542	SETD9	SET domain containing 9
chr5	111496226	111496776	551	*	Promoter	5	111496223	111498198	1976	1	114915	uc003kpq.2	3	NA	EPB41L4A-AS1	EPB41L4A antisense RNA 1
chr7	84815980	84816457	478	*	Promoter	7	84679673	84816171	136499	2	223117	uc010lee.1	0	ENSG00000153993	SEMA3D	semaphorin 3D
chr13	51829723	51830119	397	*	Intron (uc001vff.2/220108, intron 4 of 4)	13	51796470	51858377	61908	1	220108	uc001vfg.2	33253	ENSG00000150510	FAM124A	family with sequence similarity 124 member A
chr16	48560403	48560815	413	*	Distal Intergenic	16	48390275	48482309	92035	2	6477	uc002efl.3	-78094	ENSG00000196470	SIAH1	siah E3 ubiquitin protein ligase 1
chr5	107548631	107549055	425	*	Intron (uc011cvc.2/64839, intron 5 of 8)	5	107213952	107703654	489703	2	64839	uc003kon.4	154599	ENSG00000145743	FBXL17	F-box and leucine rich repeat protein 17
chr22	21239760	21240273	514	*	Intron (uc011ahw.2/9342, intron 4 of 4)	22	21213292	21245501	32210	1	9342	uc011ahw.2	26468	ENSG00000099940	SNAP29	synaptosome associated protein 29
chr3	77088710	77089289	580	*	Promoter	3	77089294	77699114	609821	1	6092	uc003dpy.4	-5	ENSG00000185008	ROBO2	roundabout guidance receptor 2
chr12	132638325	132638969	645	*	Distal Intergenic	12	132628993	132636986	7994	1	79050	uc001ujz.1	9332	ENSG00000184967	NOC4L	nucleolar complex associated 4 homolog
chr2	9278723	9279107	385	*	Distal Intergenic	2	9346894	9545812	198919	1	8853	uc002qzh.2	-67787	ENSG00000151693	ASAP2	ArfGAP with SH3 domain, ankyrin repeat and PH domain 2
chr14	104060578	104060991	414	*	Intron (uc010tyd.1/3831, intron 4 of 17)	14	104029299	104057236	27938	1	84334	uc010tyc.2	31279	ENSG00000256053	APOPT1	apoptogenic 1, mitochondrial
chr1	78148744	78149478	735	*	Promoter	1	78030190	78149104	118915	2	26009	uc001dhr.3	0	ENSG00000036549	ZZZ3	zinc finger ZZ-type containing 3
chr8	57360461	57360914	454	*	Intron (uc003xtb.1/uc003xtb.1, intron 1 of 3)	8	57357804	57359282	1479	2	5179	uc010lym.3	-1179	ENSG00000181195	PENK	proenkephalin
chr7	128431171	128431797	627	*	Promoter	7	128431464	128462187	30724	1	64753	uc003vnu.2	0	ENSG00000128596	CCDC136	coiled-coil domain containing 136
chr2	54086677	54087362	686	*	Promoter	2	54080050	54087170	7121	2	10936	uc002rxo.3	0	ENSG00000119737	GPR75	G protein-coupled receptor 75
chr20	33999536	34000117	582	*	Promoter	20	33890369	33999945	109577	2	55245	uc002xcd.3	0	ENSG00000101019	UQCC1	ubiquinol-cytochrome c reductase complex assembly factor 1
chr7	123672435	123673123	689	*	Promoter	7	123670970	123673523	2554	2	730130	uc011kob.2	400	ENSG00000234224	TMEM229A	transmembrane protein 229A
chr3	187387639	187388290	652	*	Promoter	3	187386694	187388201	1508	2	6750	uc003frn.3	0	ENSG00000157005	SST	somatostatin
chr8	41386317	41386939	623	*	Promoter	8	41386725	41402565	15841	1	84296	uc003xnx.3	0	ENSG00000147536	GINS4	GINS complex subunit 4
chr12	100536419	100537006	588	*	Promoter	12	100430863	100536642	105780	2	23074	uc001tgq.3	0	ENSG00000111647	UHRF1BP1L	UHRF1 binding protein 1 like
chr12	54773400	54773818	419	*	Intron (uc009zno.1/25946, intron 1 of 6)	12	54762920	54778348	15429	2	25946	uc009zno.1	4530	ENSG00000161642	ZNF385A	zinc finger protein 385A
chr9	100459359	100459911	553	*	Promoter	9	100437191	100459691	22501	2	7507	uc004axr.4	0	ENSG00000136936	XPA	XPA, DNA damage recognition and repair factor
chr9	26723438	26723906	469	*	Distal Intergenic	9	26840683	26892826	52144	2	79886	uc003zqb.3	168920	ENSG00000120159	CAAP1	caspase activity and apoptosis inhibitor 1
chr16	56228238	56228721	484	*	Promoter	16	56226529	56228437	1909	2	26077	uc002eiv.2	0	ENSG00000261439	DKFZP434H168	uncharacterized LOC26077
chr3	197686812	197687450	639	*	Promoter	3	197615946	197686886	70941	2	84223	uc003fyp.3	0	ENSG00000114473	IQCG	IQ motif containing G
chr18	13003353	13003789	437	*	Intron (uc002krs.1/55125, intron 3 of 17)	18	12991361	13125051	133691	1	55125	uc010xac.2	11992	ENSG00000101639	CEP192	centrosomal protein 192
chr13	33112688	33113235	548	*	Promoter	13	33006930	33112936	106007	2	10443	uc010abe.1	0	ENSG00000244754	N4BP2L2	NEDD4 binding protein 2 like 2
chr6	46903367	46903856	490	*	Intron (uc003oyq.3/221395, intron 1 of 20)	6	46838074	46889714	51641	2	221395	uc003oyr.2	-13653	ENSG00000069122	ADGRF5	adhesion G protein-coupled receptor F5
chr15	24123081	24123546	466	*	Distal Intergenic	15	23930554	23932450	1897	2	4692	uc001ywk.3	-190631	ENSG00000182636	NDN	necdin, MAGE family member
chr6	46903367	46903856	490	*	Intron (uc003oyq.3/221395, intron 1 of 20)	6	46838074	46889714	51641	2	221395	uc003oyr.2	-13653	ENSG00000069122	ADGRF5	adhesion G protein-coupled receptor F5
chr1	189118784	189119306	523	*	Distal Intergenic	1	190066797	190444942	378146	2	339479	uc010pot.1	1325636	ENSG00000162670	BRINP3	BMP/retinoic acid inducible neural specific 3
chr22	20255524	20256157	634	*	Promoter	22	20228938	20255816	26879	2	65078	uc002zrv.3	0	ENSG00000040608	RTN4R	reticulon 4 receptor
chr4	146540346	146540837	492	*	Promoter	4	146540540	146581187	40648	1	166785	uc003ikh.4	0	ENSG00000151611	MMAA	methylmalonic aciduria (cobalamin deficiency) cblA type
chr7	65447024	65447509	486	*	Promoter	7	65425673	65447301	21629	2	2990	uc003tun.3	0	ENSG00000169919	GUSB	glucuronidase beta
chr15	91537656	91538269	614	*	Promoter	15	91509268	91537881	28614	2	9055	uc002bqm.4	0	ENSG00000198901	PRC1	protein regulator of cytokinesis 1
chr7	3762080	3762621	542	*	Intron (uc003smx.3/221935, intron 4 of 44)	7	4050598	4308631	258034	1	221935	uc010kso.3	-287977	ENSG00000146555	SDK1	sidekick cell adhesion molecule 1
chr6	54711047	54711697	651	*	Promoter	6	54711569	54809897	98329	1	222584	uc003pck.4	0	ENSG00000168143	FAM83B	family with sequence similarity 83 member B
chr19	17377746	17378422	677	*	Promoter	19	17378232	17388332	10101	1	29086	uc010xpl.1	0	ENSG00000105393	BABAM1	BRISC and BRCA1 A complex member 1
chr16	68118375	68119459	1085	*	Promoter	16	68118654	68226115	107462	1	4775	uc010vkl.2	0	ENSG00000072736	NFATC3	nuclear factor of activated T-cells 3
chr7	30174124	30174925	802	*	Promoter	7	30174552	30199534	24983	1	222166	uc011kab.1	0	ENSG00000180354	MTURN	maturin, neural progenitor differentiation regulator homolog
chr2	178516545	178517053	509	*	Intron (uc002ulp.3/50940, intron 16 of 16)	2	178493146	178540388	47243	2	50940	uc010zfd.2	23335	ENSG00000128655	PDE11A	phosphodiesterase 11A
chr6	152957645	152958305	661	*	Promoter	6	152442819	152957986	515168	2	23345	uc003qot.4	0	ENSG00000131018	SYNE1	spectrin repeat containing nuclear envelope protein 1
chrX	128656544	128657141	598	*	Promoter	23	128580478	128657460	76983	2	6594	uc004eun.4	319	ENSG00000102038	SMARCA1	SWI/SNF related, matrix associated, actin dependent regulator of chromatin, subfamily a, member 1
chr14	61104146	61104892	747	*	Distal Intergenic	14	61111417	61116155	4739	2	6495	uc001xfb.4	11263	ENSG00000126778	SIX1	SIX homeobox 1
chr6	79862075	79862577	503	*	Distal Intergenic	6	79644136	79788011	143876	2	55023	uc011dyp.2	-74064	ENSG00000146247	PHIP	pleckstrin homology domain interacting protein
chr22	42093112	42093699	588	*	3' UTR	22	42095518	42142268	46751	1	150365	uc003bay.3	-1819	ENSG00000167077	MEI1	meiotic double-stranded break formation protein 1
chr5	139017016	139017587	572	*	Distal Intergenic	5	139028301	139062680	34380	1	51523	uc010jfg.1	-10714	ENSG00000171604	CXXC5	CXXC finger protein 5
chr1	109968883	109969510	628	*	Promoter	1	109941653	109969070	27418	2	5686	uc001dxn.3	0	ENSG00000143106	PSMA5	proteasome subunit alpha 5
chr15	68724224	68724771	548	*	Promoter	15	68594042	68724492	130451	2	22801	uc002ari.3	0	ENSG00000137809	ITGA11	integrin subunit alpha 11
chr1	713803	714374	572	*	Promoter	1	700245	714068	13824	2	100288069	uc001abo.3	0	NA	LOC100288069	uncharacterized LOC100288069
chr4	166033557	166034391	835	*	Promoter	4	165997230	166034024	36795	2	201931	uc003iqz.4	0	ENSG00000170088	TMEM192	transmembrane protein 192
chr2	86421937	86422905	969	*	Promoter	2	86371055	86422893	51839	2	10989	uc002sqz.4	0	ENSG00000132305	IMMT	inner membrane mitochondrial protein
chr5	16713473	16714141	669	*	Intron (uc011cnd.2/4651, intron 1 of 22)	5	16662016	16699830	37815	2	4651	uc011cnc.2	-13643	ENSG00000145555	MYO10	myosin X
chr21	19191040	19191967	928	*	Promoter	21	19161284	19191703	30420	2	54149	uc002yko.4	0	ENSG00000154642	C21orf91	chromosome 21 open reading frame 91
chr13	66342574	66343200	627	*	Distal Intergenic	13	67399301	67489163	89863	1	100874064	uc031qmb.1	-1056101	ENSG00000228842	PCDH9-AS2	PCDH9 antisense RNA 2
chr10	17658618	17659790	1173	*	Promoter	10	17631958	17659373	27416	2	9200	uc001ipg.3	0	ENSG00000165996	HACD1	3-hydroxyacyl-CoA dehydratase 1
chr7	80548153	80548829	677	*	Promoter	7	80371854	80548667	176814	2	10512	uc003uhj.3	0	ENSG00000075223	SEMA3C	semaphorin 3C
chr14	39735760	39736563	804	*	Promoter	14	39734907	39736265	1359	2	100288846	uc001wvd.3	0	ENSG00000258940	LOC100288846	uncharacterized LOC100288846
chr18	24236522	24237320	799	*	Promoter	18	24034874	24237365	202492	2	284252	uc031rhu.1	45	ENSG00000134504	KCTD1	potassium channel tetramerization domain containing 1
chr11	82782628	82783317	690	*	Promoter	11	82783108	82784754	1647	1	100506233	uc001ozw.3	0	ENSG00000246067	RAB30-AS1	RAB30 antisense RNA 1 (head to head)
chr1	150254387	150255165	779	*	Promoter	1	150254953	150259501	4549	1	148523	uc001euh.3	0	ENSG00000159208	CIART	circadian associated repressor of transcription
chr3	4909918	4910546	629	*	Distal Intergenic	3	4939914	4948186	8273	2	100507582	uc010hcd.2	37640	ENSG00000235831	BHLHE40-AS1	BHLHE40 antisense RNA 1
chr1	92764032	92764942	911	*	Promoter	1	92711955	92764566	52612	2	11146	uc001dor.3	0	ENSG00000174842	GLMN	glomulin, FKBP associated protein
chr1	59042694	59043352	659	*	Promoter	1	59041095	59043166	2072	2	4070	uc001cyz.4	0	ENSG00000184292	TACSTD2	tumor associated calcium signal transducer 2
chr4	170947190	170947948	759	*	Promoter	4	170907748	170947429	39682	2	9848	uc003isp.4	0	ENSG00000198948	MFAP3L	microfibril associated protein 3 like
chr16	11680547	11681145	599	*	Promoter	16	11641578	11680806	39229	2	9516	uc002dba.3	0	ENSG00000189067	LITAF	lipopolysaccharide induced TNF factor
chr14	73524847	73525469	623	*	Promoter	14	73525221	73567884	42664	1	58517	uc001xnn.4	0	ENSG00000119707	RBM25	RNA binding motif protein 25
chr2	85197703	85198753	1051	*	Promoter	2	85198231	85286595	88365	1	56888	uc002sox.4	0	ENSG00000176407	KCMF1	potassium channel modulatory factor 1
chr7	2272110	2272881	772	*	Promoter	7	1855428	2272583	417156	2	8379	uc003slf.1	0	ENSG00000002822	MAD1L1	mitotic arrest deficient 1 like 1
chr9	71650445	71651121	677	*	Promoter	9	71650479	71693993	43515	1	2395	uc004agz.2	0	ENSG00000165060	FXN	frataxin
chr7	17337984	17338827	844	*	Promoter	7	17338276	17385775	47500	1	196	uc011jxz.1	0	ENSG00000106546	AHR	aryl hydrocarbon receptor
chr2	62081017	62082034	1018	*	Promoter	2	62051983	62081278	29296	2	84140	uc002sbm.4	0	ENSG00000170264	FAM161A	family with sequence similarity 161 member A
chr1	25174241	25175037	797	*	Distal Intergenic	1	25226002	25256770	30769	2	864	uc001bjq.3	81733	ENSG00000020633	RUNX3	runt related transcription factor 3
chr9	38380713	38381443	731	*	Distal Intergenic	9	38392661	38398662	6002	1	219	uc004aay.3	-11218	ENSG00000137124	ALDH1B1	aldehyde dehydrogenase 1 family member B1
chr6	28303157	28304028	872	*	Promoter	6	28292515	28303911	11397	2	64288	uc003nla.3	0	ENSG00000235109	ZSCAN31	zinc finger and SCAN domain containing 31
chr4	39528781	39529796	1016	*	Promoter	4	39529459	39596327	66869	1	100885776	uc003gum.2	0	ENSG00000249348	UGDH-AS1	UGDH antisense RNA 1
chr2	136498876	136499724	849	*	Promoter	2	136499189	136542633	43445	1	23190	uc002tur.3	0	ENSG00000144224	UBXN4	UBX domain protein 4
chr8	90769702	90770595	894	*	Promoter	8	90769975	90803292	33318	1	8767	uc003yee.3	0	ENSG00000104312	RIPK2	receptor interacting serine/threonine kinase 2
chr17	43324808	43325622	815	*	Promoter	17	43325303	43345997	20695	1	100133991	uc010dah.3	0	ENSG00000267278	MAP3K14-AS1	MAP3K14 antisense RNA 1
chr17	29297842	29298630	789	*	Promoter	17	29297956	29326929	28974	1	84282	uc002hfz.3	0	ENSG00000181481	RNF135	ring finger protein 135
chr20	61568825	61569779	955	*	Promoter	20	61509090	61569304	60215	2	11083	uc002yds.2	0	ENSG00000101191	DIDO1	death inducer-obliterator 1
chr5	138677205	138678267	1063	*	Promoter	5	138677519	138705409	27891	1	51247	uc003led.3	0	ENSG00000120727	PAIP2	poly(A) binding protein interacting protein 2
chr1	46598122	46599294	1173	*	Promoter	1	46505812	46598380	92569	2	8503	uc001cpb.4	0	ENSG00000117461	PIK3R3	phosphoinositide-3-kinase regulatory subunit 3
chr8	109455470	109456376	907	*	Promoter	8	109455853	109499136	43284	1	9694	uc003ymw.1	0	ENSG00000104412	EMC2	ER membrane protein complex subunit 2
chrX	148620811	148622519	1709	*	Promoter	23	148609132	148621312	12181	2	100131434	uc011mxk.2	0	ENSG00000241769	LINC00893	long intergenic non-protein coding RNA 893
chr4	125633205	125634535	1331	*	Promoter	4	125585204	125633887	48684	2	57182	uc010inw.3	0	ENSG00000151458	ANKRD50	ankyrin repeat domain 50
chr18	67068744	67068983	240	*	Promoter	18	67068284	67516322	448039	1	220164	uc002lkl.3	460	ENSG00000206052	DOK6	docking protein 6
chrX	19820671	19821095	425	*	Intron (uc004czm.3/30011, intron 2 of 17)	23	19552083	19817917	265835	2	30011	uc004czl.3	-2754	ENSG00000147010	SH3KBP1	SH3 domain containing kinase binding protein 1
chr8	119964220	119964432	213	*	Promoter	8	119935796	119964383	28588	2	4982	uc003yon.4	0	ENSG00000164761	TNFRSF11B	TNF receptor superfamily member 11b
chr12	107380652	107381273	622	*	Promoter	12	107371069	107380654	9586	2	80298	uc001tme.1	0	ENSG00000120832	MTERF2	mitochondrial transcription termination factor 2
chr11	112676440	112676710	271	*	Distal Intergenic	11	112831969	113092626	260658	1	4684	uc001pno.3	-155259	ENSG00000149294	NCAM1	neural cell adhesion molecule 1
chr5	90236346	90236816	471	*	Intron (uc003kjt.4/84059, intron 83 of 89)	5	90195079	90460033	264955	1	84059	uc003kjx.3	41267	ENSG00000164199	ADGRV1	adhesion G protein-coupled receptor V1
chr3	32822895	32823389	495	*	Distal Intergenic	3	32859510	32933771	74262	1	131405	uc003cff.3	-36121	ENSG00000206557	TRIM71	tripartite motif containing 71
chr3	30723402	30723577	176	*	Intron (uc003cen.3/7048, intron 6 of 7)	3	30647994	30735633	87640	1	7048	uc003ceo.3	75408	ENSG00000163513	TGFBR2	transforming growth factor beta receptor 2
chr4	131270775	131271022	248	*	Distal Intergenic	4	130017282	130033843	16562	1	132321	uc010iod.3	1253493	ENSG00000151470	C4orf33	chromosome 4 open reading frame 33
chr11	90508202	90508675	474	*	Intron (uc021qoq.1/uc021qoq.1, intron 3 of 6)	11	90288942	90289025	84	2	100616186	uc021qor.1	-219177	ENSG00000266703	MIR4490	microRNA 4490
chr1	156030702	156031454	753	*	Promoter	1	156030966	156040295	9330	1	57111	uc001fnc.3	0	ENSG00000132698	RAB25	RAB25, member RAS oncogene family
chr3	47066470	47066816	347	*	Intron (uc003cqr.3/29072, intron 4 of 6)	3	47053032	47054957	1926	1	100129354	uc011bas.1	13438	NA	NRADDP	neurotrophin receptor associated death domain, pseudogene
chr13	45491677	45492908	1232	*	Exon (uc021rjd.1/uc021rjd.1, exon 1 of 1)	13	45513384	45563613	50230	2	26747	uc001uzp.2	70705	ENSG00000083635	NUFIP1	NUFIP1, FMR1 interacting protein 1
chr18	3771311	3771739	429	*	Intron (uc002kme.2/9229, intron 2 of 9)	18	3496030	3845358	349329	2	9229	uc002kme.2	73619	ENSG00000170579	DLGAP1	DLG associated protein 1
chr2	113956346	113957058	713	*	Promoter	2	113956135	113960677	4543	1	23550	uc002tjh.3	211	ENSG00000125637	PSD4	pleckstrin and Sec7 domain containing 4
chr9	38214654	38214864	211	*	Distal Intergenic	9	37915895	38069210	153316	2	6461	uc004aax.3	-145444	ENSG00000107338	SHB	SH2 domain containing adaptor protein B
chr20	42955531	42955717	187	*	Distal Intergenic	20	42965798	42979432	13635	1	140902	uc002xls.2	-10081	ENSG00000101074	R3HDML	R3H domain containing like
chr1	234386534	234386891	358	*	Intron (uc001hvy.1/148641, intron 3 of 7)	1	234350017	234460262	110246	1	148641	uc001hwa.1	36517	ENSG00000183780	SLC35F3	solute carrier family 35 member F3
chr2	229546370	229546519	150	*	Distal Intergenic	2	228844670	229046361	201692	2	80309	uc010zlx.1	-500009	ENSG00000153820	SPHKAP	SPHK1 interactor, AKAP domain containing
chr8	111844843	111844992	150	*	Distal Intergenic	8	110979233	110988076	8844	2	27012	uc010mcw.3	-856767	ENSG00000164794	KCNV1	potassium voltage-gated channel modifier subfamily V member 1
chr3	1555284	1555579	296	*	Distal Intergenic	3	1134629	1445278	310650	1	27255	uc003bpa.3	420655	ENSG00000134115	CNTN6	contactin 6
chr11	102714116	102714399	284	*	Promoter	11	102706528	102714342	7815	2	4314	uc001phj.1	0	ENSG00000149968	MMP3	matrix metallopeptidase 3
chr9	95432194	95432828	635	*	Promoter	9	95375466	95432547	57082	2	64768	uc004asl.1	0	ENSG00000127080	IPPK	inositol-pentakisphosphate 2-kinase
chr11	22688137	22688730	594	*	Promoter	11	22688160	22834547	146388	1	2620	uc009yie.3	0	ENSG00000148935	GAS2	growth arrest specific 2
chrX	106515824	106516235	412	*	Distal Intergenic	23	106449862	106487473	37612	1	139212	uc004end.3	65962	ENSG00000080572	PIH1D3	PIH1 domain containing 3
chr6	90600877	90601026	150	*	Distal Intergenic	6	90604188	90605819	1632	1	84694	uc011eaa.2	-3162	ENSG00000135355	GJA10	gap junction protein alpha 10
chr5	165502128	165502295	168	*	Distal Intergenic	5	166711843	167420187	708345	1	57451	uc021yhi.1	-1209548	ENSG00000145934	TENM2	teneurin transmembrane protein 2
chr5	14446031	14446477	447	*	Intron (uc003jff.3/7204, intron 34 of 56)	5	14581891	14616287	34397	1	54491	uc003jfj.3	-135414	ENSG00000145569	FAM105A	family with sequence similarity 105 member A
chr15	89047854	89048054	201	*	Exon (uc002bmo.1/uc002bmo.1, exon 1 of 1)	15	89010684	89021861	11178	1	64963	uc010bnj.3	37170	ENSG00000181991	MRPS11	mitochondrial ribosomal protein S11
chr14	102780670	102780856	187	*	Distal Intergenic	14	102783714	102809511	25798	1	55778	uc001ylo.3	-2858	ENSG00000022976	ZNF839	zinc finger protein 839
chr14	50160032	50160311	280	*	Promoter	14	50159823	50219870	60048	1	122773	uc010tqh.2	209	ENSG00000197776	KLHDC1	kelch domain containing 1
chr1	84543370	84544310	941	*	Promoter	1	84543745	84670979	127235	1	5567	uc001dji.3	0	ENSG00000142875	PRKACB	protein kinase cAMP-activated catalytic subunit beta
chr2	66684691	66684840	150	*	Intron (uc002sdt.3/4211, intron 6 of 10)	2	66667263	66796277	129015	1	4211	uc002sdw.1	17428	ENSG00000143995	MEIS1	Meis homeobox 1
chr5	101568017	101568223	207	*	Downstream (1-2kb)	5	101569692	101632253	62562	2	353189	uc003knm.3	64030	ENSG00000173930	SLCO4C1	solute carrier organic anion transporter family member 4C1
chr10	80417323	80417472	150	*	Distal Intergenic	10	80027085	80159502	132418	1	414243	uc001jzw.2	390238	ENSG00000230417	LINC00595	long intergenic non-protein coding RNA 595
chr7	54907281	54907680	400	*	Distal Intergenic	7	54819940	54826939	7000	2	23480	uc003tqg.3	-80342	ENSG00000132432	SEC61G	Sec61 translocon gamma subunit
chr6	41017305	41017642	338	*	Intron (uc010jxe.1/222643, intron 3 of 4)	6	41020940	41032630	11691	1	10930	uc003opl.3	-3298	ENSG00000124701	APOBEC2	apolipoprotein B mRNA editing enzyme catalytic subunit 2
chr14	32828225	32828379	155	*	Intron (uc010aml.3/9472, intron 1 of 9)	14	32798479	33302268	503790	1	9472	uc001wrq.3	29746	ENSG00000151320	AKAP6	A-kinase anchoring protein 6
chr20	13630313	13630462	150	*	Distal Intergenic	20	13597251	13619583	22333	2	55617	uc010zrk.2	-10730	ENSG00000089123	TASP1	taspase 1
chr21	31221994	31222401	408	*	Intron (uc002ynn.3/2897, intron 1 of 15)	21	30909254	31312282	403029	2	2897	uc002ynn.3	89881	ENSG00000171189	GRIK1	glutamate ionotropic receptor kainate type subunit 1
chr19	36015467	36015746	280	*	Exon (uc002oad.2/374897, exon 3 of 4)	19	36014269	36019253	4985	2	374897	uc002oad.2	3507	ENSG00000189001	SBSN	suprabasin
chr3	40282680	40282829	150	*	Intron (uc003cka.3/25924, intron 12 of 16)	3	40351173	40353915	2743	1	10289	uc003ckc.3	-68344	ENSG00000114784	EIF1B	eukaryotic translation initiation factor 1B
chr14	74428106	74428255	150	*	Exon (uc001xpe.3/51004, exon 9 of 11)	14	74399695	74417117	17423	2	145483	uc001xpd.3	-10989	ENSG00000156050	FAM161B	family with sequence similarity 161 member B
chr4	111530227	111530578	352	*	Distal Intergenic	4	111538580	111544254	5675	2	5308	uc003iac.3	13676	ENSG00000164093	PITX2	paired like homeodomain 2
chr1	183784734	183784883	150	*	Intron (uc010pof.1/23179, intron 2 of 11)	1	183774275	183897666	123392	1	23179	uc010poi.2	10459	ENSG00000143344	RGL1	ral guanine nucleotide dissociation stimulator like 1
chr8	96377074	96377484	411	*	Intron (uc022ayl.1/100616530, intron 2 of 5)	8	96257141	96281462	24322	2	157657	uc003yho.2	-95612	ENSG00000156172	C8orf37	chromosome 8 open reading frame 37
chr19	2613812	2614028	217	*	Intron (uc002lwd.2/2788, intron 2 of 4)	19	2511218	2702746	191529	2	2788	uc002lwd.2	88718	ENSG00000176533	GNG7	G protein subunit gamma 7
chrX	22003387	22003820	434	*	Intron (uc004dag.4/6611, intron 9 of 10)	23	21958691	22012955	54265	1	6611	uc031tgx.1	44696	ENSG00000102172	SMS	spermine synthase
chr5	90043471	90043904	434	*	Intron (uc003kjt.4/84059, intron 52 of 89)	5	90076898	90460033	383136	1	84059	uc003kjw.3	-32994	ENSG00000164199	ADGRV1	adhesion G protein-coupled receptor V1
chr12	92515630	92515909	280	*	Intron (uc031qiz.1/256021, intron 1 of 5)	12	92378752	92535489	156738	2	256021	uc031qiz.1	19580	ENSG00000257242	LINC01619	long intergenic non-protein coding RNA 1619
chr6	37786627	37787819	1193	*	Promoter	6	37787307	38122399	335093	1	60685	uc003onx.3	0	ENSG00000156639	ZFAND3	zinc finger AN1-type containing 3
chr7	104653933	104654288	356	*	Promoter	7	104650989	104654588	3600	2	100216545	uc003vck.2	300	NA	KMT2E-AS1	KMT2E antisense RNA 1 (head to head)
chr13	51486176	51486536	361	*	Intron (uc001vfa.4/79621, intron 1 of 10)	13	51456515	51484848	28334	2	100874255	uc031qlp.1	-1328	NA	RNASEH2B-AS1	RNASEH2B antisense RNA 1
chr1	233086027	233086498	472	*	Promoter	1	233086370	233114219	27850	1	84284	uc001hvj.1	0	ENSG00000135778	NTPCR	nucleoside-triphosphatase, cancer-related
chr10	18767547	18767853	307	*	Intron (uc001ipr.2/783, intron 3 of 13)	10	18689513	18830688	141176	1	783	uc010qco.1	78034	ENSG00000165995	CACNB2	calcium voltage-gated channel auxiliary subunit beta 2
chr6	96644713	96644903	191	*	Intron (uc003pop.4/10690, intron 2 of 2)	6	96463845	96663488	199644	1	10690	uc003pop.4	180868	ENSG00000172461	FUT9	fucosyltransferase 9
chr14	37731823	37732010	188	*	Intron (uc010amr.2/145282, intron 3 of 9)	14	37667118	38020464	353347	1	145282	uc010amt.3	64705	ENSG00000151338	MIPOL1	mirror-image polydactyly 1
chr12	113796101	113796729	629	*	Promoter	12	113796371	113827458	31088	1	196463	uc001tve.2	0	ENSG00000151176	PLBD2	phospholipase B domain containing 2
chr5	3428594	3428743	150	*	Intron (uc003jdd.3/285577, intron 2 of 4)	5	3417266	3536208	118943	2	285577	uc003jdd.3	107465	ENSG00000248118	LINC01019	long intergenic non-protein coding RNA 1019
chr4	91773456	91773622	167	*	Intron (uc010ikv.2/401145, intron 9 of 9)	4	91570671	92051163	480493	1	401145	uc003hsx.3	202785	ENSG00000184305	CCSER1	coiled-coil serine rich protein 1
chr3	175543306	175543455	150	*	Distal Intergenic	3	175087329	175087410	82	1	100616395	uc021xhq.1	455977	ENSG00000264974	MIR4789	microRNA 4789
chr22	27897147	27897502	356	*	Distal Intergenic	22	28144265	28187871	43607	2	4330	uc010gvg.4	290369	ENSG00000169184	MN1	MN1 proto-oncogene, transcriptional regulator
chr15	101817457	101817963	507	*	Promoter	15	101811214	101817700	6487	2	55829	uc021sxu.1	0	ENSG00000131871	SELENOS	selenoprotein S
chr5	111581493	111581736	244	*	Intron (uc003kpv.1/64097, intron 9 of 22)	5	111478138	111564411	86274	2	64097	uc003kpp.1	-17082	ENSG00000129595	EPB41L4A	erythrocyte membrane protein band 4.1 like 4A
chr4	18692976	18693397	422	*	Distal Intergenic	4	17882218	18023483	141266	2	254251	uc021xmr.1	-669493	ENSG00000178177	LCORL	ligand dependent nuclear receptor corepressor like
chr8	30398868	30399308	441	*	Intron (uc011lba.1/11030, intron 5 of 5)	8	30335315	30429734	94420	1	11030	uc003xif.1	63553	ENSG00000157110	RBPMS	RNA binding protein with multiple splicing
chr10	121510110	121510475	366	*	Intron (uc001len.4/22876, intron 1 of 4)	10	121485559	121588662	103104	1	22876	uc001leo.3	24551	ENSG00000198825	INPP5F	inositol polyphosphate-5-phosphatase F
chr20	62601031	62601180	150	*	Promoter	20	62588057	62601223	13167	2	57473	uc002yhl.2	43	ENSG00000196700	ZNF512B	zinc finger protein 512B
chr12	54783900	54784287	388	*	Promoter	12	54762920	54785083	22164	2	25946	uc001sfy.3	796	ENSG00000161642	ZNF385A	zinc finger protein 385A
chr20	37228159	37228657	499	*	Distal Intergenic	20	37230577	37279295	48719	1	343578	uc021wdn.1	-1920	ENSG00000124143	ARHGAP40	Rho GTPase activating protein 40
chr1	82128821	82129196	376	*	Intron (uc001dis.3/23266, intron 4 of 8)	1	82165455	82458107	292653	1	23266	uc001dit.4	-36259	ENSG00000117114	ADGRL2	adhesion G protein-coupled receptor L2
chr8	102981126	102981275	150	*	Intron (uc003ykf.3/83988, intron 3 of 7)	8	102698770	103136562	437793	2	83988	uc003ykf.3	155287	ENSG00000104490	NCALD	neurocalcin delta
chr14	97207639	97208073	435	*	Distal Intergenic	14	97263684	97347951	84268	1	7443	uc001yft.3	-55611	ENSG00000100749	VRK1	vaccinia related kinase 1
chr9	98272970	98273556	587	*	Intron (uc004avm.4/5727, intron 1 of 23)	9	98205264	98270831	65568	2	5727	uc004avk.4	-2139	ENSG00000185920	PTCH1	patched 1
chr4	27694003	27694242	240	*	Distal Intergenic	4	27004549	27027003	22455	1	57620	uc010iey.3	689454	ENSG00000109689	STIM2	stromal interaction molecule 2
chrX	147888012	147888259	248	*	Intron (uc004fco.3/2334, intron 3 of 7)	23	147800615	148082193	281579	1	2334	uc011mxc.2	87397	ENSG00000155966	AFF2	AF4/FMR2 family member 2
chr2	144799396	144799549	154	*	Intron (uc002tvo.3/79712, intron 4 of 8)	2	144703581	144969146	265566	2	79712	uc002tvo.3	169597	ENSG00000121964	GTDC1	glycosyltransferase like domain containing 1
chr3	14504868	14505197	330	*	Intron (uc003byq.4/6533, intron 6 of 14)	3	14530619	14555318	24700	2	80852	uc010heh.3	50121	ENSG00000144596	GRIP2	glutamate receptor interacting protein 2
chr12	110486111	110486579	469	*	Promoter	12	110478983	110486326	7344	2	400073	uc001tqb.2	0	ENSG00000174456	C12orf76	chromosome 12 open reading frame 76
chr14	63512471	63512905	435	*	Promoter	14	63173945	63511955	338011	2	27133	uc001xfy.3	-516	ENSG00000140015	KCNH5	potassium voltage-gated channel subfamily H member 5
chr4	101789418	101789764	347	*	Distal Intergenic	4	101581436	101596270	14835	2	100874275	uc031sgr.1	-193148	ENSG00000250223	LINC01216	long intergenic non-protein coding RNA 1216
chr12	118406644	118407493	850	*	Promoter	12	117890817	118406028	515212	2	283455	uc001two.2	-616	ENSG00000171435	KSR2	kinase suppressor of ras 2
chr1	214725598	214726025	428	*	Promoter	1	214701619	214725024	23406	2	5784	uc001hkl.2	-574	ENSG00000152104	PTPN14	protein tyrosine phosphatase, non-receptor type 14
chr6	111982917	111983133	217	*	3' UTR	6	112015578	112024237	8660	2	2534	uc010kdy.1	41104	ENSG00000010810	FYN	FYN proto-oncogene, Src family tyrosine kinase
chr5	108008564	108008780	217	*	Distal Intergenic	5	108063526	108063962	437	2	100652853	uc031sko.1	55182	ENSG00000272523	LINC01023	long intergenic non-protein coding RNA 1023
chr1	117112848	117113905	1058	*	Promoter	1	117057156	117113715	56560	2	965	uc001egm.3	0	ENSG00000116815	CD58	CD58 molecule
chr15	67336704	67337086	383	*	Distal Intergenic	15	67358195	67487533	129339	1	4088	uc002aqj.3	-21109	ENSG00000166949	SMAD3	SMAD family member 3
chr11	75236719	75237340	622	*	Promoter	11	75196350	75236599	40250	2	81544	uc001owq.4	-120	ENSG00000158555	GDPD5	glycerophosphodiester phosphodiesterase domain containing 5
chr4	178302048	178302201	154	*	Distal Intergenic	4	178351929	178355635	3707	2	175	uc010irt.2	53434	ENSG00000038002	AGA	aspartylglucosaminidase
chr1	50825185	50825334	150	*	Distal Intergenic	1	50883223	50887304	4082	2	63950	uc010ona.2	61970	ENSG00000142700	DMRTA2	DMRT like family A2
chr9	96827745	96827911	167	*	Intron (uc004auf.2/138639, intron 2 of 9)	9	96846711	96861209	14499	1	138639	uc010mri.2	-18800	ENSG00000158079	PTPDC1	protein tyrosine phosphatase domain containing 1
chr17	14204001	14204604	604	*	Promoter	17	14204506	14249492	44987	1	9953	uc002goh.1	0	ENSG00000125430	HS3ST3B1	heparan sulfate-glucosamine 3-sulfotransferase 3B1
chr6	105450014	105450163	150	*	Intron (uc003pqv.2/389421, intron 2 of 3)	6	105405974	105531207	125234	1	389421	uc010kda.2	44040	ENSG00000187772	LIN28B	lin-28 homolog B
chr3	52739602	52740336	735	*	Promoter	3	52739857	52742197	2341	1	28972	uc011bei.2	0	ENSG00000114902	SPCS1	signal peptidase complex subunit 1
chr10	23983295	23983876	582	*	Promoter	10	23983675	24836772	853098	1	56243	uc001irs.3	0	ENSG00000120549	KIAA1217	KIAA1217
chr6	10085005	10085159	155	*	Intron (uc010joj.1/uc010joj.1, intron 1 of 4)	6	10412551	10416402	3852	1	100130275	uc003myw.3	-327392	NA	TFAP2A-AS1	TFAP2A antisense RNA 1
chr1	159862776	159863026	251	*	Promoter	1	159842154	159863095	20942	2	25790	uc009wtb.3	69	ENSG00000213085	CFAP45	cilia and flagella associated protein 45
chr19	42502885	42503056	172	*	3' UTR	19	42470734	42498428	27695	2	478	uc010xwh.3	-4457	ENSG00000105409	ATP1A3	ATPase Na+/K+ transporting subunit alpha 3
chr16	83735379	83735531	153	*	Intron (uc002fgx.3/1012, intron 10 of 13)	16	83841508	83846607	5100	1	3281	uc002fgy.2	-105977	ENSG00000230989	HSBP1	heat shock factor binding protein 1
chr14	102027481	102027917	437	*	Promoter	14	102027688	102029789	2102	1	1735	uc021sdx.1	0	ENSG00000197406	DIO3	iodothyronine deiodinase 3
chr7	118815977	118816410	434	*	Distal Intergenic	7	117864712	117882784	18073	1	56311	uc003vji.3	951265	ENSG00000106013	ANKRD7	ankyrin repeat domain 7
chr7	125195982	125196131	150	*	Distal Intergenic	7	124462440	124570037	107598	2	25913	uc003vlo.3	-625945	ENSG00000128513	POT1	protection of telomeres 1
chr3	141120819	141121768	950	*	Promoter	3	141121660	141168632	46973	1	253461	uc003ety.3	0	ENSG00000177311	ZBTB38	zinc finger and BTB domain containing 38
chr2	186073239	186073396	158	*	Distal Intergenic	2	186603355	186698016	94662	1	401024	uc002upl.3	-529959	ENSG00000188738	FSIP2	fibrous sheath interacting protein 2
chr12	31138746	31138907	162	*	Intron (uc010sju.2/441631, intron 7 of 7)	12	31079838	31149537	69700	1	441631	uc010sjv.2	58908	ENSG00000110900	TSPAN11	tetraspanin 11
chr14	74892390	74893001	612	*	Promoter	14	74872596	74892805	20210	2	646658	uc001xpx.2	0	ENSG00000183379	SYNDIG1L	synapse differentiation inducing 1 like
chr11	74659963	74660455	493	*	Promoter	11	74518784	74660232	141449	2	143570	uc001ovm.2	0	ENSG00000166435	XRRA1	X-ray radiation resistance associated 1
chr14	76270152	76270301	150	*	Intron (uc010ask.2/23093, intron 28 of 31)	14	76249490	76421425	171936	1	23093	uc001xsa.3	20662	ENSG00000119685	TTLL5	tubulin tyrosine ligase like 5
chr2	233274967	233275116	150	*	3' UTR	2	233271552	233275424	3873	1	251	uc002vss.4	3415	ENSG00000163286	ALPPL2	alkaline phosphatase, placental like 2
chr2	131762377	131762526	150	*	Intron (uc010fmw.1/50649, intron 3 of 3)	2	131797102	131804836	7735	1	50649	uc002tsc.1	-34576	ENSG00000136002	ARHGEF4	Rho guanine nucleotide exchange factor 4
chr6	151937355	151937614	260	*	Intron (uc003qol.3/80129, intron 10 of 10)	6	151977830	152129499	151670	1	2099	uc031spz.1	-40216	ENSG00000091831	ESR1	estrogen receptor 1
chr9	100395341	100396184	844	*	Promoter	9	100362362	100395962	33601	2	158427	uc004axn.3	0	ENSG00000136925	TSTD2	thiosulfate sulfurtransferase like domain containing 2
chr9	100996955	100997135	181	*	Intron (uc004ayq.3/55357, intron 3 of 12)	9	100961280	101018003	56724	2	55357	uc004ayq.3	20868	ENSG00000095383	TBC1D2	TBC1 domain family member 2
chr9	14722849	14723012	164	*	Promoter	9	14719732	14722715	2984	2	9350	uc003zlj.3	-134	ENSG00000147869	CER1	cerberus 1, DAN family BMP antagonist
chr10	115425691	115425840	150	*	Distal Intergenic	10	115348583	115423829	75247	2	4892	uc001lal.4	-1862	ENSG00000197893	NRAP	nebulin related anchoring protein
chr21	18810950	18811347	398	*	Promoter	21	18811208	18821503	10296	1	100505929	uc002ykg.2	0	ENSG00000232560	LINC01549	long intergenic non-protein coding RNA 1549
chr12	113022048	113022197	150	*	Intron (uc010syl.2/22895, intron 1 of 21)	12	113012901	113336684	323784	1	22895	uc010syl.2	9147	ENSG00000089169	RPH3A	rabphilin 3A
chr15	26107742	26108199	458	*	Promoter	15	25923860	26108349	184490	2	57194	uc010ayu.3	150	ENSG00000206190	ATP10A	ATPase phospholipid transporting 10A (putative)
chr10	101380009	101381049	1041	*	Promoter	10	101370275	101380221	9947	2	81894	uc001kpx.2	0	ENSG00000155287	SLC25A28	solute carrier family 25 member 28
chr1	175810705	175811130	426	*	Distal Intergenic	1	175362916	175712752	349837	2	7143	uc010pmz.1	-97953	ENSG00000116147	TNR	tenascin R
chr1	44679139	44679438	300	*	Promoter	1	44679125	44686351	7227	1	55929	uc010oku.1	14	ENSG00000178028	DMAP1	DNA methyltransferase 1 associated protein 1
chr2	113922764	113923154	391	*	Distal Intergenic	2	113931560	113960677	29118	1	23550	uc002tjc.3	-8406	ENSG00000125637	PSD4	pleckstrin and Sec7 domain containing 4
chr5	90675790	90676339	550	*	Promoter	5	90676164	90716532	40369	1	100129716	uc003kka.4	0	ENSG00000281357	ARRDC3-AS1	ARRDC3 antisense RNA 1
chr5	54650859	54651008	150	*	Intron (uc003jpy.4/23517, intron 14 of 26)	5	54603576	54721409	117834	1	23517	uc011cqi.2	47283	ENSG00000039123	SKIV2L2	Ski2 like RNA helicase 2
chr12	100545753	100545902	150	*	Distal Intergenic	12	100550175	100552981	2807	2	55592	uc001tgs.3	7079	ENSG00000238105	GOLGA2P5	golgin A2 pseudogene 5
chr2	97429933	97430171	239	*	Intron (uc002swx.3/26504, intron 1 of 6)	2	97426639	97477628	50990	1	26504	uc002swx.3	3294	ENSG00000158158	CNNM4	cyclin and CBS domain divalent metal cation transport mediator 4
chr7	55631626	55631973	348	*	Intron (uc011kcr.2/81552, intron 1 of 4)	7	55538306	55639561	101256	2	81552	uc011kcr.2	7588	ENSG00000154978	VOPP1	VOPP1, WBP1/VOPP1 family member
chr5	35938608	35939042	435	*	Promoter	5	35904398	35938737	34340	2	133690	uc003jjt.1	0	ENSG00000152611	CAPSL	calcyphosine like
chr3	112613069	112613499	431	*	Distal Intergenic	3	112534556	112564797	30242	2	344807	uc011bhw.1	-48272	ENSG00000206531	CD200R1L	CD200 receptor 1 like
chr13	106912737	106912886	150	*	Distal Intergenic	13	107028911	107030142	1232	1	728192	uc001vqg.3	-116025	NA	LINC00460	long intergenic non-protein coding RNA 460
chr12	85331487	85331641	155	*	Distal Intergenic	12	85274629	85306608	31980	2	55117	uc001szy.4	-24879	ENSG00000072041	SLC6A15	solute carrier family 6 member 15
chr8	67141112	67141412	301	*	Distal Intergenic	8	67104349	67109554	5206	1	100505659	uc003xvz.3	36763	ENSG00000253138	LINC00967	long intergenic non-protein coding RNA 967
chr15	60296102	60296604	503	*	Promoter	15	60296421	60298142	1722	1	27023	uc002agj.1	0	ENSG00000171956	FOXB1	forkhead box B1
chr14	92803368	92803626	259	*	Intron (uc001yai.3/123041, intron 2 of 16)	14	92790152	92967825	177674	1	123041	uc001yak.3	13216	ENSG00000140090	SLC24A4	solute carrier family 24 member 4
chr12	7167754	7168012	259	*	Promoter	12	7167980	7178335	10356	1	716	uc001qsk.3	0	ENSG00000182326	C1S	complement C1s
chr2	20271157	20272161	1005	*	Distal Intergenic	2	20236547	20251789	15243	2	9741	uc010yjx.2	-19368	ENSG00000068697	LAPTM4A	lysosomal protein transmembrane 4 alpha
chr11	91463305	91463454	150	*	Distal Intergenic	11	92085262	92629635	544374	1	120114	uc001pdj.4	-621808	ENSG00000165323	FAT3	FAT atypical cadherin 3
chr15	38682134	38682461	328	*	Distal Intergenic	15	38746328	38773829	27502	1	283742	uc001zkb.1	-63867	ENSG00000171262	FAM98B	family with sequence similarity 98 member B
chr20	19532733	19533142	410	*	Intron (uc002wrl.3/57419, intron 3 of 16)	20	19222946	19265240	42295	2	100130264	uc010zsd.1	-267493	ENSG00000179447	LOC100130264	uncharacterized LOC100130264
chr13	53824487	53824641	155	*	Distal Intergenic	13	53602876	53626196	23321	1	10562	uc001vhl.3	221611	ENSG00000102837	OLFM4	olfactomedin 4
chr19	55888016	55888330	315	*	Promoter	19	55888204	55889612	1409	1	147744	uc002qkt.1	0	ENSG00000160472	TMEM190	transmembrane protein 190
chr2	223426537	223426872	336	*	Distal Intergenic	2	223436162	223520827	84666	2	10056	uc002vne.1	93955	ENSG00000116120	FARSB	phenylalanyl-tRNA synthetase beta subunit
chr9	72161394	72161600	207	*	Intron (uc004ahh.2/320, intron 1 of 12)	9	72042449	72287275	244827	2	320	uc004ahh.2	125675	ENSG00000107282	APBA1	amyloid beta precursor protein binding family A member 1
chr6	107506842	107507147	306	*	Intron (uc011eak.1/57107, intron 7 of 7)	6	107386385	107435636	49252	2	57673	uc003prs.2	-71206	ENSG00000178409	BEND3	BEN domain containing 3
chr21	45066539	45066854	316	*	Intron (uc011aey.2/11077, intron 1 of 6)	21	44949072	45078201	129130	2	11077	uc011aey.2	11347	ENSG00000160207	HSF2BP	heat shock transcription factor 2 binding protein
chr14	24682372	24682950	579	*	Promoter	14	24657925	24683357	25433	2	10548	uc010tob.1	407	ENSG00000100926	TM9SF1	transmembrane 9 superfamily member 1
chr5	74062776	74063246	471	*	Promoter	5	74062816	74072737	9922	1	10412	uc003kdk.2	0	ENSG00000164346	NSA2	NSA2, ribosome biogenesis homolog
chr15	102021763	102021931	169	*	Intron (uc002bwy.3/5046, intron 2 of 22)	15	101844133	102030187	186055	2	5046	uc002bwy.3	8256	ENSG00000140479	PCSK6	proprotein convertase subtilisin/kexin type 6
chr8	122651504	122651794	291	*	Promoter	8	122651586	122657564	5979	1	594842	uc022baf.1	0	NA	HAS2-AS1	HAS2 antisense RNA 1
chr6	162259730	162259879	150	*	Intron (uc003qtv.4/5071, intron 4 of 6)	6	161768590	162258053	489464	2	5071	uc011egf.2	-1677	ENSG00000185345	PRKN	parkin RBR E3 ubiquitin protein ligase
chr5	143963051	143963522	472	*	Distal Intergenic	5	143584840	143856944	272105	1	57528	uc003lnn.1	378211	ENSG00000183775	KCTD16	potassium channel tetramerization domain containing 16
chr4	143115854	143116003	150	*	Intron (uc011chm.2/8821, intron 11 of 23)	4	143044445	143226985	182541	2	8821	uc011chp.1	110982	ENSG00000109452	INPP4B	inositol polyphosphate-4-phosphatase type II B
chr7	116017778	116017927	150	*	Intron (uc003vhv.2/858, intron 7 of 10)	7	115929906	116146190	216285	1	858	uc003vib.2	87872	ENSG00000105971	CAV2	caveolin 2
chrX	114885374	114885587	214	*	Distal Intergenic	23	114877625	114885179	7555	1	5358	uc011mtl.2	7749	ENSG00000102024	PLS3	plastin 3
chr20	45574107	45574326	220	*	Intron (uc002xsm.3/2139, intron 1 of 15)	20	45606874	45618758	11885	1	2139	uc021wep.1	-32548	ENSG00000064655	EYA2	EYA transcriptional coactivator and phosphatase 2
chr10	114000464	114000613	150	*	Distal Intergenic	10	114043493	114063070	19578	1	6975	uc001kzr.1	-42880	ENSG00000119913	TECTB	tectorin beta
chr13	27202824	27203216	393	*	Intron (uc001uqv.3/10810, intron 2 of 9)	13	27131840	27263082	131243	1	10810	uc001uqw.3	70984	ENSG00000132970	WASF3	WAS protein family member 3
chr8	30137145	30137580	436	*	Distal Intergenic	8	29920258	30108213	187956	2	100616190	uc022atm.1	-28932	ENSG00000275453	MIR548O2	microRNA 548o-2
chr16	49315603	49316513	911	*	Promoter	16	49311829	49315742	3914	2	869	uc002efq.3	0	ENSG00000102924	CBLN1	cerebellin 1 precursor
chr2	240609793	240610148	356	*	Distal Intergenic	2	240684554	240722356	37803	1	150935	uc021vzc.2	-74406	NA	LOC150935	uncharacterized LOC150935
chr8	67687033	67687878	846	*	Promoter	8	67687416	67774257	86842	1	23678	uc003xwt.3	0	ENSG00000104205	SGK3	serum/glucocorticoid regulated kinase family member 3
chr15	69620897	69621046	150	*	Intron (uc002arz.2/54852, intron 1 of 8)	15	69606742	69699976	93235	1	54852	uc002asa.2	14155	ENSG00000137819	PAQR5	progestin and adipoQ receptor family member 5
chr4	57842884	57843358	475	*	Promoter	4	57829516	57843826	14311	2	84273	uc003hck.3	468	ENSG00000084092	NOA1	nitric oxide associated 1
chr17	46507305	46507729	425	*	Promoter	17	46210802	46507594	296793	2	8631	uc002ini.1	0	ENSG00000141293	SKAP1	src kinase associated phosphoprotein 1
chr1	155146759	155146932	174	*	Promoter	1	155147070	155154625	7556	1	80128	uc009wpg.1	-138	ENSG00000163462	TRIM46	tripartite motif containing 46
chr15	75315650	75316129	480	*	Promoter	15	75315927	75343067	27141	1	60490	uc002azo.3	0	ENSG00000138621	PPCDC	phosphopantothenoylcysteine decarboxylase
chr10	31757122	31757590	469	*	Intron (uc001ivr.4/6935, intron 6 of 12)	10	31610064	31818742	208679	1	6935	uc009xlp.3	147058	ENSG00000148516	ZEB1	zinc finger E-box binding homeobox 1
chr7	36428998	36429633	636	*	Promoter	7	36429432	36493400	63969	1	54443	uc003tff.3	0	ENSG00000011426	ANLN	anillin actin binding protein
chr6	144019928	144020253	326	*	Intron (uc003qjq.4/9749, intron 1 of 12)	6	143999102	144152322	153221	1	9749	uc010khi.3	20826	ENSG00000112419	PHACTR2	phosphatase and actin regulator 2
chr4	46995794	46995943	150	*	Promoter	4	46920917	46995522	74606	2	2557	uc021xoa.1	-272	ENSG00000109158	GABRA4	gamma-aminobutyric acid type A receptor alpha4 subunit
chr11	35439892	35440073	182	*	Intron (uc001mwd.3/6506, intron 1 of 10)	11	35272752	35441105	168354	2	6506	uc001mwd.3	1032	ENSG00000110436	SLC1A2	solute carrier family 1 member 2
chr10	73261290	73261552	263	*	Intron (uc001jrv.3/64072, intron 1 of 4)	10	73199584	73407219	207636	1	64072	uc021psl.1	61706	ENSG00000107736	CDH23	cadherin related 23
chr1	156119836	156120103	268	*	Promoter	1	156119735	156147542	27808	1	64218	uc001fnl.3	101	ENSG00000196189	SEMA4A	semaphorin 4A
chr6	166511391	166511555	165	*	Distal Intergenic	6	166571146	166581365	10220	2	6862	uc003qut.2	69810	ENSG00000164458	T	T brachyury transcription factor
chr17	30454621	30454789	169	*	Distal Intergenic	17	30469473	30536757	67285	1	55288	uc002hgv.3	-14684	ENSG00000126858	RHOT1	ras homolog family member T1
chr17	40306826	40307376	551	*	Promoter	17	40276994	40307062	30069	2	5878	uc002hyz.3	0	ENSG00000108774	RAB5C	RAB5C, member RAS oncogene family
chr15	34645852	34646194	343	*	Exon (uc010ucc.2/256646, exon 5 of 8)	15	34638066	34649931	11866	1	256646	uc001zif.3	7786	ENSG00000184507	NUTM1	NUT midline carcinoma family member 1
chr13	100740907	100741572	666	*	Promoter	13	100741269	101182691	441423	1	5095	uc001voo.3	0	ENSG00000175198	PCCA	propionyl-CoA carboxylase alpha subunit
chr6	89827200	89827984	785	*	Promoter	6	89805678	89827800	22123	2	135295	uc021zcq.1	0	ENSG00000154548	SRSF12	serine and arginine rich splicing factor 12
chr14	99285730	99286265	536	*	Distal Intergenic	14	99177950	99184103	6154	1	283598	uc001yfz.2	107780	ENSG00000176605	C14orf177	chromosome 14 open reading frame 177
chr1	46269588	46269748	161	*	Promoter	1	46269285	46501796	232512	1	23139	uc001cow.3	303	ENSG00000086015	MAST2	microtubule associated serine/threonine kinase 2
chr5	145562004	145562609	606	*	Promoter	5	145492589	145562294	69706	2	51520	uc003lnx.1	0	ENSG00000133706	LARS	leucyl-tRNA synthetase
chr11	32253444	32253612	169	*	Distal Intergenic	11	32118080	32127272	9193	1	5954	uc001mtk.3	135364	ENSG00000049449	RCN1	reticulocalbin 1
chr17	4375629	4375886	258	*	Intron (uc002fxt.3/201305, intron 8 of 11)	17	4402129	4443228	41100	1	124976	uc002fxx.2	-26243	ENSG00000183018	SPNS2	sphingolipid transporter 2
chrX	111326148	111326427	280	*	Promoter	23	111326253	111700473	374221	1	340595	uc004epo.1	0	ENSG00000187823	RTL4	retrotransposon Gag like 4
chr5	101577703	101578092	390	*	Intron (uc003knm.3/353189, intron 10 of 12)	5	101569692	101632253	62562	2	353189	uc003knm.3	54161	ENSG00000173930	SLCO4C1	solute carrier organic anion transporter family member 4C1
chr17	53591379	53591610	232	*	Distal Intergenic	17	53469974	53499341	29368	2	23531	uc002iui.3	-92038	ENSG00000108960	MMD	monocyte to macrophage differentiation associated
chr1	198126551	198126994	444	*	Promoter	1	198126128	198291548	165421	1	140609	uc021pgx.1	423	ENSG00000151414	NEK7	NIMA related kinase 7
chr9	13330619	13330770	152	*	Distal Intergenic	9	13105703	13279563	173861	2	8777	uc011lmn.3	-51056	ENSG00000107186	MPDZ	multiple PDZ domain crumbs cell polarity complex component
chr1	64543015	64543164	150	*	Intron (uc001dbi.4/4919, intron 4 of 6)	1	64669490	64710027	40538	1	148581	uc001dbn.1	-126326	ENSG00000177414	UBE2U	ubiquitin conjugating enzyme E2 U (putative)
chr16	78291244	78291418	175	*	Intron (uc002ffj.2/51741, intron 5 of 5)	16	78133327	79246564	1113238	1	51741	uc010vnk.2	157917	ENSG00000186153	WWOX	WW domain containing oxidoreductase
chr1	220950058	220950415	358	*	Intron (uc001hmq.3/54996, intron 4 of 7)	1	220960039	220987741	27703	1	64757	uc001hms.3	-9624	ENSG00000186205	2018-03-01	mitochondrial amidoxime reducing component 1
chr15	77154341	77154490	150	*	Promoter	15	76640527	77154285	513759	2	49855	uc002bbx.3	-56	ENSG00000140386	SCAPER	S-phase cyclin A associated protein in the ER
chr10	131843532	131843718	187	*	Distal Intergenic	10	131904273	131907101	2829	1	119437	uc021qax.1	-60555	ENSG00000233122	CTAGE7P	CTAGE family member 7, pseudogene
chr1	183965590	183965957	368	*	Intron (uc010poj.1/23127, intron 1 of 11)	1	183904966	183933634	28669	2	23127	uc001gqq.3	-31956	ENSG00000198756	COLGALT2	collagen beta(1-O)galactosyltransferase 2
chr20	52884286	52884437	152	*	Distal Intergenic	20	52824502	52836492	11991	1	5203	uc002xwx.3	59784	ENSG00000101132	PFDN4	prefoldin subunit 4
chr17	2240791	2241119	329	*	Promoter	17	2240806	2284348	43543	1	9905	uc002fum.4	0	ENSG00000141258	SGSM2	small G protein signaling modulator 2
chr3	11006286	11006435	150	*	Distal Intergenic	3	11034420	11080935	46516	1	6529	uc010hdq.3	-27985	ENSG00000157103	SLC6A1	solute carrier family 6 member 1
chr20	16911283	16911539	257	*	Distal Intergenic	20	16729003	16732809	3807	1	56914	uc002wpj.3	182280	ENSG00000125879	OTOR	otoraplin
chr1	145470234	145470683	450	*	Promoter	1	145470508	145475647	5140	1	284615	uc001enq.1	0	ENSG00000272031	ANKRD34A	ankyrin repeat domain 34A
chr1	19680082	19680550	469	*	Intron (uc010ocz.2/832, intron 6 of 8)	1	19638740	19658922	20183	1	54896	uc021ohq.1	41342	ENSG00000040487	PQLC2	PQ loop repeat containing 2
chr10	95226029	95226178	150	*	Intron (uc001kin.3/26509, intron 1 of 53)	10	95066186	95242074	175889	2	26509	uc001kin.3	15896	ENSG00000138119	MYOF	myoferlin
chr1	178310315	178310743	429	*	Promoter	1	178310606	178448648	138043	1	9462	uc001glr.3	0	ENSG00000075391	RASAL2	RAS protein activator like 2
chr10	95351321	95351475	155	*	Downstream (<1kb)	10	95351593	95360993	9401	2	5950	uc001kit.3	9518	ENSG00000138207	RBP4	retinol binding protein 4
chr6	117528156	117528305	150	*	Distal Intergenic	6	117586721	117594728	8008	1	245806	uc003pxn.3	-58416	ENSG00000170162	VGLL2	vestigial like family member 2
chrX	71301852	71302192	341	*	Intron (uc011mqa.2/340527, intron 1 of 7)	23	71264259	71264811	553	1	441502	uc004eai.3	37593	NA	RPS26P11	ribosomal protein S26 pseudogene 11
chr22	22862938	22863397	460	*	Promoter	22	22838772	22863505	24734	2	140883	uc002zwc.1	108	ENSG00000275004	ZNF280B	zinc finger protein 280B
chr14	24712333	24712557	225	*	Promoter	14	24708851	24711880	3030	2	26277	uc010tof.2	-453	ENSG00000092330	TINF2	TERF1 interacting nuclear factor 2
chr20	61962266	61962427	162	*	3' UTR	20	61937365	61962285	24921	1	57642	uc011aav.2	24901	ENSG00000101203	COL20A1	collagen type XX alpha 1 chain
chr18	56899475	56899941	467	*	Distal Intergenic	18	56887400	56898002	10603	1	2922	uc002lhw.3	12075	ENSG00000134443	GRP	gastrin releasing peptide
chr5	113183479	113183628	150	*	Distal Intergenic	5	112849391	112930984	81594	1	64848	uc003kqn.3	334088	ENSG00000047188	YTHDC2	YTH domain containing 2
chr4	37828750	37829037	288	*	Promoter	4	37828282	37864559	36278	1	55276	uc011byc.1	468	ENSG00000169299	PGM2	phosphoglucomutase 2
chr12	25500808	25500995	188	*	Distal Intergenic	12	25386768	25403863	17096	2	3845	uc001rgr.3	-96945	ENSG00000133703	KRAS	KRAS proto-oncogene, GTPase
chr14	61937183	61937372	190	*	Intron (uc010tsa.2/5583, intron 8 of 12)	14	61943885	62017698	73814	1	5583	uc010tsb.2	-6513	ENSG00000027075	PRKCH	protein kinase C eta
chr9	100908387	100908786	400	*	Intron (uc004ayl.3/7464, intron 2 of 11)	9	100883257	100889558	6302	2	7464	uc004ayk.3	-18829	ENSG00000106789	CORO2A	coronin 2A
chr17	39562476	39562854	379	*	Intron (uc021txj.1/100505782, intron 1 of 2)	17	39558668	39568840	10173	1	100505782	uc021txj.1	3808	ENSG00000234859	LOC100505782	uncharacterized LOC100505782
chr2	20068436	20068761	326	*	Promoter	2	20068615	20077296	8682	1	400946	uc002rdd.2	0	ENSG00000228784	LINC00954	long intergenic non-protein coding RNA 954
chr4	157118326	157118689	364	*	Distal Intergenic	4	156845270	156875048	29779	2	1519	uc003ipg.3	-243278	ENSG00000256043	CTSO	cathepsin O
chr6	100624430	100624859	430	*	Distal Intergenic	6	100367786	100442114	74329	2	84539	uc003pqi.1	-182316	ENSG00000152034	MCHR2	melanin concentrating hormone receptor 2
chr2	6569710	6570071	362	*	Distal Intergenic	2	6869300	6910442	41143	2	400941	uc002qym.2	340371	ENSG00000205837	LINC00487	long intergenic non-protein coding RNA 487
chr8	101508732	101508913	182	*	Distal Intergenic	8	101533000	101571939	38940	2	157567	uc003yjn.2	63026	ENSG00000186106	ANKRD46	ankyrin repeat domain 46
chr12	48421032	48421515	484	*	Distal Intergenic	12	48366748	48398285	31538	2	1280	uc001rqv.3	-22747	ENSG00000139219	COL2A1	collagen type II alpha 1 chain
chr4	121791389	121791552	164	*	Intron (uc003idn.3/11107, intron 2 of 15)	4	121615929	121844013	228085	2	11107	uc003idn.3	52461	ENSG00000138738	PRDM5	PR/SET domain 5
chr5	80007753	80008147	395	*	Intron (uc003kgz.4/4437, intron 8 of 23)	5	79922045	79950800	28756	2	1719	uc011ctm.2	-56953	ENSG00000228716	DHFR	dihydrofolate reductase
chr10	93668452	93668987	536	*	Promoter	10	93666345	93669258	2914	2	143282	uc001khq.4	271	ENSG00000174721	FGFBP3	fibroblast growth factor binding protein 3
chr10	26107637	26108067	431	*	Distal Intergenic	10	26223002	26312410	89409	1	53904	uc001ism.2	-114935	ENSG00000095777	MYO3A	myosin IIIA
chr12	13332736	13333053	318	*	Distal Intergenic	12	13349602	13367734	18133	1	2012	uc010shr.1	-16549	ENSG00000134531	EMP1	epithelial membrane protein 1
chr12	510444	511054	611	*	Promoter	12	510741	551806	41066	1	84318	uc001qig.3	0	ENSG00000120647	CCDC77	coiled-coil domain containing 77
chr15	48542746	48542895	150	*	Intron (uc010uew.1/6557, intron 13 of 19)	15	48516523	48596275	79753	1	6557	uc001zwr.4	26223	ENSG00000074803	SLC12A1	solute carrier family 12 member 1
chr11	15230108	15230535	428	*	Intron (uc001mly.4/387755, intron 7 of 12)	11	15170648	15268756	98109	1	387755	uc010rcs.3	59460	ENSG00000188487	INSC	INSC, spindle orientation adaptor protein
chr4	87955146	87955446	301	*	Intron (uc011ccx.2/4299, intron 2 of 2)	4	87928153	88062206	134054	1	4299	uc011cda.2	26993	ENSG00000172493	AFF1	AF4/FMR2 family member 1
chr2	227655805	227656007	203	*	Intron (uc002voh.4/3667, intron 1 of 1)	2	227596033	227663506	67474	2	3667	uc002voh.4	7499	ENSG00000169047	IRS1	insulin receptor substrate 1
chr6	127780228	127780541	314	*	Promoter	6	127759551	127780535	20985	2	9729	uc011ebs.2	0	ENSG00000189367	KIAA0408	KIAA0408
chr10	46167766	46168539	774	*	Promoter	10	46111039	46168251	57213	2	93550	uc001jcm.4	0	ENSG00000172671	ZFAND4	zinc finger AN1-type containing 4
chr16	21289398	21289853	456	*	Promoter	16	21250195	21289657	39463	2	1428	uc010bwq.1	0	ENSG00000103316	CRYM	crystallin mu
chr7	25792611	25793104	494	*	Distal Intergenic	7	25880601	25880630	30	2	100873753	uc031sws.1	87526	NA	RNU6-16P	RNA, U6 small nuclear 16, pseudogene
chr10	71548840	71549031	192	*	Distal Intergenic	10	71561644	71718904	157261	1	1305	uc001jqk.2	-12613	ENSG00000197467	COL13A1	collagen type XIII alpha 1 chain
chr8	1497469	1497618	150	*	Exon (uc003wpl.4/9228, exon 2 of 12)	8	1449532	1656642	207111	1	9228	uc003wpm.4	47937	ENSG00000198010	DLGAP2	DLG associated protein 2
chr14	73343568	73343747	180	*	Intron (uc001xnc.2/8110, intron 1 of 10)	14	73086004	73360809	274806	2	8110	uc001xnc.2	17062	ENSG00000205683	DPF3	double PHD fingers 3
chrX	127240864	127241056	193	*	Distal Intergenic	23	127184941	127186382	1442	2	139741	uc004eum.3	-54482	ENSG00000123165	ACTRT1	actin related protein T1
chr2	24244301	24244585	285	*	Exon (uc002reo.2/388931, exon 7 of 13)	2	24235769	24241589	5821	1	388931	uc010exz.2	8532	ENSG00000205639	MFSD2B	major facilitator superfamily domain containing 2B
chr11	127358992	127359236	245	*	Distal Intergenic	11	126419179	126873355	454177	2	84623	uc001qed.4	-485637	ENSG00000149571	KIRREL3	kirre like nephrin family adhesion molecule 3
chr11	58825812	58826348	537	*	Promoter	11	58701116	58825925	124810	2	283194	uc001nng.1	0	ENSG00000255240	LOC283194	uncharacterized LOC283194
chr8	1810373	1810780	408	*	Intron (uc003wpq.1/9639, intron 5 of 22)	8	1808063	1819280	11218	1	9639	uc003wpu.3	2310	ENSG00000104728	ARHGEF10	Rho guanine nucleotide exchange factor 10
chr1	235416452	235416897	446	*	Intron (uc021pks.1/51742, intron 5 of 23)	1	235343473	235403766	60294	2	51742	uc001hwt.4	-12686	ENSG00000054267	ARID4B	AT-rich interaction domain 4B
chr12	49525012	49525560	549	*	Promoter	12	49521567	49525178	3612	2	10376	uc001rtl.3	0	ENSG00000123416	TUBA1B	tubulin alpha 1b
chr1	23280310	23280623	314	*	Distal Intergenic	1	23337327	23342343	5017	2	729059	uc001bgh.1	61720	ENSG00000227868	TEX46	testis expressed 46
chr8	92082134	92082770	637	*	Promoter	8	92082424	92099323	16900	1	51633	uc003yeu.4	0	ENSG00000155100	OTUD6B	OTU domain containing 6B
chr5	139017016	139017587	572	*	Distal Intergenic	5	139028301	139062680	34380	1	51523	uc010jfg.1	-10714	ENSG00000171604	CXXC5	CXXC finger protein 5
chrX	108780114	108780601	488	*	Promoter	23	108780347	108787927	7581	1	55916	uc004eog.2	0	ENSG00000101888	NXT2	nuclear transport factor 2 like export factor 2
chr5	157421906	157422299	394	*	Distal Intergenic	5	157212751	157286183	73433	2	9685	uc011ddv.2	-135723	ENSG00000113282	CLINT1	clathrin interactor 1
chr12	56862141	56862523	383	*	Promoter	12	56862301	56863623	1323	1	283377	uc010sqo.1	0	ENSG00000176422	SPRYD4	SPRY domain containing 4
chr12	30949225	30949715	491	*	Promoter	12	30948615	30955645	7031	1	100287314	uc001rjo.2	610	ENSG00000235884	LINC00941	long intergenic non-protein coding RNA 941
chr12	14923016	14923210	195	*	Promoter	12	14923654	14924065	412	2	121504	uc001rcf.4	855	ENSG00000197837	HIST4H4	histone cluster 4 H4
chr10	43600864	43601260	397	*	Promoter	10	43600364	43622952	22589	1	5979	uc010qez.1	500	ENSG00000165731	RET	ret proto-oncogene
chr11	66623561	66624068	508	*	Promoter	11	66624876	66627946	3071	1	78999	uc001ojr.3	-808	ENSG00000173621	LRFN4	leucine rich repeat and fibronectin type III domain containing 4
chr8	134737395	134737590	196	*	Distal Intergenic	8	134467091	134584183	117093	2	6482	uc003yum.2	-153212	ENSG00000008513	ST3GAL1	ST3 beta-galactoside alpha-2,3-sialyltransferase 1
chr11	15651246	15651585	340	*	Distal Intergenic	11	15170648	15268756	98109	1	387755	uc010rcs.3	480598	ENSG00000188487	INSC	INSC, spindle orientation adaptor protein
chr2	112895788	112896226	439	*	Promoter	2	112895962	112945791	49830	1	129804	uc002tho.1	0	ENSG00000144152	FBLN7	fibulin 7
chr3	182817044	182817708	665	*	Promoter	3	182733006	182817365	84360	2	56922	uc003fle.3	0	ENSG00000078070	MCCC1	methylcrotonoyl-CoA carboxylase 1
chr6	43663371	43663804	434	*	Distal Intergenic	6	43645542	43655549	10008	2	55168	uc010jyw.3	-7822	ENSG00000096080	MRPS18A	mitochondrial ribosomal protein S18A
chr2	39892587	39893375	789	*	Promoter	2	39892638	39945104	52467	1	130733	uc021vgg.1	0	ENSG00000152154	TMEM178A	transmembrane protein 178A
chr12	43666279	43666614	336	*	Distal Intergenic	12	43816622	43833554	16933	2	80070	uc001rno.1	166940	ENSG00000173157	ADAMTS20	ADAM metallopeptidase with thrombospondin type 1 motif 20
chr3	50704777	50705300	524	*	Distal Intergenic	3	50712511	50712594	84	1	100616138	uc021wyr.1	-7211	ENSG00000272543	MIR4787	microRNA 4787
chr8	11422017	11422266	250	*	3' UTR	8	11417842	11422108	4267	1	640	uc003wua.3	4175	ENSG00000136573	BLK	BLK proto-oncogene, Src family tyrosine kinase
chr5	50685558	50685919	362	*	Exon (uc003jor.3/3670, exon 4 of 6)	5	50668571	50679166	10596	2	642366	uc031sji.1	-6392	ENSG00000259663	LOC642366	uncharacterized LOC642366
chrX	17806579	17806862	284	*	Distal Intergenic	23	17755592	17773105	17514	1	6322	uc004cye.3	50987	ENSG00000047634	SCML1	Scm polycomb group protein like 1
chr11	123065446	123065747	302	*	Promoter	11	122943033	123066007	122975	2	79827	uc001pyt.3	260	ENSG00000166250	CLMP	CXADR like membrane protein
chr17	39562476	39562854	379	*	Intron (uc021txj.1/100505782, intron 1 of 2)	17	39558668	39568840	10173	1	100505782	uc021txj.1	3808	ENSG00000234859	LOC100505782	uncharacterized LOC100505782
chr10	1102272	1103127	856	*	Promoter	10	1102344	1142566	40223	1	22884	uc001ige.3	0	ENSG00000047056	WDR37	WD repeat domain 37
chrX	12992932	12993422	491	*	Promoter	23	12993226	12995346	2121	1	7114	uc004cvf.3	0	ENSG00000205542	TMSB4X	thymosin beta 4, X-linked
chr8	37738429	37738717	289	*	Intron (uc003xkm.2/80223, intron 1 of 5)	8	37723835	37735635	11801	2	80223	uc003xkp.1	-2794	ENSG00000156675	RAB11FIP1	RAB11 family interacting protein 1
chr6	97870051	97870294	244	*	Intron (uc003ppd.1/uc003ppd.1, intron 1 of 4)	6	97537843	97862283	324441	2	100302287	uc021zda.1	-7768	ENSG00000221698	MIR548H3	microRNA 548h-3
chr2	137690380	137690660	281	*	Intron (uc010zbj.1/80731, intron 3 of 8)	2	137748462	138435287	686826	1	80731	uc002tva.1	-57802	ENSG00000144229	THSD7B	thrombospondin type 1 domain containing 7B
chr10	71548840	71549031	192	*	Distal Intergenic	10	71561644	71718904	157261	1	1305	uc001jqk.2	-12613	ENSG00000197467	COL13A1	collagen type XIII alpha 1 chain
chr5	174960973	174961497	525	*	Distal Intergenic	5	174905593	174951106	45514	1	94081	uc003mdb.1	55380	ENSG00000164466	SFXN1	sideroflexin 1
chr2	201577740	201578119	380	*	Exon (uc002uvy.1/100507140, exon 3 of 3)	2	201560446	201658941	98496	1	344454	uc031rqo.1	17294	NA	AOX2P	aldehyde oxidase 2 pseudogene
chr5	132719188	132719527	340	*	Intron (uc003kyn.1/23105, intron 4 of 15)	5	132763288	132763398	111	2	100302134	uc021ydn.1	43871	ENSG00000221287	MIR1289-2	microRNA 1289-2
chr9	87568997	87569428	432	*	Intron (uc004any.1/4915, intron 17 of 17)	9	87366894	87492813	125920	1	4915	uc004aoc.3	202103	ENSG00000148053	NTRK2	neurotrophic receptor tyrosine kinase 2
chr2	44706579	44706936	358	*	Intron (uc002rum.3/79823, intron 3 of 10)	2	44776630	44776659	30	2	100616475	uc021vgr.1	69723	ENSG00000265301	MIR548AD	microRNA 548ad
chr4	6202132	6202666	535	*	Promoter	4	6027926	6202318	174393	2	152789	uc010idb.1	0	ENSG00000152969	JAKMIP1	janus kinase and microtubule interacting protein 1
chr15	39872438	39872803	366	*	Promoter	15	39873280	39889668	16389	1	7057	uc001zkh.3	-477	ENSG00000137801	THBS1	thrombospondin 1
chr15	68273623	68273841	219	*	Distal Intergenic	15	68346572	68446077	99506	1	8554	uc010ujx.2	-72731	ENSG00000033800	PIAS1	protein inhibitor of activated STAT 1
chr12	3143296	3143700	405	*	Intron (uc010sej.2/7004, intron 10 of 12)	12	3186521	3395730	209210	1	10867	uc001qlp.3	-42821	ENSG00000011105	TSPAN9	tetraspanin 9
chr1	37389818	37390294	477	*	Intron (uc001caz.2/2899, intron 1 of 15)	1	37261128	37499844	238717	2	2899	uc001caz.2	109550	ENSG00000163873	GRIK3	glutamate ionotropic receptor kainate type subunit 3
chr1	2574498	2574934	437	*	Intron (uc021oey.1/100287898, intron 6 of 6)	1	2522081	2564481	42401	2	79258	uc001ajy.2	-10017	ENSG00000142606	MMEL1	membrane metalloendopeptidase like 1
chr1	219157205	219157527	323	*	Distal Intergenic	1	219254317	219347130	92814	2	643723	uc001hlp.3	189603	NA	LYPLAL1-AS1	LYPLAL1 antisense RNA 1 (head to head)
chr8	55371907	55372376	470	*	Exon (uc003xsb.4/64321, exon 2 of 2)	8	55370495	55373456	2962	1	64321	uc003xsb.4	1412	ENSG00000164736	SOX17	SRY-box 17
chr10	17495284	17495749	466	*	Promoter	10	17362676	17496254	133579	2	338596	uc001ipd.3	505	ENSG00000148488	ST8SIA6	ST8 alpha-N-acetyl-neuraminide alpha-2,8-sialyltransferase 6
chr20	44098827	44099061	235	*	Promoter	20	44098394	44110172	11779	1	10406	uc002xoq.3	433	ENSG00000101443	WFDC2	WAP four-disulfide core domain 2
chr4	169332835	169333047	213	*	Intron (uc021xuh.1/91351, intron 21 of 36)	4	169317110	169377303	60194	2	91351	uc003irs.1	44256	ENSG00000181381	DDX60L	DExD/H-box 60 like
chr13	95655176	95655601	426	*	Distal Intergenic	13	95672083	95715113	43031	2	10257	uc010afj.3	59512	ENSG00000125257	ABCC4	ATP binding cassette subfamily C member 4
chr8	34137328	34137745	418	*	Distal Intergenic	8	33448854	33457439	8586	2	78986	uc003xjq.3	-679889	ENSG00000133878	DUSP26	dual specificity phosphatase 26
chr2	114634224	114634530	307	*	Distal Intergenic	2	114647511	114719129	71619	1	10096	uc002tkx.2	-12981	ENSG00000115091	ACTR3	ARP3 actin related protein 3 homolog
chr17	79346271	79346514	244	*	Distal Intergenic	17	79349699	79359160	9462	2	100130370	uc031rev.1	12646	NA	LOC100130370	uncharacterized LOC100130370
chr1	95349620	95350115	496	*	Intron (uc001dqv.5/126969, intron 12 of 14)	1	95362507	95391337	28831	2	1266	uc010otv.2	41222	ENSG00000117519	CNN3	calponin 3
chr8	98956229	98956709	481	*	Intron (uc003yib.1/4147, intron 4 of 7)	8	98943181	99045887	102707	1	4147	uc010mbi.1	13048	ENSG00000132561	MATN2	matrilin 2
chr6	149403416	149403722	307	*	Distal Intergenic	6	149275397	149285820	10424	2	100128176	uc003qmh.2	-117596	NA	UST-AS1	UST antisense RNA 1
chr21	35075971	35076421	451	*	Intron (uc002ysw.3/6453, intron 1 of 29)	21	35091102	35189918	98817	1	6453	uc002ytc.1	-14681	ENSG00000205726	ITSN1	intersectin 1
chr1	156358305	156358595	291	*	Distal Intergenic	1	156338980	156355013	16034	1	57127	uc031pqo.1	19325	ENSG00000132677	RHBG	Rh family B glycoprotein (gene/pseudogene)
chr16	13135104	13135422	319	*	Intron (uc010uyy.2/729993, intron 2 of 4)	16	12995477	13334273	338797	1	729993	uc010uyy.2	139627	ENSG00000237515	SHISA9	shisa family member 9
chr1	63153610	63154359	750	*	Promoter	1	62920397	63154039	233643	2	85440	uc001dan.4	0	ENSG00000116641	DOCK7	dedicator of cytokinesis 7
chr1	226496392	226496603	212	*	Promoter	1	226418850	226497204	78355	2	286826	uc001hqa.3	601	ENSG00000183814	LIN9	lin-9 DREAM MuvB core complex component
chr17	65327480	65327779	300	*	Distal Intergenic	17	65336619	65362721	26103	2	5718	uc002jfy.3	34942	ENSG00000197170	PSMD12	proteasome 26S subunit, non-ATPase 12
chr4	154265510	154266098	589	*	Promoter	4	154265801	154336247	70447	1	84057	uc003ink.2	0	ENSG00000121211	MND1	meiotic nuclear divisions 1
chr5	134824479	134824926	448	*	Distal Intergenic	5	134784558	134788089	3532	2	497189	uc003law.4	-36390	ENSG00000255833	TIFAB	TIFA inhibitor
chr18	10145558	10145920	363	*	Distal Intergenic	18	9913955	9960018	46064	1	9218	uc002kok.3	231603	ENSG00000101558	VAPA	VAMP associated protein A
chr5	45205614	45205999	386	*	Distal Intergenic	5	44809945	44811256	1312	1	10884	uc003joi.1	395669	ENSG00000112996	MRPS30	mitochondrial ribosomal protein S30
chr3	56149660	56150153	494	*	Intron (uc003dhr.1/26059, intron 6 of 16)	3	55768799	56115012	346214	2	26059	uc003dht.1	-34648	ENSG00000187672	ERC2	ELKS/RAB6-interacting/CAST family member 2
chr19	42076819	42077349	531	*	Intron (uc002orc.1/90273, intron 2 of 6)	19	42082531	42092224	9694	1	90273	uc002orf.2	-5182	ENSG00000007129	CEACAM21	carcinoembryonic antigen related cell adhesion molecule 21
chr19	34745199	34745984	786	*	Promoter	19	34745456	34846471	101016	1	9710	uc002nvd.4	0	ENSG00000166398	KIAA0355	KIAA0355
chr5	52083944	52084530	587	*	Promoter	5	52083774	52098452	14679	1	53918	uc003jos.3	170	ENSG00000152684	PELO	pelota mRNA surveillance and ribosome rescue factor
chr2	158453895	158454299	405	*	Promoter	2	158383279	158454072	70794	2	130399	uc010foe.3	0	ENSG00000123612	ACVR1C	activin A receptor type 1C
chr13	28740625	28740915	291	*	Intron (uc010tdo.1/255967, intron 1 of 13)	13	28748409	28869475	121067	1	255967	uc001urx.3	-7494	ENSG00000152520	PAN3	PAN3 poly(A) specific ribonuclease subunit
chr8	8130782	8131120	339	*	Distal Intergenic	8	8086092	8102387	16296	1	286042	uc003wsf.4	44690	ENSG00000173295	FAM86B3P	family with sequence similarity 86, member A pseudogene
chr11	70935214	70935637	424	*	Promoter	11	70313961	70935842	621882	2	22941	uc001oqc.3	205	ENSG00000162105	SHANK2	SH3 and multiple ankyrin repeat domains 2
chr9	81319107	81319491	385	*	Distal Intergenic	9	80912059	80945009	32951	1	29968	uc004alb.3	407048	ENSG00000135069	PSAT1	phosphoserine aminotransferase 1
chr5	38695597	38695955	359	*	Distal Intergenic	5	38475065	38595507	120443	2	3977	uc003jli.2	-100090	ENSG00000113594	LIFR	LIF receptor alpha
chr5	66504937	66505302	366	*	Distal Intergenic	5	66478104	66492617	14514	2	4064	uc003juy.2	-12320	ENSG00000134061	CD180	CD180 molecule
chrX	66775536	66775752	217	*	Intron (uc011mpd.2/367, intron 1 of 3)	23	66763874	66950461	186588	1	367	uc022byk.1	11662	ENSG00000169083	AR	androgen receptor
chr2	232234836	232235216	381	*	Exon (uc031rrs.1/80210, exon 25 of 26)	2	232227419	232227504	86	1	100616317	uc021vyb.1	7417	ENSG00000263641	MIR4777	microRNA 4777
chr2	136633566	136634298	733	*	Promoter	2	136597196	136634047	36852	2	4175	uc002tuw.4	0	ENSG00000076003	MCM6	minichromosome maintenance complex component 6
chr6	78167409	78167846	438	*	Distal Intergenic	6	78171948	78173120	1173	2	3351	uc003pil.1	5274	ENSG00000135312	HTR1B	5-hydroxytryptamine receptor 1B
chr11	47395680	47395898	219	*	Intron (uc001nfd.3/91252, intron 3 of 7)	11	47376409	47400127	23719	2	6688	uc001nfb.1	4229	ENSG00000066336	SPI1	Spi-1 proto-oncogene
chr10	69621980	69622248	269	*	Distal Intergenic	10	69644427	69678147	33721	1	23411	uc001jnd.3	-22179	ENSG00000096717	SIRT1	sirtuin 1
chr2	103121836	103122210	375	*	Exon (uc002tbz.4/389015, exon 4 of 12)	2	103089762	103150431	60670	1	389015	uc002tbz.4	32074	ENSG00000180251	SLC9A4	solute carrier family 9 member A4
chr10	35283582	35284024	443	*	Distal Intergenic	10	35297479	35363258	65780	2	8453	uc009xma.3	79234	ENSG00000108094	CUL2	cullin 2
chr10	50323228	50323642	415	*	Promoter	10	50222333	50323559	101227	2	196740	uc001jhf.2	0	ENSG00000165633	VSTM4	V-set and transmembrane domain containing 4
chr13	87533669	87534017	349	*	Distal Intergenic	13	88270920	88270995	76	2	100616182	uc021rlb.1	736978	ENSG00000266052	MIR4500	microRNA 4500
chr9	91800926	91801302	377	*	Distal Intergenic	9	91620686	91793682	172997	2	53358	uc004aqf.2	-7244	ENSG00000148082	SHC3	SHC adaptor protein 3
chr17	73168109	73168407	299	*	Intron (uc002jne.3/6613, intron 3 of 3)	17	73163825	73179098	15274	2	6613	uc002jne.3	10691	ENSG00000188612	SUMO2	small ubiquitin-like modifier 2
chr7	5229549	5230128	580	*	Promoter	7	5229835	5273486	43652	1	26100	uc003snv.3	0	ENSG00000157954	WIPI2	WD repeat domain, phosphoinositide interacting 2
chr6	132271546	132272038	493	*	Promoter	6	132269317	132272518	3202	2	1490	uc003qcz.3	480	ENSG00000118523	CTGF	connective tissue growth factor
chr7	148638942	148639314	373	*	Distal Intergenic	7	148514969	148581441	66473	2	2146	uc011kuj.2	-57501	ENSG00000106462	EZH2	enhancer of zeste 2 polycomb repressive complex 2 subunit
chr17	32925419	32925815	397	*	Intron (uc002hif.3/124842, intron 1 of 9)	17	32907768	32966337	58570	1	124842	uc002hif.3	17651	ENSG00000181291	TMEM132E	transmembrane protein 132E
chr1	228463358	228464027	670	*	Exon (uc001hsn.4/84033, exon 21 of 81)	1	228465206	228472692	7487	1	84033	uc001hsp.2	-1179	ENSG00000154358	OBSCN	obscurin, cytoskeletal calmodulin and titin-interacting RhoGEF
chr3	176451924	176452273	350	*	Distal Intergenic	3	176738542	176914266	175725	2	79718	uc003fiw.4	461993	ENSG00000177565	TBL1XR1	transducin beta like 1 X-linked receptor 1
chr6	124123699	124124154	456	*	Promoter	6	124125069	124604288	479220	1	154215	uc010kep.1	-915	ENSG00000188580	NKAIN2	sodium/potassium transporting ATPase interacting 2
chr7	150075288	150075775	488	*	Promoter	7	150076406	150095719	19314	1	285971	uc003whf.1	-631	ENSG00000196456	ZNF775	zinc finger protein 775
chr12	51566384	51567187	804	*	Promoter	12	51487539	51566926	79388	2	7024	uc001rxv.2	0	ENSG00000135457	TFCP2	transcription factor CP2
chr1	220510713	220511112	400	*	Distal Intergenic	1	220382749	220445843	63095	2	25782	uc010pum.1	-64870	ENSG00000118873	RAB3GAP2	RAB3 GTPase activating non-catalytic protein subunit 2
chr11	94134329	94134638	310	*	Promoter	11	94110477	94134585	24109	2	10888	uc001pet.2	0	ENSG00000123901	GPR83	G protein-coupled receptor 83
chr4	83955932	83956517	586	*	Promoter	4	83956239	83996971	40733	1	51138	uc003hoa.3	0	ENSG00000138663	COPS4	COP9 signalosome subunit 4
chr5	77590294	77590905	612	*	Promoter	5	77298150	77590579	292430	2	8546	uc003kfj.4	0	ENSG00000132842	AP3B1	adaptor related protein complex 3 beta 1 subunit
chr4	99916249	99917127	879	*	Promoter	4	99916788	99983960	67173	1	23173	uc003huf.4	0	ENSG00000164024	METAP1	methionyl aminopeptidase 1
chr3	180629961	180630625	665	*	Promoter	3	180630234	180700539	70306	1	8087	uc003fkp.3	0	ENSG00000114416	FXR1	FMR1 autosomal homolog 1
chr19	14182880	14183304	425	*	Promoter	19	14183821	14185874	2054	1	113230	uc002mxz.3	-517	ENSG00000141854	MISP3	MISP family member 3
chr19	23598347	23599109	763	*	Exon (uc002nrh.1/uc002nrh.1, exon 1 of 4)	19	23540498	23578269	37772	2	7644	uc010xrj.2	-20078	ENSG00000167232	ZNF91	zinc finger protein 91
chr7	149570316	149570662	347	*	Promoter	7	149570057	149577787	7731	1	155066	uc003wgs.3	259	ENSG00000171130	ATP6V0E2	ATPase H+ transporting V0 subunit e2
chr4	66879932	66880441	510	*	Distal Intergenic	4	66535679	66559104	23426	1	100144602	uc003hdb.3	344253	ENSG00000250846	EPHA5-AS1	EPHA5 antisense RNA 1
chr5	125004543	125005085	543	*	Distal Intergenic	5	125695788	125829853	134066	1	65983	uc011cwt.2	-690703	ENSG00000155324	GRAMD2B	GRAM domain containing 2B
chr3	53321083	53321416	334	*	3' UTR	3	53259653	53290130	30478	2	7086	uc011ber.2	-30953	ENSG00000163931	TKT	transketolase
chr10	88136872	88137415	544	*	Distal Intergenic	10	87359312	88126250	766939	2	2894	uc009xsu.1	-10622	ENSG00000182771	GRID1	glutamate ionotropic receptor delta type subunit 1
chrX	12789583	12790020	438	*	Distal Intergenic	23	12809474	12842346	32873	1	5634	uc004cva.3	-19454	ENSG00000101911	PRPS2	phosphoribosyl pyrophosphate synthetase 2
chr8	63648915	63649393	479	*	Intron (uc010lyq.1/286183, intron 3 of 5)	8	63890420	63897460	7041	1	643763	uc010lyr.4	-241027	ENSG00000274956	UG0898H09	uncharacterized LOC643763
chr12	109278236	109278550	315	*	Promoter	12	109278774	109294710	15937	1	1610	uc001tns.4	-224	ENSG00000110887	DAO	D-amino acid oxidase
chr3	15247416	15248333	918	*	Promoter	3	15247733	15294423	46691	1	23473	uc003bzn.3	0	ENSG00000131375	CAPN7	calpain 7
chr1	174100332	174100689	358	*	Distal Intergenic	1	174128552	174363283	234732	1	9910	uc009wwq.2	-27863	ENSG00000152061	RABGAP1L	RAB GTPase activating protein 1 like
chr15	42782961	42783475	515	*	Distal Intergenic	15	42787504	42825259	37756	1	8773	uc001zpz.2	-4029	ENSG00000092531	SNAP23	synaptosome associated protein 23
chr8	72917300	72917909	610	*	Intron (uc011lff.2/100132891, intron 4 of 4)	8	72933486	72987819	54334	2	8989	uc003xza.3	69910	ENSG00000104321	TRPA1	transient receptor potential cation channel subfamily A member 1
chr11	76518475	76518802	328	*	Distal Intergenic	11	76494285	76509198	14914	1	25987	uc001oxt.3	24190	ENSG00000182704	TSKU	tsukushi, small leucine rich proteoglycan
chr2	228028870	228029275	406	*	Promoter	2	227867427	228029275	161849	2	1286	uc021vxs.1	0	ENSG00000081052	COL4A4	collagen type IV alpha 4 chain
chr8	96036841	96037463	623	*	Promoter	8	96037214	96070944	33731	1	137682	uc003yhj.3	0	ENSG00000156170	NDUFAF6	NADH:ubiquinone oxidoreductase complex assembly factor 6
chr17	29816681	29817132	452	*	Intron (uc002hgn.1/84440, intron 3 of 14)	17	29815076	29865232	50157	1	84440	uc002hgo.2	1605	ENSG00000131242	RAB11FIP4	RAB11 family interacting protein 4
chr1	61515547	61516164	618	*	Distal Intergenic	1	61542946	61928460	385515	1	4774	uc001czy.3	-26782	ENSG00000162599	NFIA	nuclear factor I A
chr2	138623574	138623879	306	*	Distal Intergenic	2	138721808	138725014	3207	1	3176	uc002tvd.3	-97929	ENSG00000150540	HNMT	histamine N-methyltransferase
chr6	83924841	83925207	367	*	Intron (uc003pjy.3/4199, intron 13 of 13)	6	83874593	83903655	29063	2	5238	uc011dyz.2	-21186	ENSG00000013375	PGM3	phosphoglucomutase 3
chr17	1303325	1303895	571	*	Promoter	17	1247834	1303556	55723	2	7531	uc002fsj.3	0	ENSG00000108953	YWHAE	tyrosine 3-monooxygenase/tryptophan 5-monooxygenase activation protein epsilon
chr14	60278580	60278876	297	*	Intron (uc001xen.1/6252, intron 1 of 8)	14	60062694	60337557	274864	2	6252	uc001xen.1	58681	ENSG00000139970	RTN1	reticulon 1
chr6	167369885	167370442	558	*	Promoter	6	167343004	167370077	27074	2	8635	uc003qve.3	0	ENSG00000026297	RNASET2	ribonuclease T2
chr3	182510990	182511602	613	*	Promoter	3	182511291	182554412	43122	1	23200	uc003fla.3	0	ENSG00000058063	ATP11B	ATPase phospholipid transporting 11B (putative)
chr3	78161819	78162097	279	*	Distal Intergenic	3	77637902	77667330	29429	1	6092	uc003dqa.3	523917	ENSG00000185008	ROBO2	roundabout guidance receptor 2
chr15	100764769	100765199	431	*	Intron (uc002bvv.1/170691, intron 7 of 21)	15	100603819	100879305	275487	2	170691	uc002bvx.1	114106	ENSG00000140470	ADAMTS17	ADAM metallopeptidase with thrombospondin type 1 motif 17
chr7	29535280	29535585	306	*	Exon (uc011jzs.2/1124, exon 9 of 14)	7	29523432	29553944	30513	1	1124	uc011jzv.2	11848	ENSG00000106069	CHN2	chimerin 2
chr3	112021861	112022750	890	*	Intron (uc003dyv.3/uc003dyv.3, intron 1 of 4)	3	111859752	112013074	153323	2	285335	uc010hqc.3	-8787	ENSG00000172139	SLC9C1	solute carrier family 9 member C1
chr4	103748143	103749637	1495	*	Promoter	4	103717133	103748340	31208	2	7323	uc003hwi.3	0	ENSG00000109332	UBE2D3	ubiquitin conjugating enzyme E2 D3
chr2	45998364	45998783	420	*	Intron (uc002rut.3/5581, intron 1 of 14)	2	45903873	46072897	169025	1	5581	uc002ruu.3	94491	ENSG00000171132	PRKCE	protein kinase C epsilon
chr8	93977637	93978621	985	*	Promoter	8	93895758	93977817	82060	2	286144	uc022axy.1	0	ENSG00000205133	TRIQK	triple QxxK/R motif containing
chr10	85717079	85717536	458	*	Distal Intergenic	10	85899185	85913311	14127	1	27069	uc001kcs.1	-181649	ENSG00000165678	GHITM	growth hormone inducible transmembrane protein
chr7	95206410	95206869	460	*	Distal Intergenic	7	95212809	95222072	9264	2	5166	uc003unz.3	15203	ENSG00000004799	PDK4	pyruvate dehydrogenase kinase 4
chr18	44049410	44049844	435	*	Distal Intergenic	18	44056935	44099049	42115	2	125336	uc002lcd.4	49205	ENSG00000167210	LOXHD1	lipoxygenase homology domains 1
chr8	36583529	36583972	444	*	Distal Intergenic	8	36641842	36790550	148709	1	157855	uc003xjw.2	-57870	ENSG00000215262	KCNU1	potassium calcium-activated channel subfamily U member 1
chr1	201968753	201969062	310	*	Exon (uc001gxd.3/6051, exon 6 of 11)	1	201977073	201986315	9243	1	1999	uc001gxg.4	-8011	ENSG00000163435	ELF3	E74 like ETS transcription factor 3
chr13	87533669	87534017	349	*	Distal Intergenic	13	88270920	88270995	76	2	100616182	uc021rlb.1	736978	ENSG00000266052	MIR4500	microRNA 4500
chr16	51393124	51393404	281	*	Distal Intergenic	16	51171023	51185183	14161	2	6299	uc021tif.1	-207941	ENSG00000103449	SALL1	spalt like transcription factor 1
chr3	21525827	21526252	426	*	Intron (uc003cce.3/79750, intron 4 of 7)	3	21447218	21448177	960	1	391518	uc003ccd.4	78609	NA	VENTXP7	VENT homeobox pseudogene 7
chr11	36768629	36769008	380	*	Distal Intergenic	11	36613493	36619829	6337	2	5897	uc021qgd.1	-148800	ENSG00000175097	RAG2	recombination activating 2
chr19	37063952	37064506	555	*	Promoter	19	37034517	37064197	29681	2	57711	uc002oeg.4	0	ENSG00000186020	ZNF529	zinc finger protein 529
chr10	88295146	88295566	421	*	Distal Intergenic	10	88277328	88281541	4214	2	23063	uc010qmj.1	-13605	ENSG00000062650	WAPL	WAPL cohesin release factor
chr12	24716942	24717235	294	*	Downstream (2-3kb)	12	23685231	24715383	1030153	2	6660	uc001rfy.4	-1559	ENSG00000134532	SOX5	SRY-box 5
chr3	183353207	183353615	409	*	Promoter	3	183353411	183402304	48894	1	54800	uc003flv.3	0	ENSG00000114796	KLHL24	kelch like family member 24
chr2	96931545	96932153	609	*	Promoter	2	96915946	96931751	15806	2	55654	uc002svq.3	0	ENSG00000135956	TMEM127	transmembrane protein 127
chrX	12515900	12516312	413	*	Intron (uc004cuz.2/9758, intron 1 of 16)	23	12809474	12842346	32873	1	5634	uc004cva.3	-293162	ENSG00000101911	PRPS2	phosphoribosyl pyrophosphate synthetase 2
chr9	129263237	129263540	304	*	Intron (uc004bqh.2/89853, intron 9 of 9)	9	129170054	129172783	2730	2	641373	uc022bnj.1	-90454	NA	NRON	non-protein coding RNA, repressor of NFAT
chr8	72273887	72274489	603	*	Promoter	8	72109668	72274467	164800	2	2138	uc003xyu.3	0	ENSG00000104313	EYA1	EYA transcriptional coactivator and phosphatase 1
chr6	111197372	111197764	393	*	Intron (uc011eay.1/262, intron 1 of 8)	6	111195987	111216913	20927	1	262	uc011eba.1	1385	ENSG00000123505	AMD1	adenosylmethionine decarboxylase 1
chr17	29233080	29233616	537	*	Promoter	17	29226001	29233286	7286	2	79736	uc002hfu.2	0	ENSG00000172171	TEFM	transcription elongation factor, mitochondrial
chr11	31808881	31809278	398	*	3' UTR	11	31806340	31825594	19255	2	5080	uc031pzk.1	16316	ENSG00000007372	PAX6	paired box 6
chr19	35626282	35626665	384	*	Promoter	19	35621991	35626178	4188	2	163175	uc002nya.3	-104	ENSG00000153902	LGI4	leucine rich repeat LGI family member 4
chr10	17658618	17659790	1173	*	Promoter	10	17631958	17659373	27416	2	9200	uc001ipg.3	0	ENSG00000165996	HACD1	3-hydroxyacyl-CoA dehydratase 1
chr13	41363388	41364208	821	*	Promoter	13	41363547	41386596	23050	1	10166	uc001uxn.3	0	ENSG00000102743	SLC25A15	solute carrier family 25 member 15
chr2	57635056	57635634	579	*	Distal Intergenic	2	58134786	58387055	252270	1	7444	uc002rzo.2	-499152	ENSG00000028116	VRK2	vaccinia related kinase 2
chr1	93645501	93646452	952	*	Promoter	1	93646281	93744287	98007	1	343099	uc021opx.1	0	ENSG00000122483	CCDC18	coiled-coil domain containing 18
chr4	140135138	140135634	497	*	Distal Intergenic	4	140187317	140201492	14176	2	84709	uc003ihr.1	65858	ENSG00000137463	MGARP	mitochondria localized glutamic acid rich protein
chr8	23903576	23904084	509	*	Distal Intergenic	8	23699434	23712320	12887	2	6781	uc003xdw.1	-191256	ENSG00000159167	STC1	stanniocalcin 1
chr13	92050619	92051312	694	*	Promoter	13	92050935	93519487	1468553	1	2262	uc010tif.2	0	ENSG00000179399	GPC5	glypican 5
chr19	21688123	21688629	507	*	Promoter	19	21688437	21721079	32643	1	353088	uc002nqd.1	0	ENSG00000197013	ZNF429	zinc finger protein 429
chr10	131502445	131502781	337	*	Intron (uc001lkh.2/4255, intron 2 of 4)	10	131641563	131641638	76	2	100422873	uc021qaw.1	138857	ENSG00000266676	MIR4297	microRNA 4297
chr18	27956478	27956863	386	*	Distal Intergenic	18	27878876	27878926	51	1	100302131	uc021uim.1	77602	ENSG00000283218	MIR302F	microRNA 302f
chr4	79472643	79473229	587	*	Promoter	4	79472742	79531605	58864	1	306	uc003hld.3	0	ENSG00000138772	ANXA3	annexin A3
chr9	35161645	35162287	643	*	Promoter	9	35161989	35370393	208405	1	10497	uc010mkl.1	0	ENSG00000198722	UNC13B	unc-13 homolog B
chr9	89336237	89336597	361	*	Distal Intergenic	9	89559277	89562104	2828	2	2619	uc004aox.4	225507	ENSG00000180447	GAS1	growth arrest specific 1
chr1	212606102	212606583	482	*	Promoter	1	212606229	212619721	13493	1	29937	uc001hjd.3	0	ENSG00000117691	NENF	neudesin neurotrophic factor
chr8	16334997	16335345	349	*	Distal Intergenic	8	15996826	16050300	53475	2	4481	uc011kxz.2	-284697	ENSG00000038945	MSR1	macrophage scavenger receptor 1
chr1	115499129	115499606	478	*	Intron (uc001efq.3/6847, intron 27 of 31)	1	115572445	115576930	4486	1	7252	uc001efs.2	-72839	ENSG00000134200	TSHB	thyroid stimulating hormone beta
chr9	11458412	11458809	398	*	Distal Intergenic	9	8528152	10612723	2084572	2	5789	uc003zkt.1	-845689	ENSG00000153707	PTPRD	protein tyrosine phosphatase, receptor type D
chr14	69560313	69560673	361	*	Intron (uc001xkp.3/8816, intron 5 of 8)	14	69517637	69619914	102278	2	8816	uc001xkp.3	59241	ENSG00000139990	DCAF5	DDB1 and CUL4 associated factor 5
chr21	27011646	27012404	759	*	Promoter	21	27011594	27089874	78281	1	58494	uc011acf.2	52	ENSG00000154721	JAM2	junctional adhesion molecule 2
chr17	73717052	73717910	859	*	Promoter	17	73717516	73753899	36384	1	3691	uc002jpg.3	0	ENSG00000132470	ITGB4	integrin subunit beta 4
chrX	98649480	98649882	403	*	Distal Intergenic	23	98716600	99194841	478242	2	442459	uc011mrd.1	544959	NA	XRCC6P5	X-ray repair cross complementing 6 pseudogene 5
chr5	95170589	95170998	410	*	Distal Intergenic	5	95149553	95158577	9025	2	2745	uc021ybo.1	-12012	ENSG00000173221	GLRX	glutaredoxin
chr17	5000739	5001212	474	*	Distal Intergenic	17	5008839	5015646	6808	2	7775	uc002gar.1	14434	ENSG00000167840	ZNF232	zinc finger protein 232
chr5	154640380	154640747	368	*	Distal Intergenic	5	154393260	154397685	4426	1	285643	uc010jih.1	247120	ENSG00000226650	KIF4B	kinesin family member 4B
chr5	102594014	102594727	714	*	Promoter	5	102594442	102614361	19920	1	90355	uc003kog.1	0	ENSG00000181751	C5orf30	chromosome 5 open reading frame 30
chr7	132937507	132937996	490	*	Promoter	7	132937823	133165805	227983	1	60412	uc003vri.3	0	ENSG00000131558	EXOC4	exocyst complex component 4
chr12	54601575	54601898	324	*	Distal Intergenic	12	54575241	54582778	7538	2	23583	uc001sfe.2	-18797	ENSG00000123415	SMUG1	single-strand-selective monofunctional uracil-DNA glycosylase 1
chr9	27675318	27675749	432	*	Distal Intergenic	9	27560499	27573864	13366	2	203228	uc003zqr.2	-101454	ENSG00000147894	C9orf72	chromosome 9 open reading frame 72
chr12	13254055	13254692	638	*	Intron (uc001rbn.3/83445, intron 1 of 6)	12	13236471	13256630	20160	2	83445	uc001rbn.3	1938	ENSG00000111305	GSG1	germ cell associated 1
chr11	8284145	8284676	532	*	Promoter	11	8245851	8285425	39575	2	4004	uc001mgg.2	749	ENSG00000166407	LMO1	LIM domain only 1
chr20	33460541	33460899	359	*	Promoter	20	33432523	33460661	28139	2	2686	uc002xay.3	0	ENSG00000131067	GGT7	gamma-glutamyltransferase 7
chr14	26632940	26633378	439	*	Distal Intergenic	14	26915089	27066960	151872	2	4857	uc001wpy.3	433582	ENSG00000139910	NOVA1	NOVA alternative splicing regulator 1
chr13	52733498	52733980	483	*	Promoter	13	52706779	52733670	26892	2	4752	uc001vgi.3	0	ENSG00000136098	NEK3	NIMA related kinase 3
chr3	94068269	94068730	462	*	Distal Intergenic	3	93776766	93782067	5302	2	200895	uc003drj.3	-286202	ENSG00000178700	DHFR2	dihydrofolate reductase 2
chr1	3447732	3448304	573	*	Promoter	1	3404506	3448012	43507	2	1953	uc001akk.3	0	ENSG00000162591	MEGF6	multiple EGF like domains 6
chr17	62770113	62770827	715	*	Intron (uc010wqc.2/146880, intron 3 of 12)	17	62774257	62777622	3366	2	146880	uc002jeu.3	6795	ENSG00000215769	ARHGAP27P1	Rho GTPase activating protein 27 pseudogene 1
chr21	45209094	45209664	571	*	Promoter	21	45209418	45222441	13024	1	8568	uc011aez.1	0	ENSG00000160214	RRP1	ribosomal RNA processing 1
chr10	124913474	124914052	579	*	Promoter	10	124913760	124921929	8170	1	9184	uc009yah.2	0	ENSG00000154473	BUB3	BUB3, mitotic checkpoint protein
chr9	16154530	16155004	475	*	Distal Intergenic	9	16203933	16253105	49173	2	100129385	uc031tcu.1	98101	ENSG00000205549	C9orf92	chromosome 9 open reading frame 92
chr6	90192954	90193384	431	*	Intron (uc003pne.4/22881, intron 1 of 15)	6	90142897	90343553	200657	1	22881	uc003pni.4	50057	ENSG00000135299	ANKRD6	ankyrin repeat domain 6
chr1	218329945	218330377	433	*	Distal Intergenic	1	218458629	218511325	52697	1	51018	uc001hlj.3	-128252	ENSG00000067533	RRP15	ribosomal RNA processing 15 homolog
chr10	82359174	82359570	397	*	Intron (uc001kck.1/387694, intron 4 of 6)	10	82363335	82406316	42982	1	387694	uc001kcm.1	-3765	ENSG00000178217	SH2D4B	SH2 domain containing 4B
chr4	156473375	156473740	366	*	Distal Intergenic	4	156587862	156643721	55860	1	2982	uc010iqc.3	-114122	ENSG00000164116	GUCY1A3	guanylate cyclase 1 soluble subunit alpha
chr3	124101863	124102271	409	*	Intron (uc010hrv.1/8997, intron 10 of 33)	3	124103672	124207712	104041	1	8997	uc003ehh.1	-1401	ENSG00000160145	KALRN	kalirin RhoGEF kinase
chr8	42547627	42548005	379	*	Distal Intergenic	8	42552562	42592209	39648	1	1142	uc003xpi.1	-4557	ENSG00000147432	CHRNB3	cholinergic receptor nicotinic beta 3 subunit
chr2	89131187	89131729	543	*	Distal Intergenic	2	89111884	89111968	85	1	100616399	uc021vks.1	19303	ENSG00000265510	MIR4436A	microRNA 4436a
chr7	54907281	54907680	400	*	Distal Intergenic	7	54819940	54826939	7000	2	23480	uc003tqg.3	-80342	ENSG00000132432	SEC61G	Sec61 translocon gamma subunit
chr13	52212019	52212365	347	*	Intron (uc010ads.1/115825, intron 1 of 7)	13	52158484	52336171	177688	1	115825	uc001vfp.3	53535	ENSG00000139668	WDFY2	WD repeat and FYVE domain containing 2
chr1	71141474	71141818	345	*	Distal Intergenic	1	70876901	70905534	28634	1	1491	uc010oqq.2	264573	ENSG00000116761	CTH	cystathionine gamma-lyase
chr9	133568923	133569285	363	*	Promoter	9	133569158	133580452	11295	1	23404	uc004bzu.2	0	ENSG00000130713	EXOSC2	exosome component 2
chr21	45160695	45161053	359	*	Intron (uc002zdm.4/8566, intron 2 of 10)	21	45148781	45158742	9962	1	8566	uc002zdp.3	11914	ENSG00000160209	PDXK	pyridoxal kinase
chr13	110790640	110791068	429	*	Distal Intergenic	13	110801310	110959496	158187	2	1282	uc001vqw.4	168428	ENSG00000187498	COL4A1	collagen type IV alpha 1 chain
chr16	90143670	90144110	441	*	Distal Intergenic	16	90127860	90142338	14479	2	11105	uc010cjh.1	-1332	ENSG00000126856	PRDM7	PR/SET domain 7
chr3	57678255	57679002	748	*	Promoter	3	57611181	57678816	67636	2	201627	uc003dja.3	0	ENSG00000174839	DENND6A	DENN domain containing 6A
chr1	15322554	15323011	458	*	Intron (uc009vog.1/23254, intron 2 of 7)	1	15287180	15394651	107472	1	23254	uc001avr.2	35374	ENSG00000189337	KAZN	kazrin, periplakin interacting protein
chr13	55984555	55985105	551	*	Distal Intergenic	13	55748589	55748683	95	1	100846996	uc031qlv.1	235966	ENSG00000264387	MIR5007	microRNA 5007
chr2	111499148	111499587	440	*	Intron (uc010yxk.1/55289, intron 1 of 17)	2	111490150	111875799	385650	1	55289	uc010yxk.1	8998	ENSG00000153093	ACOXL	acyl-CoA oxidase like
chrX	152109992	152110493	502	*	Promoter	23	152110215	152142025	31811	1	7739	uc004fgx.3	0	ENSG00000147394	ZNF185	zinc finger protein 185 with LIM domain
chr12	56842832	56843409	578	*	Promoter	12	56810157	56843200	33044	2	8914	uc001slf.2	0	ENSG00000111602	TIMELESS	timeless circadian regulator
chr4	74318902	74319280	379	*	Intron (uc003hgz.1/174, intron 12 of 14)	4	74308006	74321492	13487	1	174	uc011cbg.1	10896	ENSG00000081051	AFP	alpha fetoprotein
chr15	68549035	68549801	767	*	Promoter	15	68499330	68549444	50115	2	54982	uc010ujz.2	0	ENSG00000128973	CLN6	CLN6, transmembrane ER protein
chr1	23697305	23697874	570	*	Promoter	1	23685941	23696357	10417	2	80818	uc001bgu.3	-948	ENSG00000125945	ZNF436	zinc finger protein 436
chr18	77557764	77558224	461	*	Distal Intergenic	18	77623668	77659816	36149	1	26251	uc010xfl.2	-65444	ENSG00000178342	KCNG2	potassium voltage-gated channel modifier subfamily G member 2
chr1	247511135	247511539	405	*	Distal Intergenic	1	247463622	247495045	31424	2	84838	uc001ico.3	-16090	ENSG00000162714	ZNF496	zinc finger protein 496
chr1	180471151	180472077	927	*	Promoter	1	180257352	180472022	214671	2	84320	uc001gog.3	0	ENSG00000230124	ACBD6	acyl-CoA binding domain containing 6
chr2	114647124	114647896	773	*	Promoter	2	114647511	114719129	71619	1	10096	uc002tkx.2	0	ENSG00000115091	ACTR3	ARP3 actin related protein 3 homolog
chr20	8112503	8113110	608	*	Promoter	20	8112912	8630636	517725	1	23236	uc010gbv.2	0	ENSG00000182621	PLCB1	phospholipase C beta 1
chr12	120799268	120799980	713	*	Intron (uc001tye.2/4440, intron 6 of 14)	12	120779133	120806983	27851	2	4440	uc001tye.2	7003	ENSG00000135097	MSI1	musashi RNA binding protein 1
chr21	35013851	35015015	1165	*	Promoter	21	35014784	35210802	196019	1	6453	uc002ysw.3	0	ENSG00000205726	ITSN1	intersectin 1
chr12	65950494	65950877	384	*	Exon (uc010ssu.2/uc010ssu.2, exon 1 of 3)	12	66217437	66221867	4431	1	8091	uc001ssp.1	-266560	ENSG00000149948	HMGA2	high mobility group AT-hook 2
chr8	53650402	53650792	391	*	Distal Intergenic	8	53535018	53627026	92009	2	9821	uc003xrf.4	-23376	ENSG00000023287	RB1CC1	RB1 inducible coiled-coil 1
chr10	3239549	3239957	409	*	Distal Intergenic	10	3180427	3215033	34607	2	10531	uc010qai.2	-24516	ENSG00000107959	PITRM1	pitrilysin metallopeptidase 1
chr11	109512241	109512630	390	*	Distal Intergenic	11	109292846	109299893	7048	1	399947	uc010rwb.2	219395	ENSG00000185742	C11orf87	chromosome 11 open reading frame 87
chr14	81421141	81421667	527	*	Promoter	14	81421869	81574828	152960	1	7253	uc001xvb.1	-202	ENSG00000165409	TSHR	thyroid stimulating hormone receptor
chr3	20081276	20082130	855	*	Promoter	3	20081524	20195896	114373	1	8850	uc003cbq.3	0	ENSG00000114166	KAT2B	lysine acetyltransferase 2B
chr13	43893874	43894262	389	*	Intron (uc001uza.4/55068, intron 11 of 16)	13	43894987	43935213	40227	2	55068	uc010tfm.1	40951	ENSG00000120658	ENOX1	ecto-NOX disulfide-thiol exchanger 1
chr13	54034916	54035307	392	*	Distal Intergenic	13	54389554	54450254	60701	1	100861552	uc031qlu.1	-354247	ENSG00000261517	LINC00558	long intergenic non-protein coding RNA 558
chrX	21391992	21392516	525	*	Promoter	23	21392536	21660980	268445	1	22866	uc004czw.3	-20	ENSG00000149970	CNKSR2	connector enhancer of kinase suppressor of Ras 2
chr12	21810506	21811107	602	*	Promoter	12	21788275	21810728	22454	2	3945	uc001rfd.3	0	ENSG00000111716	LDHB	lactate dehydrogenase B
chr1	108600155	108600573	419	*	Distal Intergenic	1	108211463	108507545	296083	2	10451	uc010oux.1	-92610	ENSG00000134215	VAV3	vav guanine nucleotide exchange factor 3
chrX	45710749	45711295	547	*	Distal Intergenic	23	45606421	45606530	110	2	407007	uc011mlf.1	-104219	ENSG00000207725	MIR222	microRNA 222
chr6	157041038	157041547	510	*	Distal Intergenic	6	157099064	157531913	432850	1	57492	uc003qqn.3	-57517	ENSG00000049618	ARID1B	AT-rich interaction domain 1B
chr10	101673550	101674109	560	*	Promoter	10	101635334	101673838	38505	2	23268	uc001kqg.2	0	ENSG00000107554	DNMBP	dynamin binding protein
chr1	70819924	70820687	764	*	Promoter	1	70820493	70833705	13213	1	11147	uc001dfa.3	0	ENSG00000197568	HHLA3	HERV-H LTR-associating 3
chr16	87812679	87813108	430	*	Distal Intergenic	16	87741418	87799598	58181	2	54758	uc002fkl.3	-13081	ENSG00000104731	KLHDC4	kelch domain containing 4
chr7	39206030	39206507	478	*	Intron (uc003thb.2/11281, intron 3 of 10)	7	39052681	39413307	360627	1	11281	uc010kxo.3	153349	ENSG00000106536	POU6F2	POU class 6 homeobox 2
chr2	100721069	100721515	447	*	Promoter	2	100199260	100721159	521900	2	3899	uc010fiq.1	0	ENSG00000144218	AFF3	AF4/FMR2 family member 3
chr17	61043224	61043963	740	*	Distal Intergenic	17	61086898	61505067	418170	1	26115	uc002jal.4	-42935	ENSG00000170921	TANC2	tetratricopeptide repeat, ankyrin repeat and coiled-coil containing 2
chr3	16306341	16306895	555	*	Promoter	3	16298568	16306496	7929	2	285381	uc003cau.3	0	ENSG00000154813	DPH3	diphthamide biosynthesis 3
chr7	7221795	7222528	734	*	Promoter	7	7222246	7274928	52683	1	56913	uc010ktm.1	0	ENSG00000106392	C1GALT1	core 1 synthase, glycoprotein-N-acetylgalactosamine 3-beta-galactosyltransferase 1
chr10	91174284	91174818	535	*	Promoter	10	91174325	91178576	4252	1	24138	uc010qng.1	0	ENSG00000152778	IFIT5	interferon induced protein with tetratricopeptide repeats 5
chr9	87466827	87467260	434	*	Intron (uc004any.1/4915, intron 14 of 17)	9	87366894	87492813	125920	1	4915	uc004aoc.3	99933	ENSG00000148053	NTRK2	neurotrophic receptor tyrosine kinase 2
chr11	117686990	117687506	517	*	Promoter	11	117389090	117688240	299151	2	57453	uc001pri.1	734	ENSG00000177103	DSCAML1	DS cell adhesion molecule like 1
chr5	110062159	110062588	430	*	Promoter	5	109753392	110062450	309059	2	642987	uc003kox.3	0	ENSG00000186952	TMEM232	transmembrane protein 232
chr12	28128693	28129111	419	*	Distal Intergenic	12	28115254	28124916	9663	2	5744	uc001rin.3	-3777	ENSG00000087494	PTHLH	parathyroid hormone like hormone
chr7	44621648	44622327	680	*	Promoter	7	44618762	44621827	3066	2	222068	uc003tli.3	0	ENSG00000158604	TMED4	transmembrane p24 trafficking protein 4
chr11	85565783	85566449	667	*	Promoter	11	85566144	85631051	64908	1	220047	uc001pbg.1	0	ENSG00000150676	CCDC83	coiled-coil domain containing 83
chr1	114447314	114448312	999	*	Promoter	1	114437371	114447525	10155	2	10717	uc001eeb.3	0	ENSG00000134262	AP4B1	adaptor related protein complex 4 beta 1 subunit
chr11	98891304	98892020	717	*	Promoter	11	98891706	100096179	1204474	1	53942	uc009ywv.2	0	ENSG00000149972	CNTN5	contactin 5
chr15	69706349	69706980	632	*	Promoter	15	69706627	69728600	21974	1	9493	uc010bih.2	0	ENSG00000137807	KIF23	kinesin family member 23
chr6	37321480	37322047	568	*	Promoter	6	37321748	37362514	40767	1	9025	uc003onq.4	0	ENSG00000112130	RNF8	ring finger protein 8
chr20	49411260	49411884	625	*	Promoter	20	49411467	49457463	45997	1	55653	uc002xvp.1	0	ENSG00000124243	BCAS4	breast carcinoma amplified sequence 4
chr16	68362481	68362945	465	*	Intron (uc002evy.2/54496, intron 5 of 18)	16	68357886	68391169	33284	1	54496	uc002evz.2	4595	ENSG00000132600	PRMT7	protein arginine methyltransferase 7
chr13	99852730	99853298	569	*	Promoter	13	99848628	99853009	4382	2	100289373	uc001vnx.2	0	ENSG00000228889	UBAC2-AS1	UBAC2 antisense RNA 1
chr11	18547907	18548763	857	*	Promoter	11	18501858	18548503	46646	2	7251	uc001mor.3	0	ENSG00000074319	TSG101	tumor susceptibility 101
chr3	72495920	72496654	735	*	Promoter	3	72423744	72495774	72031	2	23429	uc003dpe.3	-146	ENSG00000163602	RYBP	RING1 and YY1 binding protein
chr3	180319644	180320289	646	*	Promoter	3	180319918	180328918	9001	1	151613	uc003fkk.3	0	ENSG00000163728	TTC14	tetratricopeptide repeat domain 14
chr8	106330456	106330943	488	*	Promoter	8	106331147	106816767	485621	1	23414	uc003ymd.3	-204	ENSG00000169946	ZFPM2	zinc finger protein, FOG family member 2
chr8	104152759	104153418	660	*	Promoter	8	104152921	104242533	89613	1	79870	uc003yld.3	0	ENSG00000164929	BAALC	BAALC, MAP3K1 and KLF4 binding
chr7	56131692	56132300	609	*	Promoter	7	56131917	56147568	15652	1	25870	uc011kcv.2	0	ENSG00000129103	SUMF2	sulfatase modifying factor 2
chrX	77165872	77166335	464	*	Promoter	23	77166194	77220387	54194	1	538	uc004ecv.2	0	ENSG00000165240	ATP7A	ATPase copper transporting alpha
chr17	75425955	75426464	510	*	Intron (uc002jts.4/10801, intron 3 of 11)	17	75446613	75496678	50066	1	10801	uc002jty.4	-20149	ENSG00000184640	2018-09-09	septin 9
chr17	45918338	45918894	557	*	Promoter	17	45915047	45918699	3653	2	90507	uc002imd.3	0	ENSG00000141295	SCRN2	secernin 2
chr4	21950175	21950752	578	*	Promoter	4	20730239	21950374	1220136	2	80333	uc003gqi.1	0	ENSG00000185774	KCNIP4	potassium voltage-gated channel interacting protein 4
chr11	65222407	65222891	485	*	Distal Intergenic	11	65190269	65212028	21760	1	283131	uc010rog.2	32138	ENSG00000245532	NEAT1	nuclear paraspeckle assembly transcript 1 (non-protein coding)
chr17	18266610	18267140	531	*	Promoter	17	18231187	18266856	35670	2	6470	uc002gta.3	0	ENSG00000176974	SHMT1	serine hydroxymethyltransferase 1
chr3	52804492	52805278	787	*	Promoter	3	52744796	52804965	60170	2	6787	uc003dfq.4	0	ENSG00000114904	NEK4	NIMA related kinase 4
chr2	203240559	203241162	604	*	Promoter	2	203241050	203335067	94018	1	659	uc002uze.3	0	ENSG00000204217	BMPR2	bone morphogenetic protein receptor type 2
chr22	24577207	24577697	491	*	Promoter	22	24577444	24585074	7631	1	56241	uc002zzn.1	0	ENSG00000099994	SUSD2	sushi domain containing 2
chr7	25990682	25991322	641	*	Distal Intergenic	7	25989539	25989606	68	2	406940	uc011jzf.2	-1076	ENSG00000199085	MIR148A	microRNA 148a
chr7	97602574	97603035	462	*	Promoter	7	97595908	97601638	5731	2	389538	uc003upb.1	-936	NA	CCZ1P-OR7E38P	CCZ1P-OR7E38P readthrough
chr19	37708571	37709387	817	*	Promoter	19	37708828	37734574	25747	1	163087	uc002ofs.1	0	ENSG00000188283	ZNF383	zinc finger protein 383
chr20	60795121	60795676	556	*	Promoter	20	60790017	60795323	5307	2	11255	uc002ycf.2	0	ENSG00000101180	HRH3	histamine receptor H3
chr5	137609824	137610467	644	*	Promoter	5	137588069	137610253	22185	2	2676	uc003lcn.3	0	ENSG00000146013	GFRA3	GDNF family receptor alpha 3
chr11	90508202	90508675	474	*	Intron (uc021qoq.1/uc021qoq.1, intron 3 of 6)	11	90288942	90289025	84	2	100616186	uc021qor.1	-219177	ENSG00000266703	MIR4490	microRNA 4490
chr1	201438044	201438683	640	*	Promoter	1	201434607	201438299	3693	2	23612	uc001gwq.4	0	ENSG00000174307	PHLDA3	pleckstrin homology like domain family A member 3
chr3	130612571	130613292	722	*	Promoter	3	130612835	130722046	109212	1	27032	uc003enk.3	0	ENSG00000017260	ATP2C1	ATPase secretory pathway Ca2+ transporting 1
chr1	91486750	91487988	1239	*	Promoter	1	91380857	91487065	106209	2	84146	uc001dnv.3	0	ENSG00000122482	ZNF644	zinc finger protein 644
chr17	27139133	27139838	706	*	Promoter	17	27082996	27139453	56458	2	55731	uc002hct.1	0	ENSG00000173065	FAM222B	family with sequence similarity 222 member B
chr14	30396821	30397375	555	*	Promoter	14	30045687	30396899	351213	2	5587	uc001wqh.3	0	ENSG00000184304	PRKD1	protein kinase D1
chr5	118406352	118407351	1000	*	Promoter	5	118406900	118469873	62974	1	1657	uc003ksc.1	0	ENSG00000172869	DMXL1	Dmx like 1
chr6	144537075	144537857	783	*	Exon (uc021zgl.1/uc021zgl.1, exon 1 of 1)	6	144471654	144513076	41423	1	8676	uc003qks.4	65421	ENSG00000135604	STX11	syntaxin 11
chr7	155088960	155089873	914	*	Promoter	7	155089486	155101945	12460	1	3638	uc003wly.3	0	ENSG00000186480	INSIG1	insulin induced gene 1
chr12	49735937	49736655	719	*	Distal Intergenic	12	49741041	49745685	4645	1	79962	uc001rua.3	-4386	ENSG00000178401	DNAJC22	DnaJ heat shock protein family (Hsp40) member C22
chr11	34937535	34938388	854	*	Promoter	11	34896714	34937939	41226	2	51074	uc010reo.1	0	ENSG00000149089	APIP	APAF1 interacting protein
chr4	76649325	76650385	1061	*	Promoter	4	76649829	76735366	85538	1	8615	uc003hiu.3	0	ENSG00000138768	USO1	USO1 vesicle transport factor
chr7	10979598	10980414	817	*	Promoter	7	10971580	10979813	8234	2	4697	uc003srx.2	0	ENSG00000189043	NDUFA4	NDUFA4, mitochondrial complex associated
chr2	32390573	32391186	614	*	Promoter	2	32390910	32449181	58272	1	55676	uc002roe.2	0	ENSG00000152683	SLC30A6	solute carrier family 30 member 6
chr16	56279878	56280399	522	*	Promoter	16	56279432	56279535	104	1	100500891	uc021tis.1	446	ENSG00000265281	MIR3935	microRNA 3935
chr17	34842249	34842796	548	*	Promoter	17	34842473	34848953	6481	1	9326	uc010cus.1	0	ENSG00000273611	ZNHIT3	zinc finger HIT-type containing 3
chr18	47026750	47027275	526	*	Distal Intergenic	18	47014851	47018935	4085	2	6139	uc021ujz.1	-7815	ENSG00000265681	RPL17	ribosomal protein L17
chr15	51914650	51915264	615	*	Promoter	15	51739921	51914967	175047	2	23312	uc002abf.3	0	ENSG00000104093	DMXL2	Dmx like 2
chr11	85358752	85359327	576	*	Promoter	11	85358963	85367597	8635	1	84233	uc001par.3	0	ENSG00000171202	TMEM126A	transmembrane protein 126A
chr12	14720393	14721017	625	*	Promoter	12	14656597	14720791	64195	2	79887	uc001rcc.1	0	ENSG00000121316	PLBD1	phospholipase B domain containing 1
chr4	141676932	141678381	1450	*	Promoter	4	141541936	141677471	135536	2	23158	uc010ioj.3	0	ENSG00000109436	TBC1D9	TBC1 domain family member 9
chrX	36975369	36975957	589	*	Distal Intergenic	23	37026432	37029739	3308	1	442444	uc004ddl.2	-50475	ENSG00000198173	FAM47C	family with sequence similarity 47 member C
chr18	55710771	55711717	947	*	Promoter	18	55711610	56068772	357163	1	23327	uc002lgx.3	0	ENSG00000049759	NEDD4L	neural precursor cell expressed, developmentally down-regulated 4-like, E3 ubiquitin protein ligase
chr17	35849593	35850381	789	*	Promoter	17	35849951	35873588	23638	1	11072	uc002hnx.2	0	ENSG00000276023	DUSP14	dual specificity phosphatase 14
chr1	58715861	58716467	607	*	Promoter	1	57463579	58716211	1252633	2	1600	uc001cys.1	0	ENSG00000173406	DAB1	DAB1, reelin adaptor protein
chr12	120883978	120884652	675	*	Promoter	12	120884241	120901556	17316	1	283459	uc010szi.2	0	ENSG00000257218	GATC	glutamyl-tRNA amidotransferase subunit C
chr5	133304042	133304642	601	*	Promoter	5	133291198	133304406	13209	2	56951	uc003kyo.3	0	ENSG00000113583	C5orf15	chromosome 5 open reading frame 15
chr15	91260217	91260925	709	*	Promoter	15	91260579	91358686	98108	1	641	uc002bpr.3	0	ENSG00000197299	BLM	Bloom syndrome RecQ like helicase
chr4	74830673	74831336	664	*	Distal Intergenic	4	74846542	74847841	1300	2	5196	uc003hhi.3	16505	ENSG00000163737	PF4	platelet factor 4
chr9	132096295	132097080	786	*	Distal Intergenic	9	132083295	132084882	1588	1	414318	uc004bxs.2	13000	NA	C9orf106	chromosome 9 open reading frame 106 (putative)
chr6	39692851	39693522	672	*	Promoter	6	39302876	39693181	390306	2	221458	uc003oot.2	0	ENSG00000164627	KIF6	kinesin family member 6
chrX	47478986	47479552	567	*	Promoter	23	47431300	47479256	47957	2	6853	uc004did.3	0	ENSG00000008056	SYN1	synapsin I
chr12	46384157	46384852	696	*	Promoter	12	46312914	46384401	71488	2	9169	uc001rox.3	0	ENSG00000139218	SCAF11	SR-related CTD associated factor 11
chr10	99051924	99052715	792	*	Promoter	10	98912799	99052430	139632	2	100533184	uc001kmy.3	0	ENSG00000269891	ARHGAP19-SLIT1	ARHGAP19-SLIT1 readthrough (NMD candidate)
chr6	101674447	101675075	629	*	Distal Intergenic	6	101846669	102193018	346350	1	2898	uc021zdj.1	-171594	ENSG00000164418	GRIK2	glutamate ionotropic receptor kainate type subunit 2
chr4	166299981	166300538	558	*	Promoter	4	166300097	166419482	119386	1	1363	uc003irg.4	0	ENSG00000109472	CPE	carboxypeptidase E
chr4	146101558	146102115	558	*	Promoter	4	146054802	146100832	46031	2	54726	uc003ika.4	-726	ENSG00000164164	OTUD4	OTU deubiquitinase 4
chr15	49170089	49170696	608	*	Promoter	15	49170290	49172380	2091	1	23741	uc001zxc.1	0	ENSG00000255302	EID1	EP300 interacting inhibitor of differentiation 1
chr3	88961505	88962093	589	*	Distal Intergenic	3	89156674	89449495	292822	1	2042	uc003dqx.1	-194581	ENSG00000044524	EPHA3	EPH receptor A3
chr13	28674341	28675129	789	*	Promoter	13	28577411	28674729	97319	2	2322	uc001urw.3	0	ENSG00000122025	FLT3	fms related tyrosine kinase 3
chr3	197274282	197274878	597	*	Intron (uc003fxr.3/622, intron 2 of 7)	3	197236654	197282858	46205	2	622	uc003fxr.3	7980	ENSG00000161267	BDH1	3-hydroxybutyrate dehydrogenase 1
chr3	196044839	196045409	571	*	Promoter	3	196018090	196045165	27076	2	255758	uc003fwi.3	0	ENSG00000213123	TCTEX1D2	Tctex1 domain containing 2
chr20	42219282	42219888	607	*	Promoter	20	42219579	42249565	29987	1	51098	uc010zwi.1	0	ENSG00000101052	IFT52	intraflagellar transport 52
chr4	141444940	141445724	785	*	Promoter	4	141445312	141474924	29613	1	255520	uc003iik.3	0	ENSG00000179387	ELMOD2	ELMO domain containing 2
chr19	55865193	55865799	607	*	Promoter	19	55861070	55865907	4838	2	125965	uc002qkm.3	108	ENSG00000160471	COX6B2	cytochrome c oxidase subunit 6B2
chr20	9819189	9820079	891	*	Promoter	20	9518037	9819687	301651	2	57144	uc002wnj.2	0	ENSG00000101349	PAK5	p21 (RAC1) activated kinase 5
chr2	216300547	216301156	610	*	Promoter	2	216225179	216300791	75613	2	2335	uc002vfa.3	0	ENSG00000115414	FN1	fibronectin 1
chr7	105924789	105926055	1267	*	Promoter	7	105888732	105925638	36907	2	10135	uc003vdq.3	0	ENSG00000105835	NAMPT	nicotinamide phosphoribosyltransferase
chr8	97657300	97657922	623	*	Promoter	8	97657499	98155722	498224	1	10404	uc003yhw.3	0	ENSG00000104324	CPQ	carboxypeptidase Q
chr12	53472815	53473512	698	*	Promoter	12	53458100	53473204	15105	2	84926	uc001sbt.2	0	ENSG00000167778	SPRYD3	SPRY domain containing 3
chr6	150284817	150285454	638	*	Promoter	6	150285143	150294846	9704	1	80329	uc003qnp.3	0	ENSG00000111981	ULBP1	UL16 binding protein 1
chr5	126564867	126565576	710	*	Distal Intergenic	5	126626456	126760473	134018	1	84466	uc010jdc.1	-60880	ENSG00000145794	MEGF10	multiple EGF like domains 10
chr19	49198984	49199768	785	*	Promoter	19	49199228	49209191	9964	1	2524	uc002pke.4	0	ENSG00000176920	FUT2	fucosyltransferase 2
chr1	93645501	93646452	952	*	Promoter	1	93646281	93744287	98007	1	343099	uc021opx.1	0	ENSG00000122483	CCDC18	coiled-coil domain containing 18
chr2	166650380	166651115	736	*	Promoter	2	166604313	166650803	46491	2	2591	uc010fph.1	0	ENSG00000115339	GALNT3	polypeptide N-acetylgalactosaminyltransferase 3
chr2	46843728	46844518	791	*	Promoter	2	46808413	46844251	35839	2	5281	uc002rvc.3	0	ENSG00000151665	PIGF	phosphatidylinositol glycan anchor biosynthesis class F
chr6	37467318	37467996	679	*	Promoter	6	37450697	37467700	17004	2	154467	uc003ont.3	0	ENSG00000198937	CCDC167	coiled-coil domain containing 167
chr10	85898965	85899732	768	*	Promoter	10	85899185	85913311	14127	1	27069	uc001kcs.1	0	ENSG00000165678	GHITM	growth hormone inducible transmembrane protein
chr16	19566454	19567178	725	*	Promoter	16	19566737	19621737	55001	1	57020	uc010vas.2	0	ENSG00000103544	C16orf62	chromosome 16 open reading frame 62
chr4	186346921	186347547	627	*	Promoter	4	186320694	186347139	26446	2	55325	uc003ixo.2	0	ENSG00000109775	UFSP2	UFM1 specific peptidase 2
chr11	74204056	74205040	985	*	Promoter	11	74202923	74204755	1833	2	387787	uc010rrk.2	0	ENSG00000175536	LIPT2	lipoyl(octanoyl) transferase 2
chr1	93250469	93251115	647	*	Intron (uc001dox.3/7813, intron 1 of 17)	1	92974253	93257961	283709	2	7813	uc001dox.3	6846	ENSG00000067208	EVI5	ecotropic viral integration site 5
chr1	211848773	211849523	751	*	Promoter	1	211831599	211848972	17374	2	4751	uc021piq.1	0	ENSG00000117650	NEK2	NIMA related kinase 2
chr8	26306585	26307427	843	*	Distal Intergenic	8	26247906	26270644	22739	1	665	uc003xey.2	58679	ENSG00000104765	BNIP3L	BCL2 interacting protein 3 like
chr9	113799965	113800944	980	*	Promoter	9	113636054	113800365	164312	2	1902	uc004bfb.3	0	ENSG00000198121	LPAR1	lysophosphatidic acid receptor 1
chr1	93913916	93914933	1018	*	Promoter	1	93913688	94020218	106531	1	54874	uc010otk.2	228	ENSG00000137942	FNBP1L	formin binding protein 1 like
chr20	24449917	24450600	684	*	Promoter	20	24449835	24647167	197333	1	79953	uc002wtw.1	82	ENSG00000101463	SYNDIG1	synapse differentiation inducing 1
chr7	8301421	8302328	908	*	Promoter	7	8152815	8301682	148868	2	3382	uc003srm.3	0	ENSG00000003147	ICA1	islet cell autoantigen 1
chr12	27396835	27397610	776	*	Promoter	12	27397078	27478890	81813	1	23012	uc001rhr.3	0	ENSG00000211455	STK38L	serine/threonine kinase 38 like
chr19	20162663	20163489	827	*	Distal Intergenic	19	20115227	20150277	35051	2	91120	uc010eck.3	-12386	ENSG00000197124	ZNF682	zinc finger protein 682
chrX	54834607	54835574	968	*	Promoter	23	54834797	54842445	7649	1	10916	uc004dtl.1	0	ENSG00000102316	MAGED2	MAGE family member D2
chr10	49514220	49514954	735	*	Promoter	10	49514786	49643183	128398	1	5599	uc001jgn.3	0	ENSG00000107643	MAPK8	mitogen-activated protein kinase 8
chr3	101567718	101568502	785	*	Promoter	3	101568358	101579869	11512	1	64332	uc003dvp.3	0	ENSG00000144802	NFKBIZ	NFKB inhibitor zeta
chr6	143247699	143248418	720	*	Intron (uc003qjd.3/3097, intron 1 of 9)	6	143072604	143266338	193735	2	3097	uc003qjd.3	17920	ENSG00000010818	HIVEP2	human immunodeficiency virus type I enhancer binding protein 2
chr4	86395892	86396847	956	*	Promoter	4	86396284	86643538	247255	1	83478	uc003hpi.1	0	ENSG00000138639	ARHGAP24	Rho GTPase activating protein 24
chr7	44887243	44888161	919	*	Promoter	7	44866488	44887725	21238	2	94239	uc003tlz.2	0	ENSG00000105968	H2AFV	H2A histone family member V
chr14	36002845	36003671	827	*	Promoter	14	36003248	36006260	3013	1	84684	uc001wth.1	0	ENSG00000168348	INSM2	INSM transcriptional repressor 2
chr10	69644058	69645150	1093	*	Promoter	10	69644427	69678147	33721	1	23411	uc001jnd.3	0	ENSG00000096717	SIRT1	sirtuin 1
chr19	42772292	42773507	1216	*	Distal Intergenic	19	42751717	42759309	7593	2	2077	uc002ote.4	-12983	ENSG00000105722	ERF	ETS2 repressor factor
chr8	24813522	24814345	824	*	Promoter	8	24808469	24814383	5915	2	4747	uc003xee.4	38	ENSG00000277586	NEFL	neurofilament light
chr2	11484429	11485418	990	*	Promoter	2	11321778	11484711	162934	2	9475	uc002rbd.1	0	ENSG00000134318	ROCK2	Rho associated coiled-coil containing protein kinase 2
chr1	25942579	25943422	844	*	Promoter	1	25943959	26111258	167300	1	57134	uc001bkm.2	-537	ENSG00000117643	MAN1C1	mannosidase alpha class 1C member 1
chr3	41240456	41241511	1056	*	Promoter	3	41240942	41281939	40998	1	1499	uc003ckp.2	0	ENSG00000168036	CTNNB1	catenin beta 1
chr2	37311039	37311899	861	*	Promoter	2	37311594	37323738	12145	1	253635	uc002rpr.4	0	ENSG00000152133	GPATCH11	G-patch domain containing 11
chr8	87526377	87527273	897	*	Promoter	8	87526656	87573726	47071	1	8895	uc003ydv.2	0	ENSG00000085719	CPNE3	copine 3
chr20	34129478	34130345	868	*	Promoter	20	34129778	34133155	3378	1	51614	uc002xcq.1	0	ENSG00000125991	ERGIC3	ERGIC and golgi 3
chr1	166845067	166845973	907	*	Promoter	1	166825749	166845654	19906	2	117143	uc001gdw.3	0	ENSG00000152382	TADA1	transcriptional adaptor 1
chr9	74061252	74062275	1024	*	Promoter	9	73439360	74061820	622461	2	80036	uc004aii.3	0	ENSG00000083067	TRPM3	transient receptor potential cation channel subfamily M member 3
chr1	38273327	38274427	1101	*	Promoter	1	38273473	38275126	1654	1	127687	uc001ccd.2	0	ENSG00000197982	C1orf122	chromosome 1 open reading frame 122
chr9	129676709	129677900	1192	*	Promoter	9	129677053	129940810	263758	1	9649	uc022bno.1	0	ENSG00000136828	RALGPS1	Ral GEF with PH domain and SH3 binding motif 1
chr17	47090572	47091730	1159	*	Intron (uc002iom.3/10642, intron 2 of 14)	17	47074774	47133507	58734	1	10642	uc010dbj.3	15798	ENSG00000159217	IGF2BP1	insulin like growth factor 2 mRNA binding protein 1
chr6	137113310	137114520	1211	*	Promoter	6	136878187	137113656	235470	2	4217	uc003qhc.3	0	ENSG00000197442	MAP3K5	mitogen-activated protein kinase kinase kinase 5
chr12	68041698	68042897	1200	*	Promoter	12	68042512	68056444	13933	1	8445	uc001str.4	0	ENSG00000127334	DYRK2	dual specificity tyrosine phosphorylation regulated kinase 2
chr15	41149685	41150157	473	*	3' UTR	15	41136688	41149853	13166	1	6692	uc010ucs.2	12997	ENSG00000166145	SPINT1	serine peptidase inhibitor, Kunitz type 1
chr13	111304662	111304965	304	*	Intron (uc001vrd.2/79587, intron 9 of 14)	13	111286892	111292342	5451	1	55739	uc021rmn.1	17770	ENSG00000213995	NAXD	NAD(P)HX dehydratase
chr1	57773244	57773401	158	*	Promoter	1	57463579	57773037	309459	2	1600	uc009vzw.1	-207	ENSG00000173406	DAB1	DAB1, reelin adaptor protein
chr6	77484724	77484873	150	*	Distal Intergenic	6	78171948	78173120	1173	2	3351	uc003pil.1	688247	ENSG00000135312	HTR1B	5-hydroxytryptamine receptor 1B
chr1	86861322	86862270	949	*	Promoter	1	86812507	86862025	49519	2	57489	uc001dlp.3	0	ENSG00000122417	ODF2L	outer dense fiber of sperm tails 2 like
chr11	7463844	7463993	150	*	Intron (uc001mfd.3/143425, intron 8 of 8)	11	7506600	7532606	26007	1	283298	uc001mfi.3	-42607	ENSG00000183801	OLFML1	olfactomedin like 1
chr6	158749645	158749878	234	*	Intron (uc011efo.2/56995, intron 1 of 7)	6	158733692	158932856	199165	1	56995	uc003qrg.3	15953	ENSG00000130338	TULP4	tubby like protein 4
chr3	121264655	121265052	398	*	Promoter	3	121150273	121264853	114581	2	10721	uc003eee.4	0	ENSG00000051341	POLQ	DNA polymerase theta
chr9	92292974	92293140	167	*	Intron (uc004aqs.2/100129066, intron 3 of 5)	9	92254698	92334674	79977	1	100129066	uc004aqs.2	38276	ENSG00000237372	UNQ6494	uncharacterized LOC100129066
chr6	15874289	15874438	150	*	Distal Intergenic	6	15523801	15663289	139489	2	84062	uc010jph.3	-211000	ENSG00000047579	DTNBP1	dystrobrevin binding protein 1
chr11	102782368	102782563	196	*	Distal Intergenic	11	102733464	102745764	12301	2	4321	uc001phk.3	-36604	ENSG00000262406	MMP12	matrix metallopeptidase 12
chr5	71421811	71422186	376	*	Intron (uc010iyw.1/4131, intron 2 of 5)	5	71403118	71505397	102280	1	4131	uc003kbw.4	18693	ENSG00000131711	MAP1B	microtubule associated protein 1B
chr4	103439753	103440020	268	*	Intron (uc011cep.2/4790, intron 1 of 23)	4	103422486	103538459	115974	1	4790	uc011ceq.2	17267	ENSG00000109320	NFKB1	nuclear factor kappa B subunit 1
chr20	39765331	39766330	1000	*	Promoter	20	39766161	39804357	38197	1	5335	uc002xjo.1	0	ENSG00000124181	PLCG1	phospholipase C gamma 1
chr13	111997095	111997595	501	*	Distal Intergenic	13	111973015	111996594	23580	1	121793	uc001vsa.3	24080	ENSG00000153495	TEX29	testis expressed 29
chr16	58018680	58019211	532	*	Exon (uc002emv.4/374739, exon 4 of 8)	16	58010339	58022017	11679	1	374739	uc002emw.4	8341	ENSG00000159648	TEPP	testis, prostate and placenta expressed
chr2	45191928	45192179	252	*	Distal Intergenic	2	45169037	45173216	4180	1	6496	uc002run.2	22891	ENSG00000138083	SIX3	SIX homeobox 3
chr5	111270449	111270635	187	*	Intron (uc031skr.1/100873948, intron 1 of 3)	5	111248205	111353003	104799	1	100873948	uc031skr.1	22244	ENSG00000250095	NREP-AS1	NREP antisense RNA 1
chr16	53406993	53407652	660	*	Distal Intergenic	16	53403274	53405041	1768	2	643802	uc021tik.1	-1952	NA	LOC643802	u3 small nucleolar ribonucleoprotein protein MPP10-like
chr17	16158978	16159206	229	*	Intron (uc010vwd.2/9487, intron 2 of 4)	17	16185328	16185402	75	1	100302124	uc021tqr.1	-26122	ENSG00000221355	MIR1288	microRNA 1288
chr11	122852371	122852857	487	*	Promoter	11	122848357	122852379	4023	2	390259	uc010rzs.2	0	ENSG00000188909	BSX	brain specific homeobox
chr4	76769407	76769780	374	*	Distal Intergenic	4	76787342	76817536	30195	2	5470	uc003hiz.1	47756	ENSG00000156194	PPEF2	protein phosphatase with EF-hand domain 2
chr9	125261089	125261594	506	*	Intron (uc004bmj.2/uc004bmj.2, intron 2 of 3)	9	125273081	125274022	942	1	26740	uc011lyv.2	-11487	ENSG00000197233	OR1J2	olfactory receptor family 1 subfamily J member 2
chr11	45523101	45523394	294	*	Distal Intergenic	11	45669239	45687206	17968	2	8534	uc001mys.2	163812	ENSG00000175264	CHST1	carbohydrate sulfotransferase 1
chr19	37341495	37341967	473	*	Promoter	19	37341778	37370477	28700	1	25850	uc002oey.4	0	ENSG00000251247	ZNF345	zinc finger protein 345
chr14	89084782	89084958	177	*	Intron (uc001xxd.3/161436, intron 1 of 4)	14	89081174	89086056	4883	2	161436	uc001xxd.3	1098	ENSG00000165521	EML5	echinoderm microtubule associated protein like 5
chr2	49437305	49437740	436	*	Distal Intergenic	2	49210237	49381666	171430	2	2492	uc010fbo.2	-55639	ENSG00000170820	FSHR	follicle stimulating hormone receptor
chrX	154146352	154146628	277	*	Intron (uc004fmt.3/2157, intron 14 of 25)	23	154124352	154134848	10497	2	2157	uc010nvi.1	-11504	ENSG00000185010	F8	coagulation factor VIII
chr17	14717022	14717335	314	*	Distal Intergenic	17	14934292	14935274	983	1	94150	uc021tqj.1	-216957	ENSG00000259944	CDRT7	CMT1A duplicated region transcript 7 (non-protein coding)
chr16	48754407	48754607	201	*	Distal Intergenic	16	48572637	48644120	71484	2	9683	uc002efp.3	-110287	ENSG00000102921	N4BP1	NEDD4 binding protein 1
chr17	27052777	27053545	769	*	Promoter	17	27051366	27053230	1865	2	116238	uc002hco.3	0	ENSG00000160606	TLCD1	TLC domain containing 1
chr8	96845423	96845572	150	*	Distal Intergenic	8	96959213	96960576	1364	2	100500773	uc022ayw.1	115004	NA	LOC100500773	serine and arginine rich splicing factor 3 pseudogene
chr8	82644541	82645119	579	*	Promoter	8	82644688	82671748	27061	1	92421	uc003ycl.3	0	ENSG00000164695	CHMP4C	charged multivesicular body protein 4C
chr20	1404382	1404792	411	*	Distal Intergenic	20	1352720	1373816	21097	2	2280	uc010gaf.2	-30566	ENSG00000088832	FKBP1A	FK506 binding protein 1A
chr12	89413337	89413506	170	*	Promoter	12	89404903	89413469	8567	2	728084	uc001tax.1	0	ENSG00000246363	LINC02458	long intergenic non-protein coding RNA 2458
chr6	37155117	37155355	239	*	Distal Intergenic	6	37140233	37143204	2972	1	5292	uc011dtw.2	14884	ENSG00000137193	PIM1	Pim-1 proto-oncogene, serine/threonine kinase
chr12	114433788	114434190	403	*	Distal Intergenic	12	114259859	114404176	144318	2	9904	uc001tvn.4	-29612	ENSG00000122965	RBM19	RNA binding motif protein 19
chr11	117014710	117015474	765	*	Promoter	11	117015000	117041761	26762	1	5049	uc001pqe.2	0	ENSG00000168092	PAFAH1B2	platelet activating factor acetylhydrolase 1b catalytic subunit 2
chr9	123070897	123071079	183	*	Distal Intergenic	9	123007257	123007328	72	2	406939	uc011lxv.1	-63569	ENSG00000207814	MIR147A	microRNA 147a
chr16	17381309	17381629	321	*	Intron (uc002dfa.3/64131, intron 2 of 11)	16	17196181	17564738	368558	2	64131	uc002dfa.3	183109	ENSG00000103489	XYLT1	xylosyltransferase 1
chr11	2256291	2256485	195	*	Distal Intergenic	11	2289728	2292182	2455	2	430	uc001lvu.3	35697	ENSG00000183734	ASCL2	achaete-scute family bHLH transcription factor 2
chr7	52706809	52707071	263	*	Distal Intergenic	7	53103349	53104618	1270	1	285877	uc003tpz.3	-396278	ENSG00000221900	POM121L12	POM121 transmembrane nucleoporin like 12
chr5	106090702	106091147	446	*	Distal Intergenic	5	106712590	107006596	294007	2	1946	uc003kol.3	915449	ENSG00000184349	EFNA5	ephrin A5
chr3	155587868	155588673	806	*	Promoter	3	155588325	155655520	67196	1	8833	uc003faq.3	0	ENSG00000163655	GMPS	guanine monophosphate synthase
chr10	87331180	87331329	150	*	Distal Intergenic	10	87337488	87366972	29485	1	100507470	uc001kdk.2	-6159	ENSG00000234942	GRID1-AS1	GRID1 antisense RNA 1
chr7	93633504	93634035	532	*	Promoter	7	93592082	93633690	41609	2	10282	uc003une.4	0	ENSG00000105829	BET1	Bet1 golgi vesicular membrane trafficking protein
chr2	227972014	227972224	211	*	Intron (uc021vxr.1/1286, intron 11 of 46)	2	227867427	228012300	144874	2	1286	uc021vxr.1	40076	ENSG00000081052	COL4A4	collagen type IV alpha 4 chain
chr4	111932864	111933013	150	*	Distal Intergenic	4	111538580	111563279	24700	2	5308	uc021xqs.1	-369585	ENSG00000164093	PITX2	paired like homeodomain 2
chr11	62192198	62192565	368	*	Distal Intergenic	11	62186507	62190678	4172	1	7356	uc001ntj.3	5691	ENSG00000149021	SCGB1A1	secretoglobin family 1A member 1
chr13	24121086	24121533	448	*	Distal Intergenic	13	24144509	24250244	105736	1	55504	uc001uot.3	-22976	ENSG00000127863	TNFRSF19	TNF receptor superfamily member 19
chr3	112513567	112513960	394	*	Distal Intergenic	3	112534556	112564797	30242	2	344807	uc003dzi.1	50837	ENSG00000206531	CD200R1L	CD200 receptor 1 like
chrX	111325111	111325453	343	*	Promoter	23	111017542	111326004	308463	2	7224	uc004epl.1	551	ENSG00000072315	TRPC5	transient receptor potential cation channel subfamily C member 5
chr22	29976346	29976765	420	*	Promoter	22	29950798	29977085	26288	2	8508	uc011akp.2	320	ENSG00000184117	NIPSNAP1	nipsnap homolog 1
chr17	19610546	19610731	186	*	Intron (uc002gwe.4/146802, intron 8 of 16)	17	19606405	19618191	11787	2	146802	uc010cqt.1	7460	ENSG00000180638	SLC47A2	solute carrier family 47 member 2
chr7	134855072	134855873	802	*	Promoter	7	134777117	134855578	78462	2	78996	uc003vsh.3	0	ENSG00000122783	C7orf49	chromosome 7 open reading frame 49
chr6	85545308	85545457	150	*	Distal Intergenic	6	85442216	85473954	31739	2	9096	uc003pkl.2	-71354	ENSG00000112837	TBX18	T-box 18
chr1	236767706	236768192	487	*	Promoter	1	236712305	236767841	55537	2	55127	uc001hyd.2	0	ENSG00000119285	HEATR1	HEAT repeat containing 1
chr22	23145059	23145208	150	*	Intron (uc031rxg.1/uc031rxg.1, intron 318 of 450)	22	23165270	23165360	91	1	723778	uc021wmp.1	-20062	ENSG00000284049	MIR650	microRNA 650
chr1	71515717	71515960	244	*	Intron (uc001dfr.3/100132618, intron 2 of 2)	1	71471537	71513491	41955	2	5733	uc001dfq.3	-2226	ENSG00000050628	PTGER3	prostaglandin E receptor 3
chr17	57542537	57542690	154	*	Distal Intergenic	17	57443444	57443515	72	1	100616204	uc021uat.1	99093	ENSG00000263857	MIR4729	microRNA 4729
chr20	12188644	12188864	221	*	Distal Intergenic	20	11900018	11907243	7226	1	22903	uc010zrh.2	288626	ENSG00000132640	BTBD3	BTB domain containing 3
chr17	76310044	76310581	538	*	Distal Intergenic	17	76257430	76274573	17144	2	100996291	uc031ren.1	-35471	ENSG00000204277	LINC01993	long intergenic non-protein coding RNA 1993
chr17	47572461	47572756	296	*	Promoter	17	47572655	47592382	19728	1	4804	uc002ioz.4	0	ENSG00000064300	NGFR	nerve growth factor receptor
chr13	51644350	51644606	257	*	Intron (uc010tgo.2/2974, intron 1 of 11)	13	51568647	51640293	71647	2	2974	uc001vfc.4	-4057	ENSG00000123201	GUCY1B2	guanylate cyclase 1 soluble subunit beta 2 (pseudogene)
chr1	36192451	36192808	358	*	Distal Intergenic	1	36179477	36184790	5314	2	127703	uc001bzh.1	-7661	ENSG00000142686	C1orf216	chromosome 1 open reading frame 216
chr14	70117765	70117957	193	*	Intron (uc001xlk.3/9766, intron 1 of 5)	14	70078310	70181861	103552	1	9766	uc010aqz.3	39455	ENSG00000100647	SUSD6	sushi domain containing 6
chr19	22018687	22019313	627	*	Promoter	19	21987751	22019010	31260	2	7594	uc002nqj.4	0	ENSG00000198521	ZNF43	zinc finger protein 43
chr7	79134161	79134381	221	*	Distal Intergenic	7	79083276	79100524	17249	1	100505881	uc022ags.1	50885	ENSG00000234456	MAGI2-AS3	MAGI2 antisense RNA 3
chr11	116451521	116451908	388	*	Distal Intergenic	11	116618886	116643714	24829	2	84811	uc001ppn.3	191806	ENSG00000137656	BUD13	BUD13 homolog
chr2	97437569	97437984	416	*	Intron (uc002swx.3/26504, intron 1 of 6)	2	97426639	97477628	50990	1	26504	uc002swx.3	10930	ENSG00000158158	CNNM4	cyclin and CBS domain divalent metal cation transport mediator 4
chrX	65094202	65094351	150	*	Distal Intergenic	23	65238712	65238821	110	1	407008	uc022byg.1	-144361	ENSG00000284567	MIR223	microRNA 223
chr8	10150208	10150458	251	*	Intron (uc003wsx.3/4482, intron 3 of 5)	8	9953066	10286401	333336	1	4482	uc003wsz.3	197142	ENSG00000175806	MSRA	methionine sulfoxide reductase A
chr20	48770047	48770619	573	*	Promoter	20	48740274	48770335	30062	2	387521	uc002xvg.2	0	ENSG00000240849	TMEM189	transmembrane protein 189
chr5	83731811	83731965	155	*	Distal Intergenic	5	83238126	83680611	442486	2	10085	uc003kip.1	-51200	ENSG00000164176	EDIL3	EGF like repeats and discoidin domains 3
chr16	9742026	9742195	170	*	Distal Intergenic	16	9856532	10064652	208121	2	2903	uc010uyn.2	322457	ENSG00000183454	GRIN2A	glutamate ionotropic receptor NMDA type subunit 2A
chr1	47674138	47674508	371	*	Distal Intergenic	1	47681963	47689770	7808	2	6886	uc009vyq.2	15262	ENSG00000162367	TAL1	TAL bHLH transcription factor 1, erythroid differentiation factor
chr14	60976399	60976682	284	*	Promoter	14	60975938	60978525	2588	1	4990	uc001xfa.4	461	ENSG00000184302	SIX6	SIX homeobox 6
chr15	60033690	60033864	175	*	Distal Intergenic	15	59955062	59981642	26581	2	663	uc010uhc.2	-52048	ENSG00000140299	BNIP2	BCL2 interacting protein 2
chr11	126976140	126976441	302	*	Distal Intergenic	11	126419179	126873355	454177	2	84623	uc001qed.4	-102785	ENSG00000149571	KIRREL3	kirre like nephrin family adhesion molecule 3
chr10	24503645	24503794	150	*	Intron (uc001irs.3/56243, intron 2 of 18)	10	24497720	24836772	339053	1	56243	uc010qcz.2	5925	ENSG00000120549	KIAA1217	KIAA1217
chr2	211089586	211090205	620	*	Promoter	2	211052716	211090215	37500	2	33	uc002vdz.4	10	ENSG00000115361	ACADL	acyl-CoA dehydrogenase long chain
chr3	192445015	192445696	682	*	Promoter	3	191857182	192445388	588207	2	2257	uc003fsy.3	0	ENSG00000114279	FGF12	fibroblast growth factor 12
chr14	82833139	82833544	406	*	Distal Intergenic	14	81965154	82000205	35052	2	6400	uc001xvo.4	-832934	ENSG00000071537	SEL1L	SEL1L ERAD E3 ligase adaptor subunit
chr2	21118249	21118473	225	*	Distal Intergenic	2	20885307	21022827	137521	2	60526	uc021vem.1	-95422	ENSG00000118961	LDAH	lipid droplet associated hydrolase
chr11	118966025	118966616	592	*	Promoter	11	118964585	118966177	1593	2	3014	uc001pvg.3	0	ENSG00000188486	H2AFX	H2A histone family member X
chr11	111385316	111385661	346	*	Promoter	11	111385510	111407755	22246	1	399949	uc001plo.1	0	ENSG00000183644	C11orf88	chromosome 11 open reading frame 88
chrX	100352777	100353312	536	*	Promoter	23	100353178	100417978	64801	1	2491	uc011mrg.2	0	ENSG00000102384	CENPI	centromere protein I
chr3	136732901	136733087	187	*	Distal Intergenic	3	136699308	136729926	30619	1	53833	uc010hud.2	33593	ENSG00000174564	IL20RB	interleukin 20 receptor subunit beta
chr2	108905041	108905538	498	*	Promoter	2	108905095	108922138	17044	1	6819	uc010ywp.1	0	ENSG00000198203	SULT1C2	sulfotransferase family 1C member 2
chr17	7232451	7233171	721	*	Promoter	17	7218951	7232638	13688	2	84461	uc002gga.1	0	ENSG00000215041	NEURL4	neuralized E3 ubiquitin protein ligase 4
chr11	62538596	62539271	676	*	Promoter	11	62538775	62546260	7486	1	10629	uc010rmg.2	0	ENSG00000162227	TAF6L	TATA-box binding protein associated factor 6 like
chr1	157370562	157370719	158	*	Distal Intergenic	1	157483167	157522310	39144	2	83416	uc001fqu.3	151591	ENSG00000143297	FCRL5	Fc receptor like 5
chr16	80654825	80654974	150	*	Exon (uc002ffs.3/124359, exon 4 of 7)	16	80574854	80584541	9688	1	83657	uc002ffq.3	79971	ENSG00000168589	DYNLRB2	dynein light chain roadblock-type 2
chr21	32710415	32710564	150	*	Intron (uc002yow.1/7074, intron 3 of 28)	21	32490736	32649224	158489	2	7074	uc011adl.1	-61191	ENSG00000156299	TIAM1	T-cell lymphoma invasion and metastasis 1
chr5	177659699	177659959	261	*	Promoter	5	177635540	177659792	24253	2	85007	uc003mjc.3	0	ENSG00000175309	PHYKPL	5-phosphohydroxy-L-lysine phospho-lyase
chr15	80966158	80966439	282	*	Distal Intergenic	15	80987652	81047962	60311	1	58489	uc002bft.3	-21213	ENSG00000136379	ABHD17C	abhydrolase domain containing 17C
chr1	178310315	178310743	429	*	Promoter	1	178310606	178448648	138043	1	9462	uc001glr.3	0	ENSG00000075391	RASAL2	RAS protein activator like 2
chr12	70424872	70425212	341	*	Distal Intergenic	12	70636774	70748773	112000	1	4848	uc001svv.3	-211562	ENSG00000111596	CNOT2	CCR4-NOT transcription complex subunit 2
chr17	55740178	55740727	550	*	Intron (uc010wnm.1/124540, intron 11 of 13)	17	55916287	55927433	11147	2	51649	uc002ivc.3	186706	ENSG00000181610	MRPS23	mitochondrial ribosomal protein S23
chr5	148944244	148944653	410	*	Distal Intergenic	5	148875457	148931115	55659	2	1452	uc010jha.2	-13129	ENSG00000113712	CSNK1A1	casein kinase 1 alpha 1
chr10	50323228	50323642	415	*	Promoter	10	50222333	50323559	101227	2	196740	uc001jhf.2	0	ENSG00000165633	VSTM4	V-set and transmembrane domain containing 4
chr19	24005558	24005905	348	*	Intron (uc002nrn.3/388524, intron 3 of 3)	19	23945816	24010919	65104	1	388524	uc002nrn.3	59742	NA	RPSAP58	ribosomal protein SA pseudogene 58
chr8	49777783	49777976	194	*	Distal Intergenic	8	49830239	49833999	3761	2	6591	uc003xqp.3	56023	ENSG00000019549	SNAI2	snail family transcriptional repressor 2
chr1	100274235	100274597	363	*	Distal Intergenic	1	100315640	100389579	73940	1	178	uc001dsi.1	-41043	ENSG00000162688	AGL	amylo-alpha-1, 6-glucosidase, 4-alpha-glucanotransferase
chr11	78945449	78945823	375	*	Intron (uc001ozl.4/26011, intron 2 of 33)	11	78775644	78980718	205075	2	26011	uc009yvc.3	34895	ENSG00000149256	TENM4	teneurin transmembrane protein 4
chr11	16897601	16897781	181	*	Intron (uc010rcu.1/144100, intron 3 of 26)	11	16809207	16848137	38931	2	144100	uc001mmn.3	-49464	ENSG00000166689	PLEKHA7	pleckstrin homology domain containing A7
chr3	53527905	53528623	719	*	Promoter	3	53529076	53846492	317417	1	776	uc003dgu.5	-453	ENSG00000157388	CACNA1D	calcium voltage-gated channel subunit alpha1 D
chr7	140391166	140391315	150	*	Intron (uc003vvy.1/90956, intron 7 of 7)	7	140396481	140406446	9966	1	4708	uc003vwa.3	-5166	ENSG00000090266	NDUFB2	NADH:ubiquinone oxidoreductase subunit B2
chr10	65910184	65910333	150	*	Distal Intergenic	10	65281123	65384883	103761	1	221035	uc001jmt.3	629061	ENSG00000165476	REEP3	receptor accessory protein 3
chr17	43209702	43210142	441	*	Promoter	17	43189008	43209891	20884	2	113026	uc002iib.3	0	ENSG00000161714	PLCD3	phospholipase C delta 3
chrX	77359292	77359914	623	*	Promoter	23	77359666	77382324	22659	1	5230	uc004ecz.4	0	ENSG00000102144	PGK1	phosphoglycerate kinase 1
chrX	5154178	5154420	243	*	Distal Intergenic	23	5808083	6069812	261730	2	57502	uc004crp.3	915392	ENSG00000146938	NLGN4X	neuroligin 4, X-linked
chr1	58324364	58324571	208	*	Intron (uc001cys.1/1600, intron 2 of 16)	1	57463579	58716211	1252633	2	1600	uc001cys.1	391640	ENSG00000173406	DAB1	DAB1, reelin adaptor protein
chr5	106847755	106848133	379	*	Intron (uc003kol.3/1946, intron 1 of 4)	5	106712590	107006596	294007	2	1946	uc003kol.3	158463	ENSG00000184349	EFNA5	ephrin A5
chr20	44879754	44880441	688	*	5' UTR	20	44838460	44849488	11029	2	64405	uc002xrn.2	-30266	ENSG00000149654	CDH22	cadherin 22
chr10	104512959	104513254	296	*	Intron (uc001kwf.4/54838, intron 1 of 3)	10	104503727	104591851	88125	1	54838	uc009xxg.1	9232	ENSG00000166272	WBP1L	WW domain binding protein 1 like
chr2	233476345	233476701	357	*	Intron (uc010fyf.3/80303, intron 1 of 3)	2	233470767	233547491	76725	1	80303	uc010fyf.3	5578	ENSG00000115468	EFHD1	EF-hand domain family member D1
chr22	21333525	21334047	523	*	Promoter	22	21333751	21353326	19576	1	8216	uc002ztn.3	0	ENSG00000099949	LZTR1	leucine zipper like transcription regulator 1
chr10	31892219	31892886	668	*	Distal Intergenic	10	32094326	32097479	3154	2	94134	uc001ivw.2	204593	ENSG00000165322	ARHGAP12	Rho GTPase activating protein 12
chr4	119506704	119506853	150	*	Distal Intergenic	4	119437495	119475359	37865	1	645455	uc003icb.3	69209	ENSG00000276725	CEP170P1	centrosomal protein 170 pseudogene 1
chr2	217148203	217148722	520	*	Exon (uc002vgb.3/57574, exon 2 of 4)	2	217081612	217084915	3304	1	150967	uc021vwl.2	66591	ENSG00000260804	LINC01963	long intergenic non-protein coding RNA 1963
chrX	15808229	15808827	599	*	Promoter	23	15808574	15841382	32809	1	8233	uc004cxg.4	0	ENSG00000169249	ZRSR2	zinc finger CCCH-type, RNA binding motif and serine/arginine rich 2
chr6	152873740	152874123	384	*	Intron (uc003qot.4/23345, intron 2 of 145)	6	152756526	152804384	47859	2	23345	uc003qox.1	-69356	ENSG00000131018	SYNE1	spectrin repeat containing nuclear envelope protein 1
chr11	43333250	43333928	679	*	Promoter	11	43333505	43366080	32576	1	8539	uc001mxf.2	0	ENSG00000166181	API5	apoptosis inhibitor 5
chrX	19689037	19689298	262	*	Promoter	23	19552083	19689119	137037	2	30011	uc011mjf.2	0	ENSG00000147010	SH3KBP1	SH3 domain containing kinase binding protein 1
chr18	43373353	43373503	151	*	Distal Intergenic	18	43405545	43422521	16977	1	284266	uc002lbl.1	-32042	ENSG00000197046	SIGLEC15	sialic acid binding Ig like lectin 15
chr1	109103548	109103903	356	*	Promoter	1	109102971	109181949	78979	1	284611	uc010ouy.2	577	ENSG00000162636	FAM102B	family with sequence similarity 102 member B
chr15	74257106	74257694	589	*	Distal Intergenic	15	74275559	74284689	9131	2	9399	uc002awe.4	26995	ENSG00000067221	STOML1	stomatin like 1
chr1	181086749	181087239	491	*	Distal Intergenic	1	181057638	181059979	2342	1	51278	uc001got.4	29111	ENSG00000162783	IER5	immediate early response 5
chr12	57118970	57119442	473	*	Promoter	12	57106211	57119066	12856	2	4666	uc001sly.2	0	ENSG00000196531	NACA	nascent polypeptide-associated complex alpha subunit
chr10	12110524	12111192	669	*	Promoter	10	12110916	12165227	54312	1	55526	uc001ild.5	0	ENSG00000181192	DHTKD1	dehydrogenase E1 and transketolase domain containing 1
chr10	118030764	118030987	224	*	Promoter	10	117816442	118031819	215378	2	2674	uc001lci.3	832	ENSG00000151892	GFRA1	GDNF family receptor alpha 1
chr10	91461014	91461637	624	*	Promoter	10	91461367	91534700	73334	1	9585	uc001kgr.1	0	ENSG00000138182	KIF20B	kinesin family member 20B
chr10	18689867	18690130	264	*	Promoter	10	18689513	18830688	141176	1	783	uc010qco.1	354	ENSG00000165995	CACNB2	calcium voltage-gated channel auxiliary subunit beta 2
chr9	127703080	127703668	589	*	Promoter	9	127640573	127703386	62814	2	2800	uc004bpc.3	0	ENSG00000136935	GOLGA1	golgin A1
chr6	108279035	108279786	752	*	Promoter	6	108188960	108279482	90523	2	11231	uc003psc.4	0	ENSG00000025796	SEC63	SEC63 homolog, protein translocation regulator
chr5	55161712	55161861	150	*	Intron (uc003jqk.3/133396, intron 2 of 10)	5	55149150	55213165	64016	1	133396	uc021xyq.1	12562	ENSG00000164509	IL31RA	interleukin 31 receptor A
chr9	15249376	15249726	351	*	Promoter	9	15170842	15250198	79357	2	158219	uc011lmp.2	472	ENSG00000155158	TTC39B	tetratricopeptide repeat domain 39B
chr17	66097397	66098227	831	*	Promoter	17	66097696	66132070	34375	1	100499466	uc002jgq.3	0	NA	LINC00674	long intergenic non-protein coding RNA 674
chr11	106148128	106148277	150	*	Distal Intergenic	11	105961277	105969419	8143	1	60496	uc001pjd.1	186851	ENSG00000149313	AASDHPPT	aminoadipate-semialdehyde dehydrogenase-phosphopantetheinyl transferase
chr14	71108421	71108570	150	*	Promoter	14	71108504	71142077	33574	1	23508	uc001xmi.2	0	ENSG00000133985	TTC9	tetratricopeptide repeat domain 9
chr9	7967932	7968223	292	*	Distal Intergenic	9	7796491	7799799	3309	2	90871	uc003zkj.3	-168133	ENSG00000137038	DMAC1	distal membrane arm assembly complex 1
chr17	38771710	38772222	513	*	Distal Intergenic	17	38792183	38802099	9917	2	6605	uc010wfj.1	29877	ENSG00000073584	SMARCE1	SWI/SNF related, matrix associated, actin dependent regulator of chromatin, subfamily e, member 1
chr6	37137322	37138177	856	*	Promoter	6	37137922	37143204	5283	1	5292	uc003onk.3	0	ENSG00000137193	PIM1	Pim-1 proto-oncogene, serine/threonine kinase
chr8	133221299	133221529	231	*	Intron (uc003yti.3/3786, intron 1 of 14)	8	133073733	133117512	43780	2	10086	uc011liy.1	-103787	ENSG00000132297	HHLA1	HERV-H LTR-associating 1
chr7	133713783	133713978	196	*	Intron (uc003vrk.3/60412, intron 17 of 17)	7	133812105	133948933	136829	1	136332	uc003vrm.1	-98127	ENSG00000155530	LRGUK	leucine rich repeats and guanylate kinase domain containing
chr6	104973615	104973939	325	*	Distal Intergenic	6	105175968	105233194	57227	2	57531	uc010kcx.1	259255	ENSG00000085382	HACE1	HECT domain and ankyrin repeat containing E3 ubiquitin protein ligase 1
chr1	207628091	207628264	174	*	Promoter	1	207627645	207663240	35596	1	1380	uc009xch.3	446	ENSG00000117322	CR2	complement C3d receptor 2
chr21	33346807	33346956	150	*	Exon (uc002yph.3/30811, exon 7 of 11)	21	33245628	33376377	130750	1	30811	uc002yph.3	101179	ENSG00000142149	HUNK	hormonally up-regulated Neu-associated kinase
chr2	46269455	46269605	151	*	Intron (uc002rut.3/5581, intron 10 of 14)	2	46524541	46613842	89302	1	2034	uc002ruv.3	-254936	ENSG00000116016	EPAS1	endothelial PAS domain protein 1
chr12	120859515	120859745	231	*	Distal Intergenic	12	120875893	120878545	2653	1	1337	uc001tyf.2	-16148	ENSG00000111775	COX6A1	cytochrome c oxidase subunit 6A1
chr3	46036934	46037565	632	*	Promoter	3	45959391	46037316	77926	2	79443	uc003cpb.5	0	ENSG00000163820	FYCO1	FYVE and coiled-coil domain containing 1
chr4	145533231	145533390	160	*	Distal Intergenic	4	145567148	145581180	14033	1	64399	uc003ijr.2	-33758	ENSG00000164161	HHIP	hedgehog interacting protein
chr13	61444191	61444340	150	*	Distal Intergenic	13	61773932	61774014	83	2	100422973	uc021rkg.1	329674	ENSG00000266663	MIR3169	microRNA 3169
chr3	171110920	171111075	156	*	Intron (uc003fhh.2/23043, intron 1 of 32)	3	170780292	171178197	397906	2	23043	uc003fhh.2	67122	ENSG00000154310	TNIK	TRAF2 and NCK interacting kinase
chr14	25975348	25975497	150	*	Distal Intergenic	14	25284868	25519171	234304	2	29091	uc001wpx.1	-456177	ENSG00000168952	STXBP6	syntaxin binding protein 6
chr1	75628058	75628207	150	*	Distal Intergenic	1	75600567	75627218	26652	1	431707	uc031pmx.1	27491	ENSG00000162624	LHX8	LIM homeobox 8
chr12	57977086	57977521	436	*	Intron (uc001sor.1/3798, intron 28 of 28)	12	57984942	57997211	12270	1	79837	uc001sot.3	-7421	ENSG00000166908	PIP4K2C	phosphatidylinositol-5-phosphate 4-kinase type 2 gamma
chr14	88480301	88480450	150	*	3' UTR	14	88471468	88481155	9688	1	8477	uc001xvv.3	8833	ENSG00000140030	GPR65	G protein-coupled receptor 65
chr13	32402008	32402157	150	*	Distal Intergenic	13	32420920	32527609	106690	1	196549	uc001utu.3	-18763	NA	EEF1DP3	eukaryotic translation elongation factor 1 delta pseudogene 3
chr10	9867452	9867777	326	*	Distal Intergenic	10	10826402	10836877	10476	2	207107	uc001ikf.1	969100	ENSG00000225383	SFTA1P	surfactant associated 1, pseudogene
chr16	27191082	27191231	150	*	Distal Intergenic	16	27214807	27223036	8230	1	79831	uc010bxv.2	-23576	ENSG00000155666	KDM8	lysine demethylase 8
chr6	27775768	27775940	173	*	Promoter	6	27775977	27778314	2338	1	8357	uc003njm.3	-37	ENSG00000278828	HIST1H3H	histone cluster 1 H3 family member h
chr5	130599343	130600077	735	*	Promoter	5	130599702	130730360	130659	1	56990	uc003kvh.3	0	ENSG00000158985	CDC42SE2	CDC42 small effector 2
chr2	193692684	193692915	232	*	Distal Intergenic	2	193614571	193641625	27055	1	64002	uc002ute.3	78113	ENSG00000227418	PCGEM1	PCGEM1, prostate-specific transcript (non-protein coding)
chr12	89936717	89936866	150	*	Distal Intergenic	12	89813498	89920039	106542	2	282809	uc010sun.2	-16678	ENSG00000139323	POC1B	POC1 centriolar protein B
chr5	102229649	102229798	150	*	Intron (uc003kns.3/5066, intron 2 of 23)	5	102201527	102366808	165282	1	5066	uc011cuz.2	28122	ENSG00000145730	PAM	peptidylglycine alpha-amidating monooxygenase
chr11	75258621	75259135	515	*	Distal Intergenic	11	75273101	75280475	7375	1	871	uc009yuf.3	-13966	ENSG00000149257	SERPINH1	serpin family H member 1
chr5	126649579	126650005	427	*	Intron (uc010jdc.1/84466, intron 2 of 14)	5	126626456	126796910	170455	1	84466	uc003kui.4	23123	ENSG00000145794	MEGF10	multiple EGF like domains 10
chr1	69441237	69441409	173	*	Distal Intergenic	1	68939835	68962799	22965	2	55635	uc001dem.4	-478438	ENSG00000024526	DEPDC1	DEP domain containing 1
chr9	86432419	86432978	560	*	Promoter	9	86354336	86432752	78417	2	80318	uc004amy.3	0	ENSG00000165113	GKAP1	G kinase anchoring protein 1
chr12	5721941	5722157	217	*	Exon (uc001qnm.2/57101, exon 19 of 26)	12	5603298	5604465	1168	1	4908	uc001qnl.4	118643	ENSG00000185652	NTF3	neurotrophin 3
chr11	1884749	1884936	188	*	Intron (uc001lui.3/4046, intron 1 of 10)	11	1886395	1913493	27099	1	4046	uc001luj.3	-1459	ENSG00000130592	LSP1	lymphocyte-specific protein 1
chr9	21802277	21802823	547	*	Promoter	9	21802635	21865969	63335	1	4507	uc003zph.3	0	ENSG00000099810	MTAP	methylthioadenosine phosphorylase
chr12	51735194	51735343	150	*	Intron (uc001ryi.1/1990, intron 4 of 7)	12	51722227	51740463	18237	2	1990	uc001ryi.1	5120	ENSG00000139610	CELA1	chymotrypsin like elastase family member 1
chr15	52122159	52122308	150	*	Promoter	15	52121825	52204331	82507	1	29766	uc002abn.3	334	ENSG00000138594	TMOD3	tropomodulin 3
chr21	40752044	40752541	498	*	Promoter	21	40752213	40763762	11550	1	7485	uc011aeo.1	0	ENSG00000182093	WRB	tryptophan rich basic protein
chr7	129094068	129094255	188	*	Intron (uc003vow.3/57464, intron 6 of 19)	7	129098056	129128239	30184	1	57464	uc011koz.2	-3801	ENSG00000128578	STRIP2	striatin interacting protein 2
chr3	158519588	158520037	450	*	Promoter	3	158519715	158547508	27794	1	64747	uc003fcl.2	0	ENSG00000118855	MFSD1	major facilitator superfamily domain containing 1
chr14	78621376	78621525	150	*	Distal Intergenic	14	78636716	80334633	1697918	1	9369	uc001xum.2	-15191	ENSG00000021645	NRXN3	neurexin 3
chr10	112114266	112114415	150	*	Distal Intergenic	10	112052798	112064707	11910	2	10285	uc001kzc.4	-49559	ENSG00000119953	SMNDC1	survival motor neuron domain containing 1
chrX	137210200	137210556	357	*	Distal Intergenic	23	137696892	137699799	2908	2	158696	uc004fal.3	489243	NA	LINC00889	long intergenic non-protein coding RNA 889
chr10	62537884	62538650	767	*	Promoter	10	62538089	62547988	9900	1	983	uc010qii.2	0	ENSG00000170312	CDK1	cyclin dependent kinase 1
chr5	141193656	141193977	322	*	Distal Intergenic	5	141242217	141249154	6938	2	5097	uc011dbf.2	55177	ENSG00000156453	PCDH1	protocadherin 1
chr4	81662881	81663030	150	*	Intron (uc003hmf.3/255119, intron 3 of 5)	4	81952119	81978685	26567	1	651	uc003hmg.4	-289089	ENSG00000152785	BMP3	bone morphogenetic protein 3
chr10	55603823	55603988	166	*	Intron (uc010qhq.2/65217, intron 29 of 34)	10	55568452	56424050	855599	2	65217	uc021pqv.1	820062	ENSG00000150275	PCDH15	protocadherin related 15
chr17	76210047	76210526	480	*	Promoter	17	76210277	76211066	790	1	332	uc002jvc.3	0	ENSG00000089685	BIRC5	baculoviral IAP repeat containing 5
chr6	17167592	17167946	355	*	Distal Intergenic	6	17102489	17131603	29115	1	401236	uc021ymc.1	65103	ENSG00000230873	STMND1	stathmin domain containing 1
chr16	86235233	86235382	150	*	Distal Intergenic	16	86320037	86326995	6959	1	146513	uc021tmf.1	-84655	ENSG00000268532	LINC02135	long intergenic non-protein coding RNA 2135
chr10	33421538	33421923	386	*	Distal Intergenic	10	33189246	33247293	58048	2	3688	uc001iwt.4	-174245	ENSG00000150093	ITGB1	integrin subunit beta 1
chr7	94023536	94024027	492	*	Promoter	7	94023873	94060544	36672	1	1278	uc003ung.1	0	ENSG00000164692	COL1A2	collagen type I alpha 2 chain
chr11	58974315	58974464	150	*	3' UTR	11	58975983	58980494	4512	2	219972	uc001nnu.4	6030	ENSG00000197629	MPEG1	macrophage expressed 1
chr2	114384676	114384825	150	*	Promoter	2	114384817	114400975	16159	1	11159	uc002tkm.4	0	ENSG00000144134	RABL2A	RAB, member of RAS oncogene family like 2A
chr9	100658149	100658595	447	*	Distal Intergenic	9	100666772	100684852	18081	2	51531	uc004axv.1	26257	ENSG00000136932	TRMO	tRNA methyltransferase O
chr3	60862781	60863147	367	*	Intron (uc003dkx.4/2272, intron 3 of 9)	3	59735036	61237133	1502098	2	2272	uc003dkx.4	373986	ENSG00000189283	FHIT	fragile histidine triad
chr20	57980307	57980609	303	*	Distal Intergenic	20	57875499	57901047	25549	1	1908	uc002yas.3	104808	ENSG00000124205	EDN3	endothelin 3
chrX	128811958	128812107	150	*	Distal Intergenic	23	128779236	128788933	9698	2	8862	uc004eus.3	-23025	ENSG00000171388	APLN	apelin
chr9	86717015	86717242	228	*	Distal Intergenic	9	86614617	86618987	4371	1	80010	uc004ans.4	102398	ENSG00000178966	RMI1	RecQ mediated genome instability 1
chr4	38111298	38111861	564	*	Promoter	4	38111802	38140796	28995	1	23216	uc021xnh.1	0	ENSG00000065882	TBC1D1	TBC1 domain family member 1
chr20	37454790	37455084	295	*	Intron (uc010ggb.1/26051, intron 1 of 1)	20	37434348	37551667	117320	1	26051	uc010ggc.3	20442	ENSG00000101445	PPP1R16B	protein phosphatase 1 regulatory subunit 16B
chr9	130659493	130660039	547	*	Promoter	9	130647601	130659687	12087	2	30815	uc004bsn.1	0	ENSG00000160408	ST6GALNAC6	ST6 N-acetylgalactosaminide alpha-2,6-sialyltransferase 6
chr12	94543772	94543936	165	*	Exon (uc001tdc.3/10154, exon 1 of 31)	12	94542499	94701451	158953	1	10154	uc001tdc.3	1273	ENSG00000136040	PLXNC1	plexin C1
chr12	311456	311629	174	*	Intron (uc001qhz.3/6539, intron 6 of 16)	12	299243	308224	8982	2	6539	uc001qhy.3	-3232	ENSG00000111181	SLC6A12	solute carrier family 6 member 12
chr10	3027975	3028142	168	*	Distal Intergenic	10	3109712	3178997	69286	1	5214	uc001igp.3	-81570	ENSG00000067057	PFKP	phosphofructokinase, platelet
chr11	34334774	34335100	327	*	Intron (uc001mvl.2/25841, intron 1 of 16)	11	34172534	34379555	207022	2	25841	uc001mvl.2	44455	ENSG00000166016	ABTB2	ankyrin repeat and BTB domain containing 2
chr10	71276012	71276443	432	*	Distal Intergenic	10	71331791	71333210	1420	2	50674	uc001jpp.3	56767	ENSG00000122859	NEUROG3	neurogenin 3
chr4	62068883	62069032	150	*	Intron (uc010ihg.1/23284, intron 1 of 7)	4	62066974	62938168	871195	1	23284	uc003hcq.4	1909	ENSG00000150471	ADGRL3	adhesion G protein-coupled receptor L3
chr13	79881827	79881976	150	*	Distal Intergenic	13	79894102	79928894	34793	2	64062	uc010tia.2	46918	ENSG00000139746	RBM26	RNA binding motif protein 26
chr17	65821256	65821829	574	*	Promoter	17	65821780	65900956	79177	1	2186	uc010wqm.1	0	ENSG00000171634	BPTF	bromodomain PHD finger transcription factor
chr12	5355362	5355607	246	*	Distal Intergenic	12	5541280	5604465	63186	1	4908	uc001qnk.4	-185673	ENSG00000185652	NTF3	neurotrophin 3
chr5	177540287	177540657	371	*	Promoter	5	177540556	177553107	12552	1	23138	uc003mik.1	0	ENSG00000145911	N4BP3	NEDD4 binding protein 3
chr4	145987330	145987479	150	*	Intron (uc003iju.5/10393, intron 4 of 5)	4	146019156	146050676	31521	1	6059	uc003ijx.3	-31677	ENSG00000164163	ABCE1	ATP binding cassette subfamily E member 1
chr2	211046356	211046513	158	*	Distal Intergenic	2	210905047	211036051	131005	2	151050	uc002vdw.3	-10305	ENSG00000144445	KANSL1L	KAT8 regulatory NSL complex subunit 1 like
chr18	21166716	21167142	427	*	Promoter	18	21119694	21166581	46888	2	4864	uc010xba.1	-135	ENSG00000141458	NPC1	NPC intracellular cholesterol transporter 1
chr20	39491853	39492169	317	*	Distal Intergenic	20	39657462	39659162	1701	1	7150	uc010ggd.1	-165293	ENSG00000198900	TOP1	DNA topoisomerase I
chr2	122750231	122750599	369	*	Distal Intergenic	2	122513121	122525428	12308	1	7247	uc031rox.1	237110	ENSG00000211460	TSN	translin
chr11	122891730	122891996	267	*	Distal Intergenic	11	122888274	122890319	2046	1	341056	uc010rzt.2	3456	NA	LOC341056	SUMO1 activating enzyme subunit 1 pseudogene
chr14	104202438	104202929	492	*	Exon (uc010awv.1/23368, exon 7 of 8)	14	104197768	104200005	2238	1	79038	uc001yoe.3	4670	ENSG00000100711	ZFYVE21	zinc finger FYVE-type containing 21
chr17	54087679	54088053	375	*	Distal Intergenic	17	54230836	54560007	329172	1	162282	uc002iun.1	-142783	ENSG00000153930	ANKFN1	ankyrin repeat and fibronectin type III domain containing 1
chr8	136506747	136507318	572	*	Intron (uc003yuv.3/10656, intron 1 of 8)	8	136469716	136659848	190133	1	10656	uc003yuw.3	37031	ENSG00000131773	KHDRBS3	KH RNA binding domain containing, signal transduction associated 3
chr14	71276025	71276791	767	*	Promoter	14	71194854	71275888	81035	2	4293	uc001xmm.3	-137	ENSG00000006432	MAP3K9	mitogen-activated protein kinase kinase kinase 9
chr1	161068074	161068585	512	*	Promoter	1	161068151	161070138	1988	1	126823	uc001fxq.3	0	ENSG00000162755	KLHDC9	kelch domain containing 9
chr6	77151527	77151929	403	*	Distal Intergenic	6	76631062	76782335	151274	2	3617	uc003pik.1	-369192	ENSG00000112706	IMPG1	interphotoreceptor matrix proteoglycan 1
chr1	20208584	20209310	727	*	Promoter	1	20208888	20239437	30550	1	23252	uc001bcs.4	0	ENSG00000169914	OTUD3	OTU deubiquitinase 3
chr10	81931079	81931404	326	*	Promoter	10	81914880	81931076	16197	2	311	uc010qlx.1	-3	ENSG00000122359	ANXA11	annexin A11
chr2	18073884	18074033	150	*	Intron (uc002rcv.3/3790, intron 1 of 2)	2	18059945	18114225	54281	1	3790	uc002rcw.3	13939	ENSG00000170745	KCNS3	potassium voltage-gated channel modifier subfamily S member 3
chr5	113647888	113648043	156	*	Distal Intergenic	5	113698016	113832197	134182	1	3781	uc003kqo.3	-49973	ENSG00000080709	KCNN2	potassium calcium-activated channel subfamily N member 2
chr3	102392578	102392805	228	*	Distal Intergenic	3	102153859	102198685	44827	1	131368	uc011bhg.1	238719	ENSG00000170044	ZPLD1	zona pellucida like domain containing 1
chrX	10124581	10125088	508	*	Promoter	23	10124985	10205699	80715	1	1183	uc004csy.4	0	ENSG00000073464	CLCN4	chloride voltage-gated channel 4
chr6	46458654	46458861	208	*	Promoter	6	46188467	46459060	270594	2	10231	uc003oyc.2	199	ENSG00000172348	RCAN2	regulator of calcineurin 2
chr20	6920830	6921006	177	*	Distal Intergenic	20	6748745	6760910	12166	1	650	uc002wmu.1	172085	ENSG00000125845	BMP2	bone morphogenetic protein 2
chr19	30364003	30364210	208	*	Distal Intergenic	19	30414551	30507519	92969	1	8725	uc002nsq.3	-50341	ENSG00000105176	URI1	URI1, prefoldin like chaperone
chr1	51984595	51985332	738	*	Promoter	1	51819935	51984995	165061	2	2060	uc001csq.1	0	ENSG00000085832	EPS15	epidermal growth factor receptor pathway substrate 15
chr1	157370562	157370719	158	*	Distal Intergenic	1	157483167	157522310	39144	2	83416	uc001fqu.3	151591	ENSG00000143297	FCRL5	Fc receptor like 5
chr8	132773976	132774380	405	*	Distal Intergenic	8	132916356	133025886	109531	1	23167	uc003yte.3	-141976	ENSG00000132294	EFR3A	EFR3 homolog A
chr2	220909164	220909451	288	*	Distal Intergenic	2	220771223	220771286	64	2	100422959	uc021vxd.1	-137878	ENSG00000266518	MIR4268	microRNA 4268
chr9	126784988	126785410	423	*	Intron (uc004boe.1/9355, intron 4 of 4)	9	126773889	126795442	21554	1	9355	uc010mwi.1	11099	ENSG00000106689	LHX2	LIM homeobox 2
chr19	57018826	57019612	787	*	Promoter	19	57019212	57040269	21058	1	57573	uc002qnh.3	0	ENSG00000196263	ZNF471	zinc finger protein 471
chr10	12849339	12849744	406	*	Intron (uc001iln.3/57118, intron 6 of 9)	10	12875133	12877545	2413	1	283070	uc001ilp.4	-25389	NA	NA	NA
chrX	46433425	46433574	150	*	Promoter	23	46433192	46457838	24647	1	56548	uc004dgt.3	233	ENSG00000147119	CHST7	carbohydrate sulfotransferase 7
chr10	64251944	64252093	150	*	Intron (uc001jmc.2/22891, intron 4 of 7)	10	64280207	64431771	151565	1	22891	uc001jmd.1	-28114	ENSG00000138311	ZNF365	zinc finger protein 365
chr8	24770943	24771498	556	*	Promoter	8	24771274	24776489	5216	1	4741	uc011lac.1	0	ENSG00000104722	NEFM	neurofilament medium
chr4	87712282	87712615	334	*	Intron (uc003hpy.3/5783, intron 40 of 47)	4	87689667	87726522	36856	1	5783	uc003hqc.1	22615	ENSG00000163629	PTPN13	protein tyrosine phosphatase, non-receptor type 13
chr8	82147462	82147644	183	*	Distal Intergenic	8	82192718	82197012	4295	1	2171	uc003yca.2	-45074	ENSG00000164687	FABP5	fatty acid binding protein 5
chr12	93919231	93919380	150	*	Distal Intergenic	12	93963598	93970521	6924	1	8835	uc001tcw.2	-44218	ENSG00000120833	SOCS2	suppressor of cytokine signaling 2
chr8	56832153	56832557	405	*	Intron (uc003xsk.4/4067, intron 1 of 12)	8	56792386	56925006	132621	1	4067	uc003xsl.4	39767	ENSG00000254087	LYN	LYN proto-oncogene, Src family tyrosine kinase
chr18	67068744	67068983	240	*	Promoter	18	67068284	67516322	448039	1	220164	uc002lkl.3	460	ENSG00000206052	DOK6	docking protein 6
chr3	56520944	56521093	150	*	Distal Intergenic	3	55542336	56502391	960056	2	26059	uc003dhr.1	-18553	ENSG00000187672	ERC2	ELKS/RAB6-interacting/CAST family member 2
chr22	50690587	50690951	365	*	Promoter	22	50683613	50689834	6222	2	83933	uc010hav.3	-753	ENSG00000100429	HDAC10	histone deacetylase 10
chr12	76244676	76245164	489	*	Distal Intergenic	12	76419227	76425556	6330	2	22822	uc001sxu.3	180392	ENSG00000139289	PHLDA1	pleckstrin homology like domain family A member 1
chr5	133875342	133875813	472	*	Intron (uc011cxt.1/23338, intron 3 of 11)	5	133861798	133918918	57121	1	23338	uc003kzo.1	13544	ENSG00000043143	JADE2	jade family PHD finger 2
chr15	87399143	87399601	459	*	Intron (uc002blz.1/123624, intron 22 of 23)	15	86840065	86860199	20135	2	727915	uc031qtm.1	-538944	ENSG00000260125	AGBL1-AS1	AGBL1 antisense RNA 1
chr1	32029872	32030047	176	*	Distal Intergenic	1	32042086	32046561	4476	1	64129	uc010ogi.1	-12039	ENSG00000142910	TINAGL1	tubulointerstitial nephritis antigen like 1
chr15	36914680	36914890	211	*	Intron (uc001zje.4/84529, intron 1 of 11)	15	36932806	37102449	169644	1	84529	uc010uci.2	-17916	ENSG00000186073	C15orf41	chromosome 15 open reading frame 41
chr7	152201533	152201926	394	*	Distal Intergenic	7	152161209	152162630	1422	1	100128822	uc011kvo.2	40324	ENSG00000261455	LINC01003	long intergenic non-protein coding RNA 1003
chr4	184779265	184779659	395	*	Distal Intergenic	4	184826509	184938875	112367	1	56977	uc003ivz.1	-46850	ENSG00000173320	STOX2	storkhead box 2
chr4	157118326	157118689	364	*	Distal Intergenic	4	156845270	156875048	29779	2	1519	uc003ipg.3	-243278	ENSG00000256043	CTSO	cathepsin O
chr10	64684039	64684643	605	*	Distal Intergenic	10	64571756	64578927	7172	2	1959	uc009xph.3	-105112	ENSG00000122877	EGR2	early growth response 2
chr16	53075581	53075821	241	*	Distal Intergenic	16	53088945	53361414	272470	1	80205	uc002egy.3	-13124	ENSG00000177200	CHD9	chromodomain helicase DNA binding protein 9
chrX	152599357	152599809	453	*	Promoter	23	152599613	152618384	18772	1	10838	uc004fhg.2	0	ENSG00000063587	ZNF275	zinc finger protein 275
chr11	85358752	85359327	576	*	Promoter	11	85358963	85367597	8635	1	84233	uc001par.3	0	ENSG00000171202	TMEM126A	transmembrane protein 126A
chr6	158402415	158402884	470	*	Promoter	6	158402888	158487667	84780	1	8871	uc011efm.2	-4	ENSG00000078269	SYNJ2	synaptojanin 2
chr1	107599830	107600128	299	*	Promoter	1	107599267	107601916	2650	1	55170	uc010ous.2	563	ENSG00000198890	PRMT6	protein arginine methyltransferase 6
chr4	173730500	173730855	356	*	Exon (uc003isv.3/442117, exon 6 of 13)	4	174089904	174245118	155215	1	51809	uc003isz.4	-359049	ENSG00000109586	GALNT7	polypeptide N-acetylgalactosaminyltransferase 7
chr12	110174390	110174840	451	*	Intron (uc001tpd.2/84915, intron 1 of 2)	12	110152187	110208312	56126	1	84915	uc001tpd.2	22203	ENSG00000139438	FAM222A	family with sequence similarity 222 member A
chr19	39005736	39006060	325	*	Exon (uc002oit.3/6261, exon 64 of 106)	19	39002201	39025860	23660	1	6261	uc010xuf.1	3535	ENSG00000196218	RYR1	ryanodine receptor 1
chr5	4557746	4558277	532	*	Distal Intergenic	5	5034472	5070115	35644	1	340094	uc003jdg.3	-476195	ENSG00000215231	LINC01020	long intergenic non-protein coding RNA 1020
chrX	9310556	9310964	409	*	Distal Intergenic	23	9431335	9687780	256446	1	6907	uc004csq.4	-120371	ENSG00000101849	TBL1X	transducin beta like 1 X-linked
chr5	137910947	137911110	164	*	Promoter	5	137890571	137911318	20748	2	3313	uc003ldf.3	208	ENSG00000113013	HSPA9	heat shock protein family A (Hsp70) member 9
chr1	50834113	50834440	328	*	Distal Intergenic	1	50883223	50887304	4082	2	63950	uc010ona.2	52864	ENSG00000142700	DMRTA2	DMRT like family A2
chr4	141075223	141075583	361	*	Promoter	4	140637546	141075233	437688	2	55534	uc011chd.1	0	ENSG00000196782	MAML3	mastermind like transcriptional coactivator 3
chr8	35452971	35453401	431	*	Exon (uc003xjr.2/137970, exon 4 of 17)	8	35401966	35652181	250216	1	137970	uc003xjs.2	51005	ENSG00000156687	UNC5D	unc-5 netrin receptor D
chr10	86087932	86088847	916	*	Promoter	10	86088410	86133761	45352	1	54462	uc001kdg.1	0	ENSG00000107771	CCSER2	coiled-coil serine rich protein 2
chr2	76425046	76425261	216	*	Distal Intergenic	2	75928909	75938111	9203	2	6936	uc002snp.4	-486935	ENSG00000005436	GCFC2	GC-rich sequence DNA-binding factor 2
chr1	218337715	218338535	821	*	Distal Intergenic	1	218458629	218511325	52697	1	51018	uc001hlj.3	-120094	ENSG00000067533	RRP15	ribosomal RNA processing 15 homolog
chr3	27756440	27756732	293	*	Downstream (<1kb)	3	27757440	27764206	6767	2	8320	uc003cdx.4	7474	ENSG00000163508	EOMES	eomesodermin
chr1	37389818	37390294	477	*	Intron (uc001caz.2/2899, intron 1 of 15)	1	37261128	37499844	238717	2	2899	uc001caz.2	109550	ENSG00000163873	GRIK3	glutamate ionotropic receptor kainate type subunit 3
chr4	125404177	125404655	479	*	Distal Intergenic	4	125585204	125633887	48684	2	57182	uc010inw.3	229232	ENSG00000151458	ANKRD50	ankyrin repeat domain 50
chr16	10172660	10172840	181	*	Intron (uc002czo.4/2903, intron 2 of 12)	16	9856532	10275924	419393	2	2903	uc002czr.4	103084	ENSG00000183454	GRIN2A	glutamate ionotropic receptor NMDA type subunit 2A
chr4	86048989	86049183	195	*	Distal Intergenic	4	85887971	85928168	40198	1	404201	uc003hph.2	161018	ENSG00000180769	WDFY3-AS2	WDFY3 antisense RNA 2
chr3	35949816	35950030	215	*	Distal Intergenic	3	35785968	35786051	84	1	406916	uc011axz.1	163848	ENSG00000207625	MIR128-2	microRNA 128-2
chr1	189677671	189678161	491	*	Distal Intergenic	1	190066797	190444942	378146	2	339479	uc010pot.1	766781	ENSG00000162670	BRINP3	BMP/retinoic acid inducible neural specific 3
chr7	152622345	152622941	597	*	Distal Intergenic	7	152456834	152552464	95631	1	57180	uc011kvp.2	165511	ENSG00000133627	ACTR3B	ARP3 actin related protein 3 homolog B
chr1	111173401	111173780	380	*	Promoter	1	111136202	111174096	37895	2	3737	uc009wfv.2	316	ENSG00000177301	KCNA2	potassium voltage-gated channel subfamily A member 2
chr3	32147757	32148322	566	*	Promoter	3	32148003	32210207	62205	1	23171	uc003cew.3	0	ENSG00000152642	GPD1L	glycerol-3-phosphate dehydrogenase 1 like
chr22	38380348	38380650	303	*	Promoter	22	38368319	38380539	12221	2	6663	uc003aun.1	0	ENSG00000100146	SOX10	SRY-box 10
chr6	168720316	168720755	440	*	Promoter	6	168707584	168720402	12819	2	168002	uc003qwq.3	0	ENSG00000164488	DACT2	dishevelled binding antagonist of beta catenin 2
chr5	41935572	41936030	459	*	Intron (uc003jmq.3/26272, intron 5 of 6)	5	41925356	41941672	16317	1	26272	uc003jmq.3	10216	ENSG00000151876	FBXO4	F-box protein 4
chr12	109085193	109085809	617	*	Intron (uc009zva.4/23603, intron 2 of 10)	12	109038885	109096774	57890	2	23603	uc009zva.4	10965	ENSG00000110880	CORO1C	coronin 1C
chr17	48637747	48638236	490	*	Promoter	17	48638429	48704832	66404	1	8913	uc002irj.2	-193	ENSG00000006283	CACNA1G	calcium voltage-gated channel subunit alpha1 G
chr17	73545509	73546388	880	*	Intron (uc002jog.1/3993, intron 2 of 9)	17	73553886	73571290	17405	1	3993	uc002joj.3	-7498	ENSG00000073350	LLGL2	LLGL2, scribble cell polarity complex component
chr12	3424291	3424736	446	*	Distal Intergenic	12	3490515	3703138	212624	1	56341	uc009zed.3	-65779	ENSG00000111218	PRMT8	protein arginine methyltransferase 8
chr3	178513090	178513552	463	*	Intron (uc031scj.1/10242, intron 1 of 4)	3	178525131	178561071	35941	1	10242	uc011bqa.2	-11579	ENSG00000197584	KCNMB2	potassium calcium-activated channel subfamily M regulatory beta subunit 2
chr22	30683953	30684369	417	*	Intron (uc003ahd.3/652968, intron 2 of 8)	22	30681107	30685616	4510	2	652968	uc003ahd.3	1247	ENSG00000239282	CASTOR1	cytosolic arginine sensor for mTORC1 subunit 1
chr7	115850292	115850798	507	*	Promoter	7	115850547	115890086	39540	1	26136	uc011kmx.2	0	ENSG00000135269	TES	testin LIM domain protein
chr6	53036618	53037008	391	*	Distal Intergenic	6	52996389	53013624	17236	2	8521	uc010jzr.2	-22994	ENSG00000137270	GCM1	glial cells missing homolog 1
chr1	68698016	68698454	439	*	Promoter	1	68564142	68698284	134143	2	79971	uc001dee.3	0	ENSG00000116729	WLS	wntless Wnt ligand secretion mediator
chr11	128646929	128647277	349	*	Intron (uc010sbt.2/2313, intron 2 of 6)	11	128628010	128638413	10404	1	2313	uc001qen.3	18919	ENSG00000151702	FLI1	Fli-1 proto-oncogene, ETS transcription factor
chr3	149230083	149230413	331	*	Distal Intergenic	3	149192368	149221181	28814	1	7104	uc003exd.2	37715	ENSG00000169903	TM4SF4	transmembrane 4 L six family member 4
chr17	8702532	8703012	481	*	Promoter	17	8700428	8702667	2240	2	162387	uc002glp.2	0	ENSG00000185156	MFSD6L	major facilitator superfamily domain containing 6 like
chr1	211848773	211849523	751	*	Promoter	1	211831599	211848972	17374	2	4751	uc021piq.1	0	ENSG00000117650	NEK2	NIMA related kinase 2
chr17	37033881	37034077	197	*	Intron (uc010wdy.1/3927, intron 1 of 3)	17	37026112	37078023	51912	1	3927	uc010wdz.2	7769	ENSG00000002834	LASP1	LIM and SH3 protein 1
chr5	138728142	138728621	480	*	Exon (uc011czc.1/389333, exon 1 of 1)	5	138727635	138730885	3251	2	389333	uc011czc.1	2264	ENSG00000228672	PROB1	proline rich basic protein 1
chr4	89204901	89205172	272	*	Promoter	4	89178761	89205983	27223	2	152926	uc003hrm.5	811	ENSG00000163644	PPM1K	protein phosphatase, Mg2+/Mn2+ dependent 1K
chr11	65101079	65101632	554	*	Promoter	11	65101225	65120451	19227	1	5977	uc001odm.3	0	ENSG00000133884	DPF2	double PHD fingers 2
chrX	128860315	128860695	381	*	Distal Intergenic	23	128872946	128882057	9112	1	7512	uc011mum.2	-12251	ENSG00000122121	XPNPEP2	X-prolyl aminopeptidase 2
chr5	8418125	8418330	206	*	Intron (uc003jeh.2/729506, intron 2 of 5)	5	8333596	8457677	124082	2	729506	uc003jeh.2	39347	ENSG00000245729	LINC02226	long intergenic non-protein coding RNA 2226
chr1	230577348	230577723	376	*	Distal Intergenic	1	230457392	230561674	104283	2	79605	uc031psq.1	-15674	ENSG00000177614	PGBD5	piggyBac transposable element derived 5
chr6	82463628	82464019	392	*	Distal Intergenic	6	82455447	82462428	6982	2	55603	uc003pjg.3	-1200	ENSG00000112773	FAM46A	family with sequence similarity 46 member A
chr2	153782380	153782816	437	*	Distal Intergenic	2	153576549	153617767	41219	1	151188	uc002tyo.2	205831	ENSG00000177917	ARL6IP6	ADP ribosylation factor like GTPase 6 interacting protein 6
chr2	163200291	163201028	738	*	Promoter	2	163200583	163219148	18566	1	25801	uc002ucg.3	0	ENSG00000115271	GCA	grancalcin
chr5	133747397	133747938	542	*	Promoter	5	133737756	133747598	9843	2	91368	uc011cxs.2	0	ENSG00000237190	CDKN2AIPNL	CDKN2A interacting protein N-terminal like
chr16	30816737	30817273	537	*	Distal Intergenic	16	30789770	30798523	8754	2	23361	uc002dzs.1	-18214	ENSG00000102870	ZNF629	zinc finger protein 629
chr3	188951010	188951352	343	*	Intron (uc003frv.2/285386, intron 8 of 10)	3	188956475	188958383	1909	2	100874027	uc031scu.1	7031	ENSG00000230115	TPRG1-AS2	TPRG1 antisense RNA 2
chr17	30263892	30264276	385	*	Promoter	17	30264044	30328057	64014	1	23512	uc002hgs.2	0	ENSG00000178691	SUZ12	SUZ12 polycomb repressive complex 2 subunit
chr16	75589966	75590432	467	*	Promoter	16	75572015	75590184	18170	2	79583	uc002fek.4	0	ENSG00000205084	TMEM231	transmembrane protein 231
chr18	67888603	67889028	426	*	Distal Intergenic	18	67833670	67872962	39293	2	25914	uc002lkq.1	-15641	ENSG00000176225	RTTN	rotatin
chr3	159493087	159493468	382	*	Intron (uc003fcq.2/100505385, intron 5 of 10)	3	159481930	159612500	130571	1	100505385	uc010hvz.1	11157	ENSG00000283154	IQCJ-SCHIP1	IQCJ-SCHIP1 readthrough
chr6	170615419	170615889	471	*	Promoter	6	170615844	170700457	84614	1	84498	uc003qxo.1	0	ENSG00000112584	FAM120B	family with sequence similarity 120B
chr17	47663015	47663377	363	*	Distal Intergenic	17	47653298	47661171	7874	1	11248	uc002ipa.3	9717	ENSG00000182575	NXPH3	neurexophilin 3
chr1	111682158	111683453	1296	*	Promoter	1	111682249	111703577	21329	1	10390	uc001eag.3	0	ENSG00000134255	CEPT1	choline/ethanolamine phosphotransferase 1
chr11	30068130	30068443	314	*	Distal Intergenic	11	30031288	30038577	7290	2	3739	uc001msk.3	-29553	ENSG00000182255	KCNA4	potassium voltage-gated channel subfamily A member 4
chr3	142838366	142838842	477	*	Promoter	3	142838618	142842856	4239	1	9435	uc003evm.3	0	ENSG00000175040	CHST2	carbohydrate sulfotransferase 2
chr3	118582871	118583253	383	*	Distal Intergenic	3	118661923	118667088	5166	1	100506765	uc003eca.4	-78670	ENSG00000239877	IGSF11-AS1	IGSF11 antisense RNA 1
chr16	279025	279467	443	*	Promoter	16	238970	279449	40480	2	55692	uc002cga.1	0	ENSG00000007392	LUC7L	LUC7 like
chr13	87444296	87444528	233	*	Distal Intergenic	13	88270920	88270995	76	2	100616182	uc021rlb.1	826467	ENSG00000266052	MIR4500	microRNA 4500
chr9	136039116	136039509	394	*	Promoter	9	136028340	136039301	10962	2	26301	uc004ccw.3	0	ENSG00000148288	GBGT1	globoside alpha-1,3-N-acetylgalactosaminyltransferase 1 (FORS blood group)
chr6	164166948	164167220	273	*	Intron (uc003quk.1/uc003quk.1, intron 2 of 3)	6	163835675	163999628	163954	1	9444	uc003quj.3	331273	ENSG00000112531	QKI	QKI, KH domain containing RNA binding
chr19	41035023	41035488	466	*	Promoter	19	41036395	41061208	24814	1	57731	uc010egy.1	-907	ENSG00000160460	SPTBN4	spectrin beta, non-erythrocytic 4
chr2	176981101	176981324	224	*	Promoter	2	176981492	176984670	3179	1	3236	uc002ukj.3	-168	ENSG00000128710	HOXD10	homeobox D10
chr5	177551206	177551616	411	*	3' UTR	5	177558028	177575479	17452	1	64777	uc003mim.3	-6412	ENSG00000145916	RMND5B	required for meiotic nuclear division 5 homolog B
chr22	36764521	36765048	528	*	Intron (uc003apg.3/4627, intron 1 of 40)	22	36721078	36761157	40080	2	4627	uc003api.1	-3364	ENSG00000100345	MYH9	myosin heavy chain 9
chr4	38496956	38497358	403	*	Distal Intergenic	4	38665790	38692372	26583	1	51274	uc003gtg.2	-168432	ENSG00000109787	KLF3	Kruppel like factor 3
chr12	106572308	106572827	520	*	Distal Intergenic	12	106457125	106533811	76687	2	9891	uc001tlj.1	-38497	ENSG00000074590	NUAK1	NUAK family kinase 1
chr1	232361909	232362401	493	*	Distal Intergenic	1	232533712	232598163	64452	2	57568	uc001hvf.3	235762	ENSG00000116991	SIPA1L2	signal induced proliferation associated 1 like 2
chr11	45894251	45894660	410	*	Intron (uc009ykw.3/1408, intron 11 of 11)	11	45883474	45904799	21326	1	1408	uc010rgo.2	10777	ENSG00000121671	CRY2	cryptochrome circadian regulator 2
chr14	100462150	100462475	326	*	Intron (uc001ygt.3/51466, intron 1 of 13)	14	100485719	100606454	120736	1	51466	uc001ygv.2	-23244	ENSG00000196405	EVL	Enah/Vasp-like
chr1	150848656	150849555	900	*	Promoter	1	150782181	150849244	67064	2	405	uc001evr.2	0	ENSG00000143437	ARNT	aryl hydrocarbon receptor nuclear translocator
chr13	42242267	42242666	400	*	Intron (uc001uyj.3/23078, intron 37 of 44)	13	42142422	42142531	110	2	100847026	uc031qli.1	-99736	ENSG00000284584	MIR5006	microRNA 5006
chr9	79791788	79792690	903	*	Promoter	9	79792361	79997921	205561	1	23230	uc004akp.4	0	ENSG00000197969	VPS13A	vacuolar protein sorting 13 homolog A
chr9	17342711	17343108	398	*	Intron (uc003zmz.2/54875, intron 12 of 24)	9	17236407	17503917	267511	1	54875	uc010mio.3	106304	ENSG00000044459	CNTLN	centlein
chr17	79196618	79197337	720	*	Promoter	17	79163393	79196751	33359	2	22994	uc002jzn.1	0	ENSG00000141577	CEP131	centrosomal protein 131
chr15	29121353	29121730	378	*	Distal Intergenic	15	29131168	29347038	215871	1	321	uc010uas.1	-9438	ENSG00000034053	APBA2	amyloid beta precursor protein binding family A member 2
chr16	58686753	58687075	323	*	Distal Intergenic	16	58583623	58663790	80168	2	23019	uc002enz.2	-22963	ENSG00000125107	CNOT1	CCR4-NOT transcription complex subunit 1
chr1	240505044	240505297	254	*	Intron (uc010pyd.2/56776, intron 13 of 17)	1	240408560	240638489	229930	1	56776	uc010pyg.2	96484	ENSG00000155816	FMN2	formin 2
chr2	131862600	131863179	580	*	Promoter	2	131862420	132111282	248863	1	55041	uc002tsh.2	180	ENSG00000115762	PLEKHB2	pleckstrin homology domain containing B2
chr19	48948753	48949335	583	*	Promoter	19	48949030	48960278	11249	1	83743	uc002pjd.2	0	ENSG00000105447	GRWD1	glutamate rich WD repeat containing 1
chr10	7127834	7128197	364	*	Distal Intergenic	10	6821560	6884868	63309	1	100507127	uc001ijm.3	306274	ENSG00000238266	LINC00707	long intergenic non-protein coding RNA 707
chr2	75043900	75044178	279	*	Distal Intergenic	2	75059782	75120481	60700	1	3099	uc002snd.3	-15604	ENSG00000159399	HK2	hexokinase 2
chr10	13141809	13142312	504	*	Promoter	10	13142082	13180276	38195	1	10133	uc001ilu.1	0	ENSG00000123240	OPTN	optineurin
chr3	38690970	38691479	510	*	Promoter	3	38589553	38691164	101612	2	6331	uc021wvq.1	0	ENSG00000183873	SCN5A	sodium voltage-gated channel alpha subunit 5
chr15	43477216	43477832	617	*	Promoter	15	43477466	43483873	6408	1	23582	uc021sjs.1	0	ENSG00000166946	CCNDBP1	cyclin D1 binding protein 1
chr3	70599929	70600177	249	*	Distal Intergenic	3	71017535	71090683	73149	2	27086	uc003dor.1	490506	ENSG00000114861	FOXP1	forkhead box P1
chr10	22634345	22634618	274	*	Promoter	10	22634374	22706539	72166	1	9576	uc001iri.3	0	ENSG00000077327	SPAG6	sperm associated antigen 6
chr15	49447658	49448196	539	*	Promoter	15	49447976	49622002	174027	1	2585	uc001zxi.1	0	ENSG00000156958	GALK2	galactokinase 2
chr3	114261184	114261552	369	*	Intron (uc003ebj.3/26137, intron 1 of 5)	3	114056947	114343053	286107	2	26137	uc003ebj.3	81501	ENSG00000181722	ZBTB20	zinc finger and BTB domain containing 20
chrX	128860315	128860695	381	*	Distal Intergenic	23	128872946	128882057	9112	1	7512	uc011mum.2	-12251	ENSG00000122121	XPNPEP2	X-prolyl aminopeptidase 2
chr20	6748061	6748947	887	*	Promoter	20	6748745	6760910	12166	1	650	uc002wmu.1	0	ENSG00000125845	BMP2	bone morphogenetic protein 2
chr6	128840249	128840500	252	*	Intron (uc003qbj.3/5796, intron 1 of 29)	6	128289924	128841870	551947	2	5796	uc003qbj.3	1370	ENSG00000152894	PTPRK	protein tyrosine phosphatase, receptor type K
chr4	91649109	91649462	354	*	Intron (uc010ikv.2/401145, intron 8 of 9)	4	91570671	92051163	480493	1	401145	uc003hsx.3	78438	ENSG00000184305	CCSER1	coiled-coil serine rich protein 1
chr3	140769840	140770412	573	*	Promoter	3	140770743	140867453	96711	1	92369	uc003ett.3	-331	ENSG00000175093	SPSB4	splA/ryanodine receptor domain and SOCS box containing 4
chr8	125605164	125605508	345	*	Intron (uc003yrj.2/9788, intron 3 of 13)	8	125563028	125581062	18035	2	9788	uc003yri.2	-24102	ENSG00000170873	MTSS1	MTSS1, I-BAR domain containing
chr12	50361297	50361575	279	*	Promoter	12	50360977	50370922	9946	1	363	uc001rvq.1	320	ENSG00000086159	AQP6	aquaporin 6
chr5	147862423	147862787	365	*	3' UTR	5	147774277	147822399	48123	1	81545	uc031slt.1	88146	ENSG00000145868	FBXO38	F-box protein 38
chr5	141783213	141783561	349	*	Distal Intergenic	5	141689992	141704620	14629	2	81848	uc010jgi.1	-78593	ENSG00000187678	SPRY4	sprouty RTK signaling antagonist 4
chr4	99205748	99206172	425	*	Intron (uc003htv.4/5910, intron 1 of 14)	4	99182527	99365012	182486	1	5910	uc003hua.4	23221	ENSG00000138698	RAP1GDS1	Rap1 GTPase-GDP dissociation stimulator 1
chr19	56110223	56111275	1053	*	Promoter	19	56102737	56110893	8157	2	84922	uc002qli.4	0	ENSG00000179943	FIZ1	FLT3 interacting zinc finger 1
chr1	43473088	43473363	276	*	Distal Intergenic	1	43391046	43424847	33802	2	6513	uc001cik.2	-48241	ENSG00000117394	SLC2A1	solute carrier family 2 member 1
chr16	31470444	31471458	1015	*	Promoter	16	31470789	31478487	7699	1	79798	uc002ecb.2	0	ENSG00000140691	ARMC5	armadillo repeat containing 5
chr8	122653879	122654238	360	*	Promoter	8	122625271	122653630	28360	2	3037	uc003yph.2	-249	ENSG00000170961	HAS2	hyaluronan synthase 2
chr2	223966428	223966854	427	*	Distal Intergenic	2	223916648	223920357	3710	1	23704	uc002vnl.5	49780	ENSG00000152049	KCNE4	potassium voltage-gated channel subfamily E regulatory subunit 4
chr17	47308000	47308426	427	*	Promoter	17	47300732	47308128	7397	2	162466	uc002ios.2	0	ENSG00000173868	PHOSPHO1	phosphoethanolamine/phosphocholine phosphatase
chr5	135313017	135313468	452	*	Distal Intergenic	5	135282600	135290723	8124	2	3950	uc003lbe.1	-22294	ENSG00000145826	LECT2	leukocyte cell derived chemotaxin 2
chr11	95656868	95657561	694	*	Promoter	11	95566044	95657371	91328	2	8898	uc001pfs.3	0	ENSG00000087053	MTMR2	myotubularin related protein 2
chr2	15966345	15966970	626	*	Distal Intergenic	2	16080683	16087129	6447	1	4613	uc002rci.3	-113713	ENSG00000134323	MYCN	MYCN proto-oncogene, bHLH transcription factor
chr8	80695804	80696725	922	*	Intron (uc003ybn.3/uc003ybn.3, intron 4 of 5)	8	80676245	80680098	3854	2	23462	uc003ybm.3	-15706	ENSG00000164683	HEY1	hes related family bHLH transcription factor with YRPW motif 1
chr1	39407055	39407452	398	*	Promoter	1	39351479	39407456	55978	2	54933	uc001ccu.1	4	ENSG00000158315	RHBDL2	rhomboid like 2
chr2	179387677	179388153	477	*	Promoter	2	179387918	179484944	97027	1	100506866	uc002ump.2	0	ENSG00000237298	TTN-AS1	TTN antisense RNA 1
chr18	48033469	48033930	462	*	Distal Intergenic	18	48086484	48258196	171713	1	5596	uc002lev.3	-52554	ENSG00000141639	MAPK4	mitogen-activated protein kinase 4
chr18	57026324	57026882	559	*	Promoter	18	56995056	57026508	31453	2	3998	uc002lhz.3	0	ENSG00000074695	LMAN1	lectin, mannose binding 1
chr4	173436593	173437066	474	*	Intron (uc003isv.3/442117, intron 5 of 12)	4	174089904	174245118	155215	1	51809	uc003isz.4	-652838	ENSG00000109586	GALNT7	polypeptide N-acetylgalactosaminyltransferase 7
chr14	21439043	21440034	992	*	Distal Intergenic	14	21423630	21424594	965	1	6036	uc001vyl.1	15413	ENSG00000169385	RNASE2	ribonuclease A family member 2
chr12	51236584	51237037	454	*	Promoter	12	51236701	51281663	44963	1	283471	uc001rwx.4	0	ENSG00000186452	TMPRSS12	transmembrane protease, serine 12
chr17	48297315	48297632	318	*	Distal Intergenic	17	48261457	48279000	17544	2	1277	uc031rdc.1	-18315	ENSG00000108821	COL1A1	collagen type I alpha 1 chain
chr16	53737535	53738276	742	*	Promoter	16	53633818	53737771	103954	2	23322	uc002eho.4	0	ENSG00000103494	RPGRIP1L	RPGRIP1 like
chr1	52467953	52468315	363	*	Distal Intergenic	1	52373628	52456436	82809	2	5865	uc001cth.3	-11517	ENSG00000169213	RAB3B	RAB3B, member RAS oncogene family
chr5	76325952	76326482	531	*	Promoter	5	76326210	76331878	5669	1	55109	uc003kes.3	0	ENSG00000164252	AGGF1	angiogenic factor with G-patch and FHA domains 1
chr3	115044407	115044785	379	*	Distal Intergenic	3	114406073	114866127	460055	2	26137	uc003ebp.3	-178280	ENSG00000181722	ZBTB20	zinc finger and BTB domain containing 20
chr20	32899167	32899554	388	*	Promoter	20	32868071	32899608	31538	2	191	uc002xaj.3	54	ENSG00000101444	AHCY	adenosylhomocysteinase
chr2	231627017	231627429	413	*	Intron (uc002vqx.3/51719, intron 2 of 8)	2	231578263	231685790	107528	1	51719	uc010fxr.3	48754	ENSG00000135932	CAB39	calcium binding protein 39
chr1	175834574	175834880	307	*	Distal Intergenic	1	175937533	175937676	144	2	677679	uc001gkx.1	102796	ENSG00000252906	SCARNA3	small Cajal body-specific RNA 3
chr9	1235698	1236005	308	*	Distal Intergenic	9	1051535	1057554	6020	1	10655	uc011llv.2	184163	ENSG00000173253	DMRT2	doublesex and mab-3 related transcription factor 2
chr19	18496822	18497193	372	*	Promoter	19	18496968	18499986	3019	1	9518	uc002niv.2	0	ENSG00000130513	GDF15	growth differentiation factor 15
chr1	171393612	171394015	404	*	Distal Intergenic	1	171454666	171484998	30333	1	23215	uc001ghq.1	-60651	ENSG00000117523	PRRC2C	proline rich coiled-coil 2C
chr2	21002983	21003311	329	*	Intron (uc002rec.3/60526, intron 1 of 6)	2	20884818	21022827	138010	2	60526	uc002rec.3	19516	ENSG00000118961	LDAH	lipid droplet associated hydrolase
chr2	62589673	62590068	396	*	Distal Intergenic	2	62727356	62733604	6249	2	200728	uc002sbt.2	143536	ENSG00000186889	TMEM17	transmembrane protein 17
chr8	11593856	11594263	408	*	Intron (uc003wub.1/2626, intron 2 of 6)	8	11565365	11617509	52145	1	2626	uc011kxc.1	28491	ENSG00000136574	GATA4	GATA binding protein 4
chr5	115624974	115625432	459	*	Intron (uc003krt.1/51397, intron 5 of 6)	5	115779251	115785342	6092	2	57556	uc011cwe.2	159910	ENSG00000092421	SEMA6A	semaphorin 6A
chr3	139493344	139493748	405	*	Distal Intergenic	3	139279023	139396885	117863	2	349565	uc010hul.3	-96459	ENSG00000163864	NMNAT3	nicotinamide nucleotide adenylyltransferase 3
chrX	106871330	106871893	564	*	Promoter	23	106871654	106894256	22603	1	5631	uc004ene.4	0	ENSG00000147224	PRPS1	phosphoribosyl pyrophosphate synthetase 1
chr12	54261380	54261755	376	*	Distal Intergenic	12	54332576	54340328	7753	1	3229	uc001sei.3	-70821	ENSG00000123364	HOXC13	homeobox C13
chr11	64053041	64053490	450	*	Promoter	11	64053582	64055485	1904	1	56834	uc001nzh.2	-92	ENSG00000173264	GPR137	G protein-coupled receptor 137
chr19	54640590	54641593	1004	*	Promoter	19	54641436	54657577	16142	1	4849	uc010yel.2	0	ENSG00000088038	CNOT3	CCR4-NOT transcription complex subunit 3
chr18	45936599	45937072	474	*	Promoter	18	45566271	45935663	369393	2	201501	uc010dou.1	-936	ENSG00000184828	ZBTB7C	zinc finger and BTB domain containing 7C
chr5	138861307	138861616	310	*	Promoter	5	138855113	138862343	7231	2	340061	uc003lep.3	727	ENSG00000184584	TMEM173	transmembrane protein 173
chr8	17103755	17104700	946	*	Promoter	8	17104401	17155533	51133	1	137492	uc003wxj.3	0	ENSG00000155975	VPS37A	VPS37A, ESCRT-I subunit
chr17	34122489	34122915	427	*	Promoter	17	34083269	34122640	39372	2	79148	uc002hjw.1	0	ENSG00000271447	MMP28	matrix metallopeptidase 28
chr9	78830047	78830496	450	*	Intron (uc004akc.2/5125, intron 20 of 36)	9	78796314	78808346	12033	1	5125	uc004akb.3	33733	ENSG00000099139	PCSK5	proprotein convertase subtilisin/kexin type 5
chr17	61818604	61819550	947	*	Promoter	17	61780192	61819330	39139	2	92335	uc002jbm.3	0	ENSG00000266173	STRADA	STE20-related kinase adaptor alpha
chr3	166228200	166228635	436	*	Distal Intergenic	3	165490692	165555253	64562	2	590	uc003fen.4	-672947	ENSG00000114200	BCHE	butyrylcholinesterase
chr22	29075649	29076050	402	*	Promoter	22	28374002	29075853	701852	2	23331	uc003adp.4	0	ENSG00000100154	TTC28	tetratricopeptide repeat domain 28
chr19	46804092	46804504	413	*	Intron (uc002pef.2/64344, intron 1 of 6)	19	46806856	46846690	39835	1	64344	uc002pel.3	-2352	ENSG00000124440	HIF3A	hypoxia inducible factor 3 alpha subunit
chr5	147162038	147162604	567	*	Promoter	5	146965004	147162411	197408	2	9832	uc003loq.2	0	ENSG00000176049	JAKMIP2	janus kinase and microtubule interacting protein 2
chr12	23529166	23529589	424	*	Distal Intergenic	12	23685231	23737546	52316	2	6660	uc001rfv.4	207957	ENSG00000134532	SOX5	SRY-box 5
chr15	55133177	55133627	451	*	Distal Intergenic	15	54901540	54920806	19267	1	440279	uc002acm.3	231637	ENSG00000137766	UNC13C	unc-13 homolog C
chr1	103573991	103574457	467	*	Promoter	1	103342023	103574052	232030	2	1301	uc001dul.3	0	ENSG00000060718	COL11A1	collagen type XI alpha 1 chain
chr13	95655176	95655601	426	*	Distal Intergenic	13	95672083	95715113	43031	2	10257	uc010afj.3	59512	ENSG00000125257	ABCC4	ATP binding cassette subfamily C member 4
chr17	48703477	48703904	428	*	Exon (uc002irj.2/8913, exon 35 of 35)	17	48712218	48745288	33071	1	8714	uc002isk.4	-8314	ENSG00000108846	ABCC3	ATP binding cassette subfamily C member 3
chr12	131323302	131324072	771	*	Promoter	12	131274145	131323819	49675	2	2054	uc001uio.4	0	ENSG00000111450	STX2	syntaxin 2
chr13	62182092	62182712	621	*	Distal Intergenic	13	61983819	62002079	18261	2	64881	uc010thj.2	-180013	ENSG00000197991	PCDH20	protocadherin 20
chr12	80328599	80329344	746	*	Promoter	12	80167343	80328731	161389	2	4659	uc001sza.3	0	ENSG00000058272	PPP1R12A	protein phosphatase 1 regulatory subunit 12A
chr6	7313145	7313682	538	*	Promoter	6	7281288	7313541	32254	2	6745	uc003mxf.4	0	ENSG00000124783	SSR1	signal sequence receptor subunit 1
chr11	4006066	4006439	374	*	Intron (uc001lyv.2/6786, intron 2 of 11)	11	4079979	4114440	34462	1	6786	uc009yeg.2	-73540	ENSG00000167323	STIM1	stromal interaction molecule 1
chr14	65307838	65308260	423	*	Intron (uc001xhs.3/6710, intron 1 of 35)	14	65233117	65289863	56747	2	6710	uc001xht.3	-17975	ENSG00000070182	SPTB	spectrin beta, erythrocytic
chr10	105881349	105882109	761	*	Promoter	10	105881816	105886143	4328	1	119392	uc001kxs.3	0	ENSG00000156384	SFR1	SWI5 dependent homologous recombination repair protein 1
chr9	96572448	96572781	334	*	Distal Intergenic	9	96581639	96581703	65	1	100422927	uc022bkd.1	-8858	ENSG00000265347	MIR4291	microRNA 4291
chr4	119199548	119200061	514	*	Promoter	4	119199917	119200978	1062	1	100093630	uc003iby.3	0	ENSG00000269893	SNHG8	small nucleolar RNA host gene 8
chr12	65904382	65904825	444	*	Distal Intergenic	12	65672767	65860687	187921	1	253827	uc021qzy.1	231615	ENSG00000174099	MSRB3	methionine sulfoxide reductase B3
chr1	246862457	246862935	479	*	Distal Intergenic	1	246887378	246931440	44063	1	51097	uc001ibr.3	-24443	ENSG00000143653	SCCPDH	saccharopine dehydrogenase (putative)
chr2	104408438	104408926	489	*	Distal Intergenic	2	104995308	105024790	29483	2	100287010	uc010ywf.1	615864	NA	LOC100287010	uncharacterized LOC100287010
chr10	74714474	74714872	399	*	Promoter	10	74694938	74714510	19573	2	84647	uc001jtf.1	0	ENSG00000138308	PLA2G12B	phospholipase A2 group XIIB
chr2	239876689	239877005	317	*	Distal Intergenic	2	239840998	239847965	6968	2	401039	uc021vyx.1	-28724	ENSG00000227744	LINC01940	long intergenic non-protein coding RNA 1940
chr10	112064131	112065064	934	*	Promoter	10	112052798	112064707	11910	2	10285	uc001kzc.4	0	ENSG00000119953	SMNDC1	survival motor neuron domain containing 1
chr4	104986182	104986562	381	*	Distal Intergenic	4	104510625	104640973	130349	2	6870	uc003hxe.1	-345209	ENSG00000169836	TACR3	tachykinin receptor 3
chr8	131455464	131456149	686	*	Promoter	8	131064351	131455906	391556	2	50807	uc003yta.2	0	ENSG00000153317	ASAP1	ArfGAP with SH3 domain, ankyrin repeat and PH domain 1
chr6	53213327	53213755	429	*	Promoter	6	53132196	53213587	81392	2	60481	uc003pbq.1	0	ENSG00000012660	ELOVL5	ELOVL fatty acid elongase 5
chr13	77548544	77549039	496	*	Distal Intergenic	13	77566059	77576652	10594	1	1203	uc001vkc.3	-17020	ENSG00000102805	CLN5	CLN5, intracellular trafficking protein
chr7	137505470	137505907	438	*	Intron (uc003vtt.3/9162, intron 1 of 33)	7	137074385	137531609	457225	2	9162	uc003vtt.3	25702	ENSG00000157680	DGKI	diacylglycerol kinase iota
chr11	75954268	75954654	387	*	Distal Intergenic	11	75902608	75921803	19196	2	7481	uc001oxf.1	-32465	ENSG00000085741	WNT11	Wnt family member 11
chr10	16898657	16899070	414	*	Intron (uc001ioo.3/8029, intron 59 of 66)	10	16792876	16859453	66578	2	6251	uc001ion.3	-39204	ENSG00000148484	RSU1	Ras suppressor protein 1
chr15	83735583	83736339	757	*	Promoter	15	83736087	83736167	81	1	100616404	uc021ste.1	0	ENSG00000263643	MIR4515	microRNA 4515
chr13	52207010	52207520	511	*	Intron (uc010ads.1/115825, intron 1 of 7)	13	52158484	52336171	177688	1	115825	uc001vfp.3	48526	ENSG00000139668	WDFY2	WD repeat and FYVE domain containing 2
chr2	98316639	98316979	341	*	Intron (uc002syc.3/728537, intron 8 of 9)	2	98330031	98356323	26293	1	7535	uc002syd.1	-13052	ENSG00000115085	ZAP70	zeta chain of T-cell receptor associated protein kinase 70
chr10	104998585	104998947	363	*	Intron (uc001kwr.3/uc001kwr.3, intron 1 of 1)	10	105005644	105007773	2130	1	729020	uc009xxi.2	-6697	ENSG00000235376	RPEL1	ribulose-5-phosphate-3-epimerase like 1
chr2	118943815	118944280	466	*	Distal Intergenic	2	118860773	118867597	6825	1	51141	uc002tll.3	83042	ENSG00000125629	INSIG2	insulin induced gene 2
chr3	173115337	173115983	647	*	Promoter	3	173116244	174001116	884873	1	22871	uc003fio.1	-261	ENSG00000169760	NLGN1	neuroligin 1
chr1	10212991	10213387	397	*	Intron (uc001aqr.4/10277, intron 20 of 26)	1	10231014	10241296	10283	1	10277	uc001aqu.3	-17627	ENSG00000130939	UBE4B	ubiquitination factor E4B
chr6	74230603	74231312	710	*	Promoter	6	74225473	74230741	5269	2	1915	uc003phi.3	0	ENSG00000156508	EEF1A1	eukaryotic translation elongation factor 1 alpha 1
chr19	4759695	4760181	487	*	Distal Intergenic	19	4769117	4772568	3452	1	284424	uc002mbd.3	-8936	ENSG00000176840	MIR7-3HG	MIR7-3 host gene
chr1	44793490	44794032	543	*	Intron (uc010okv.2/79033, intron 1 of 6)	1	44686742	44818597	131856	2	79033	uc010okv.2	24565	ENSG00000117419	ERI3	ERI1 exoribonuclease family member 3
chr13	20979792	20980315	524	*	Intron (uc001une.3/51084, intron 6 of 7)	13	21007917	21007985	69	2	100616304	uc021rhc.1	27670	ENSG00000263978	MIR4499	microRNA 4499
chr5	153900562	153900977	416	*	Distal Intergenic	5	153854532	153857824	3293	2	9421	uc003lvn.3	-42738	ENSG00000113196	HAND1	heart and neural crest derivatives expressed 1
chr11	104274005	104274400	396	*	Distal Intergenic	11	103777914	104035027	257114	2	80310	uc001phq.3	-238978	ENSG00000170962	PDGFD	platelet derived growth factor D
chr22	19683237	19683673	437	*	Distal Intergenic	22	19701987	19711102	9116	1	100526833	uc002zpv.2	-18314	ENSG00000184702	SEPT5-GP1BB	SEPT5-GP1BB readthrough
chr6	8481954	8482322	369	*	Intron (uc003mye.3/100506207, intron 2 of 3)	6	8435856	8785678	349823	1	100506207	uc021ylh.1	46098	NA	LOC100506207	uncharacterized LOC100506207
chr4	74977816	74978283	468	*	Distal Intergenic	4	74979896	75065663	85768	1	441024	uc003hhn.1	-1613	ENSG00000163738	MTHFD2L	methylenetetrahydrofolate dehydrogenase (NADP+ dependent) 2 like
chr17	56004300	56004961	662	*	Intron (uc002ive.2/404093, intron 1 of 10)	17	55938604	55980750	42147	2	404093	uc002ivd.2	-23550	ENSG00000180891	CUEDC1	CUE domain containing 1
chr10	86425621	86426090	470	*	Distal Intergenic	10	86184695	86278276	93582	1	54462	uc010qme.1	240926	ENSG00000107771	CCSER2	coiled-coil serine rich protein 2
chr1	151966008	151966432	425	*	Promoter	1	151955386	151966714	11329	2	6281	uc001ezl.3	282	ENSG00000197747	S100A10	S100 calcium binding protein A10
chr9	122731381	122731768	388	*	Distal Intergenic	9	123007257	123007328	72	2	406939	uc011lxv.1	275560	ENSG00000207814	MIR147A	microRNA 147a
chr16	31008456	31008955	500	*	Exon (uc010cad.2/112755, exon 5 of 10)	16	30996781	31000473	3693	1	80270	uc002eah.2	11675	ENSG00000099377	HSD3B7	hydroxy-delta-5-steroid dehydrogenase, 3 beta- and steroid delta-isomerase 7
chr3	179040418	179041354	937	*	Promoter	3	179040819	179053320	12502	1	51193	uc003fjq.1	0	ENSG00000121864	ZNF639	zinc finger protein 639
chr1	214223974	214224344	371	*	Distal Intergenic	1	214161844	214214847	53004	1	5629	uc001hkh.4	62130	ENSG00000117707	PROX1	prospero homeobox 1
chr10	121510110	121510475	366	*	Intron (uc001len.4/22876, intron 1 of 4)	10	121485559	121588662	103104	1	22876	uc001leo.3	24551	ENSG00000198825	INPP5F	inositol polyphosphate-5-phosphatase F
chr4	138453534	138454051	518	*	Promoter	4	138440074	138453629	13556	2	54510	uc003ihe.4	0	ENSG00000189184	PCDH18	protocadherin 18
chr10	120353846	120354408	563	*	Promoter	10	120352916	120355160	2245	2	2834	uc001ldp.1	752	ENSG00000119973	PRLHR	prolactin releasing hormone receptor
chr1	156890084	156890517	434	*	Promoter	1	156890424	156902880	12457	1	149499	uc001fql.2	0	ENSG00000160838	LRRC71	leucine rich repeat containing 71
chr8	17780000	17780866	867	*	Promoter	8	17780366	17810695	30330	1	5108	uc003wyg.2	0	ENSG00000078674	PCM1	pericentriolar material 1
chr17	41977718	41978232	515	*	Promoter	17	41952727	41977991	25265	2	4355	uc002ien.1	0	ENSG00000108852	MPP2	membrane palmitoylated protein 2
chr21	16662811	16663225	415	*	Distal Intergenic	21	16333556	16438231	104676	2	8204	uc031ruz.1	-224580	ENSG00000180530	NRIP1	nuclear receptor interacting protein 1
chr11	44580798	44581236	439	*	Distal Intergenic	11	44587141	44641315	54175	1	3732	uc001myc.3	-5905	ENSG00000085117	CD82	CD82 molecule
chr17	29876693	29877301	609	*	Exon (uc021tuo.1/uc021tuo.1, exon 1 of 1)	17	29887015	29887102	88	1	406968	uc010wbv.1	-9714	ENSG00000207614	MIR193A	microRNA 193a
chr14	74111349	74111969	621	*	Promoter	14	74111578	74170431	58854	1	83544	uc001xoq.4	0	ENSG00000119661	DNAL1	dynein axonemal light chain 1
chr13	80055078	80055748	671	*	Promoter	13	80051499	80055366	3868	2	100874208	uc031qmm.1	0	ENSG00000232132	NDFIP2-AS1	NDFIP2 antisense RNA 1
chr10	119876512	119876886	375	*	Intron (uc001ldm.4/255082, intron 3 of 4)	10	119806332	119969665	163334	1	255082	uc009xzc.3	70180	ENSG00000177640	CASC2	cancer susceptibility 2 (non-protein coding)
chr3	32147757	32148322	566	*	Promoter	3	32148003	32210207	62205	1	23171	uc003cew.3	0	ENSG00000152642	GPD1L	glycerol-3-phosphate dehydrogenase 1 like
chr13	103951425	103951832	408	*	Distal Intergenic	13	103934829	103934848	20	2	100847092	uc031qnd.1	-16577	ENSG00000263741	MIR548AS	microRNA 548as
chr13	96296677	96297215	539	*	Promoter	13	96230456	96296960	66505	2	22873	uc001vmk.4	0	ENSG00000134874	DZIP1	DAZ interacting zinc finger protein 1
chr2	219827597	219828364	768	*	Distal Intergenic	2	219824350	219826877	2528	1	8941	uc002vjf.4	3247	ENSG00000171450	CDK5R2	cyclin dependent kinase 5 regulatory subunit 2
chr11	63580673	63581254	582	*	Promoter	11	63580923	63595190	14268	1	144097	uc001nxt.3	0	ENSG00000168005	C11orf84	chromosome 11 open reading frame 84
chr19	17514026	17514610	585	*	3' UTR	19	17513755	17516384	2630	2	684	uc002ngl.3	1774	ENSG00000130303	BST2	bone marrow stromal cell antigen 2
chr13	108656033	108656476	444	*	Distal Intergenic	13	107820879	108519460	698582	2	728215	uc001vql.3	-136573	ENSG00000204442	FAM155A	family with sequence similarity 155 member A
chr3	141595175	141595808	634	*	Promoter	3	141595470	141645382	49913	1	483	uc003eug.1	0	ENSG00000069849	ATP1B3	ATPase Na+/K+ transporting subunit beta 3
chr1	54204638	54205287	650	*	Distal Intergenic	1	53971906	54199877	227972	2	148979	uc001cvr.1	-4761	ENSG00000174332	GLIS1	GLIS family zinc finger 1
chr10	31072796	31073224	429	*	Distal Intergenic	10	30900708	30918647	17940	2	119180	uc001ivk.3	-154149	ENSG00000151033	LYZL2	lysozyme like 2
chr15	85143855	85144573	719	*	Promoter	15	85144249	85150116	5868	1	54993	uc002bkp.3	0	ENSG00000176371	ZSCAN2	zinc finger and SCAN domain containing 2
chr8	128830398	128830781	384	*	Intron (uc003ysj.3/uc003ysj.3, intron 2 of 2)	8	128808208	128808274	67	1	100302185	uc022bbf.1	22190	ENSG00000283710	MIR1204	microRNA 1204
chr19	49087468	49087901	434	*	Intron (uc002pjl.3/6820, intron 2 of 6)	19	49078993	49102684	23692	1	6820	uc002pjm.3	8475	ENSG00000088002	SULT2B1	sulfotransferase family 2B member 1
chr7	140098030	140098600	571	*	Promoter	7	140033552	140098311	64760	2	84255	uc003vvo.3	0	ENSG00000157800	SLC37A3	solute carrier family 37 member 3
chrX	43498142	43498589	448	*	Distal Intergenic	23	43514155	43606071	91917	1	4128	uc004dfy.4	-15566	ENSG00000189221	MAOA	monoamine oxidase A
chr3	39222132	39222728	597	*	Downstream (1-2kb)	3	39224706	39234085	9380	2	165904	uc003cji.3	11357	ENSG00000168334	XIRP1	xin actin binding repeat containing 1
chr7	5705900	5706308	409	*	Exon (uc031swm.1/100874342, exon 2 of 3)	7	5702063	5720092	18030	2	100874342	uc031swm.1	13784	ENSG00000237738	RNF216-IT1	RNF216 intronic transcript 1
chr2	197458054	197458497	444	*	Promoter	2	197063977	197457335	393359	2	57520	uc002utm.1	-719	ENSG00000138411	HECW2	HECT, C2 and WW domain containing E3 ubiquitin protein ligase 2
chr7	43797911	43798572	662	*	Promoter	7	43798272	43846941	48670	1	644	uc003tir.3	0	ENSG00000106605	BLVRA	biliverdin reductase A
chr1	85086282	85087016	735	*	Distal Intergenic	1	85093913	85097429	3517	2	439927	uc010ory.1	10413	ENSG00000180869	LINC01555	long intergenic non-protein coding RNA 1555
chr5	135170135	135170611	477	*	Promoter	5	135170365	135208436	38072	1	153328	uc003laz.1	0	ENSG00000145832	SLC25A48	solute carrier family 25 member 48
chr20	10015346	10015973	628	*	Promoter	20	10015697	10037407	21711	1	63926	uc002wno.3	0	ENSG00000132623	ANKEF1	ankyrin repeat and EF-hand domain containing 1
chr5	74162393	74162977	585	*	Promoter	5	74073399	74162663	89265	2	26049	uc003kdm.4	0	ENSG00000198780	FAM169A	family with sequence similarity 169 member A
chr15	87399143	87399601	459	*	Intron (uc002blz.1/123624, intron 22 of 23)	15	86840065	86860199	20135	2	727915	uc031qtm.1	-538944	ENSG00000260125	AGBL1-AS1	AGBL1 antisense RNA 1
chr4	78739744	78740159	416	*	Promoter	4	78634541	78740522	105982	2	246175	uc011ccd.2	363	ENSG00000138767	CNOT6L	CCR4-NOT transcription complex subunit 6 like
chr20	14840955	14841531	577	*	Intron (uc002wot.3/140733, intron 5 of 16)	20	14864899	14910161	45263	2	100379174	uc002woy.4	68630	ENSG00000235914	MACROD2-AS1	MACROD2 antisense RNA 1
chr11	75039764	75040179	416	*	Intron (uc001owe.2/408, intron 1 of 15)	11	75046136	75046230	95	2	442900	uc010rrt.2	6051	ENSG00000199090	MIR326	microRNA 326
chr3	10362636	10363148	513	*	Promoter	3	10342615	10362725	20111	2	6396	uc003bvm.3	0	ENSG00000157020	SEC13	SEC13 homolog, nuclear pore and COPII coat complex component
chr2	86599948	86600357	410	*	Distal Intergenic	2	86441120	86565206	124087	2	65055	uc021vke.1	-34742	ENSG00000068615	REEP1	receptor accessory protein 1
chr14	103011603	103012279	677	*	Distal Intergenic	14	103005981	103006063	83	1	100422954	uc021sed.1	5622	ENSG00000266015	MIR4309	microRNA 4309
chr9	79791788	79792690	903	*	Promoter	9	79792361	79997921	205561	1	23230	uc004akp.4	0	ENSG00000197969	VPS13A	vacuolar protein sorting 13 homolog A
chr5	140044124	140044663	540	*	Promoter	5	140044384	140050553	6170	1	54853	uc003lgr.4	0	ENSG00000120314	WDR55	WD repeat domain 55
chr14	90625510	90625948	439	*	Intron (uc001xye.1/56659, intron 1 of 1)	14	90722894	90738966	16073	1	5700	uc001xyf.3	-96946	ENSG00000100764	PSMC1	proteasome 26S subunit, ATPase 1
chr3	125802430	125803340	911	*	Promoter	3	125725200	125803134	77935	2	54946	uc003eij.3	0	ENSG00000114544	SLC41A3	solute carrier family 41 member 3
chr5	145826379	145827221	843	*	Promoter	5	145826873	145859779	32907	1	10915	uc011dbt.2	0	ENSG00000113649	TCERG1	transcription elongation regulator 1
chr5	147754284	147754695	412	*	Intron (uc003lpb.1/uc003lpb.1, intron 2 of 4)	5	147763498	147822399	58902	1	81545	uc003lpg.2	-8803	ENSG00000145868	FBXO38	F-box protein 38
chr19	19729301	19729903	603	*	Promoter	19	19672516	19729725	57210	2	80714	uc002nmy.3	0	ENSG00000105717	PBX4	PBX homeobox 4
chr6	88182354	88183315	962	*	Promoter	6	88182643	88222057	39415	1	10559	uc003ply.3	0	ENSG00000164414	SLC35A1	solute carrier family 35 member A1
chr11	70244226	70244853	628	*	Promoter	11	70244612	70282690	38079	1	2017	uc001opu.3	0	ENSG00000085733	CTTN	cortactin
chr11	61196733	61197747	1015	*	Promoter	11	61197597	61214239	16643	1	54949	uc001nrt.3	0	ENSG00000167985	SDHAF2	succinate dehydrogenase complex assembly factor 2
chr15	71055585	71056295	711	*	Promoter	15	70946893	71055850	108958	2	55075	uc002asr.3	0	ENSG00000137831	UACA	uveal autoantigen with coiled-coil domains and ankyrin repeats
chr7	121950517	121951036	520	*	Distal Intergenic	7	121941448	121944565	3118	2	389549	uc003vkd.3	-5952	ENSG00000128610	FEZF1	FEZ family zinc finger 1
chr3	196358982	196359682	701	*	Distal Intergenic	3	196366656	196388874	22219	1	375387	uc003fwv.3	-6974	ENSG00000174004	NRROS	negative regulator of reactive oxygen species
chr10	61385855	61386438	584	*	Distal Intergenic	10	61410522	61469649	59128	2	220963	uc010qig.1	83211	ENSG00000165449	SLC16A9	solute carrier family 16 member 9
chr8	10916831	10917264	434	*	Intron (uc003wtk.1/286046, intron 1 of 2)	8	10892716	10892812	97	2	693183	uc022arw.1	-24019	ENSG00000207600	MIR598	microRNA 598
chr2	234262735	234263494	760	*	Promoter	2	234263153	234380743	117591	1	8527	uc002vui.1	0	ENSG00000077044	DGKD	diacylglycerol kinase delta
chr19	36239071	36239648	578	*	Promoter	19	36239262	36245420	6159	1	55957	uc021usw.1	0	ENSG00000267796	LIN37	lin-37 DREAM MuvB core complex component
chr13	37247830	37248362	533	*	Promoter	13	37248049	37271975	23927	1	400120	uc001uvt.4	0	ENSG00000180440	SERTM1	serine rich and transmembrane domain containing 1
chr7	72298531	72299153	623	*	Promoter	7	72023729	72298813	275085	2	441250	uc011keh.1	0	ENSG00000277149	TYW1B	tRNA-yW synthesizing protein 1 homolog B
chr15	68943367	68943830	464	*	Intron (uc002arj.4/10391, intron 2 of 11)	15	68924327	69020144	95818	1	10391	uc010bic.3	19040	ENSG00000103647	CORO2B	coronin 2B
chr18	42258906	42259432	527	*	Promoter	18	42260138	42457379	197242	1	26040	uc002lay.3	-706	ENSG00000152217	SETBP1	SET binding protein 1
chr6	33739235	33739751	517	*	3' UTR	6	33738990	33748076	9087	2	221496	uc010jvg.3	8325	ENSG00000161904	LEMD2	LEM domain containing 2
chr16	75182126	75183141	1016	*	Promoter	16	75182421	75206132	23712	1	162239	uc002fdo.3	0	ENSG00000184517	ZFP1	ZFP1 zinc finger protein
chr15	22892392	22892963	572	*	Promoter	15	22892684	23003603	110920	1	23191	uc001yus.3	0	ENSG00000273749	CYFIP1	cytoplasmic FMR1 interacting protein 1
chr1	113162219	113162663	445	*	Promoter	1	113066141	113162405	96265	2	54879	uc001ecg.3	0	ENSG00000007341	ST7L	suppression of tumorigenicity 7 like
chr9	104211344	104212011	668	*	Distal Intergenic	9	104182842	104198062	15221	2	229	uc004bbk.2	-13282	ENSG00000136872	ALDOB	aldolase, fructose-bisphosphate B
chrX	119378627	119379122	496	*	Promoter	23	119370309	119379122	8814	2	158801	uc004esm.3	0	ENSG00000233382	NKAPP1	NFKB activating protein pseudogene 1
chr8	69242659	69243187	529	*	Promoter	8	69242957	69360245	117289	1	116328	uc010lyx.2	0	ENSG00000165084	C8orf34	chromosome 8 open reading frame 34
chr3	2140157	2140677	521	*	Promoter	3	2140550	3084847	944298	1	152330	uc003bpb.1	0	ENSG00000144619	CNTN4	contactin 4
chr14	95785760	95786585	826	*	Promoter	14	95648276	95786245	137970	2	79789	uc001yef.2	0	ENSG00000165959	CLMN	calmin
chr19	49660747	49661305	559	*	Promoter	19	49661016	49715098	54083	1	54795	uc002pmw.3	0	ENSG00000130529	TRPM4	transient receptor potential cation channel subfamily M member 4
chr11	132728058	132728541	484	*	Intron (uc001qgs.3/4978, intron 1 of 6)	11	132284875	132813037	528163	2	4978	uc001qgs.3	84496	ENSG00000183715	OPCML	opioid binding protein/cell adhesion molecule like
chr4	164264840	164265846	1007	*	Promoter	4	164265091	164273086	7996	1	4889	uc003iqn.3	0	ENSG00000164129	NPY5R	neuropeptide Y receptor Y5
chr9	132319594	132320102	509	*	Distal Intergenic	9	132264676	132275965	11290	1	100506190	uc004bxz.2	54918	NA	LINC00963	long intergenic non-protein coding RNA 963
chr5	110559580	110560441	862	*	Promoter	5	110559947	110820748	260802	1	814	uc003kpf.3	0	ENSG00000152495	CAMK4	calcium/calmodulin dependent protein kinase IV
chr15	99191189	99191738	550	*	Distal Intergenic	15	99192761	99465671	272911	1	3480	uc010urq.2	-1023	ENSG00000140443	IGF1R	insulin like growth factor 1 receptor
chr4	100484624	100485411	788	*	Promoter	4	100485240	100545154	59915	1	4547	uc003hvc.4	0	ENSG00000138823	MTTP	microsomal triglyceride transfer protein
chr3	111393181	111393807	627	*	Promoter	3	111393523	111565294	171772	1	257068	uc003dxz.3	0	ENSG00000240891	PLCXD2	phosphatidylinositol specific phospholipase C X domain containing 2
chr16	30076408	30077271	864	*	Promoter	16	30076994	30081741	4748	1	226	uc002dwc.3	0	ENSG00000149925	ALDOA	aldolase, fructose-bisphosphate A
chr8	59967614	59968162	549	*	Intron (uc003xtw.1/9760, intron 1 of 8)	8	59717977	60031767	313791	2	9760	uc003xtw.1	63605	ENSG00000198846	TOX	thymocyte selection associated high mobility group box
chr7	105221668	105222260	593	*	Promoter	7	105205580	105221976	16397	2	100130771	uc003vdb.3	0	ENSG00000185055	EFCAB10	EF-hand calcium binding domain 10
chr11	82996795	82997696	902	*	Promoter	11	82972502	82997019	24518	2	60492	uc001pac.3	0	ENSG00000137500	CCDC90B	coiled-coil domain containing 90B
chr19	12912509	12913134	626	*	Promoter	19	12907634	12912724	5091	2	7001	uc002mvd.4	0	ENSG00000167815	PRDX2	peroxiredoxin 2
chr1	67813330	67813829	500	*	Intron (uc001ddu.3/3595, intron 8 of 15)	1	67773047	67862583	89537	1	3595	uc010oqn.3	40283	ENSG00000081985	IL12RB2	interleukin 12 receptor subunit beta 2
chr12	7055315	7055923	609	*	Promoter	12	7055740	7070479	14740	1	5777	uc001qsa.1	0	ENSG00000111679	PTPN6	protein tyrosine phosphatase, non-receptor type 6
chr6	6687045	6687812	768	*	Distal Intergenic	6	6649848	6655216	5369	1	9450	uc003mwz.1	37197	ENSG00000112799	LY86	lymphocyte antigen 86
chr22	41214840	41215706	867	*	Promoter	22	41165639	41215392	49754	2	10478	uc003azc.3	0	ENSG00000100372	SLC25A17	solute carrier family 25 member 17
chr8	61936078	61936659	582	*	Distal Intergenic	8	61878680	61880307	1628	2	100130298	uc022auy.1	-55771	NA	LOC100130298	hCG1816373-like
chr8	90769702	90770595	894	*	Promoter	8	90769975	90803292	33318	1	8767	uc003yee.3	0	ENSG00000104312	RIPK2	receptor interacting serine/threonine kinase 2
chr3	180629961	180630625	665	*	Promoter	3	180630234	180700539	70306	1	8087	uc003fkp.3	0	ENSG00000114416	FXR1	FMR1 autosomal homolog 1
chr1	184006271	184006853	583	*	Promoter	1	183898796	184006863	108068	2	23127	uc010poj.1	10	ENSG00000198756	COLGALT2	collagen beta(1-O)galactosyltransferase 2
chr6	111926798	111927383	586	*	Promoter	6	111876581	111927477	50897	2	10758	uc003pvf.4	94	ENSG00000056972	TRAF3IP2	TRAF3 interacting protein 2
chrX	100662812	100663397	586	*	Promoter	23	100652779	100663001	10223	2	2717	uc004ehl.1	0	ENSG00000102393	GLA	galactosidase alpha
chr8	11141703	11142467	765	*	Promoter	8	11142000	11185654	43655	1	66036	uc003wtm.3	0	ENSG00000104643	MTMR9	myotubularin related protein 9
chr3	196230330	196230985	656	*	Promoter	3	196195657	196230639	34983	2	165918	uc003fwq.3	0	ENSG00000163961	RNF168	ring finger protein 168
chr9	116870136	116870674	539	*	Distal Intergenic	9	116853918	116861507	7590	2	113220	uc004big.3	-8629	ENSG00000136883	KIF12	kinesin family member 12
chr14	56584664	56585325	662	*	Promoter	14	56585093	56768031	182939	1	57161	uc001xch.3	0	ENSG00000139946	PELI2	pellino E3 ubiquitin protein ligase family member 2
chr15	45694227	45694932	706	*	Promoter	15	45694519	45713616	19098	1	79029	uc001zve.3	0	ENSG00000171763	SPATA5L1	spermatogenesis associated 5 like 1
chr2	3486932	3487496	565	*	Intron (uc010ewm.1/51112, intron 10 of 10)	2	3501690	3521518	19829	2	55256	uc010yiq.2	34022	ENSG00000182551	ADI1	acireductone dioxygenase 1
chr2	75381026	75381617	592	*	Intron (uc002sng.2/6869, intron 1 of 4)	2	75273590	75426645	153056	2	6869	uc002sng.2	45028	ENSG00000115353	TACR1	tachykinin receptor 1
chr16	69760174	69760785	612	*	Promoter	16	69743304	69760533	17230	2	1728	uc002exp.3	0	ENSG00000181019	NQO1	NAD(P)H quinone dehydrogenase 1
chr6	89855566	89856285	720	*	Promoter	6	89855769	89875288	19520	1	135293	uc003pmz.4	0	ENSG00000146281	PM20D2	peptidase M20 domain containing 2
chr18	43753266	43754203	938	*	Promoter	18	43753988	43846955	92968	1	147339	uc002lbw.3	0	ENSG00000152242	C18orf25	chromosome 18 open reading frame 25
chrX	12156197	12157116	920	*	Promoter	23	12156585	12742642	586058	1	9758	uc004cuz.2	0	ENSG00000169933	FRMPD4	FERM and PDZ domain containing 4
chr19	6424710	6425643	934	*	Promoter	19	6413119	6424822	11704	2	8570	uc002mer.4	0	ENSG00000088247	KHSRP	KH-type splicing regulatory protein
chr16	75551003	75551615	613	*	Distal Intergenic	16	75562428	75569068	6641	2	23563	uc002fei.3	17453	ENSG00000135702	CHST5	carbohydrate sulfotransferase 5
chr1	85741931	85742697	767	*	Promoter	1	85742041	85743771	1731	1	646626	uc021ope.1	0	NA	LOC646626	uncharacterized LOC646626
chr12	104323604	104324396	793	*	Promoter	12	104324203	104324333	131	1	100500842	uc021rcv.1	0	ENSG00000284503	MIR3652	microRNA 3652
chr10	74033214	74033897	684	*	Promoter	10	74033677	74035797	2121	1	54541	uc001jsx.1	0	ENSG00000168209	DDIT4	DNA damage inducible transcript 4
chr2	24163018	24163706	689	*	Promoter	2	24163376	24223693	60318	1	165324	uc002ren.3	0	ENSG00000173960	UBXN2A	UBX domain protein 2A
chr15	42565152	42565974	823	*	Promoter	15	42565856	42607031	41176	1	2595	uc001zph.3	0	ENSG00000214013	GANC	glucosidase alpha, neutral C
chr14	50778508	50779627	1120	*	Promoter	14	50779047	50789743	10697	1	27109	uc001wxv.3	0	ENSG00000125375	ATP5S	ATP synthase, H+ transporting, mitochondrial Fo complex subunit s (factor B)
chr9	115983326	115984069	744	*	Promoter	9	115983808	116026772	42965	1	1317	uc004bgu.3	0	ENSG00000136868	SLC31A1	solute carrier family 31 member 1
chr12	118541260	118542101	842	*	Promoter	12	118501398	118541810	40413	2	54621	uc001tws.3	0	ENSG00000176834	VSIG10	V-set and immunoglobulin domain containing 10
chr13	103046368	103047209	842	*	Promoter	13	102944670	103046869	102200	2	283480	uc001vph.2	0	ENSG00000243319	FGF14-IT1	FGF14 intronic transcript 1
chr16	8767957	8768642	686	*	Promoter	16	8768444	8878432	109989	1	18	uc002czc.4	0	ENSG00000183044	ABAT	4-aminobutyrate aminotransferase
chr1	23670635	23671418	784	*	Promoter	1	23636276	23670853	34578	2	10236	uc001bgp.4	0	ENSG00000125944	HNRNPR	heterogeneous nuclear ribonucleoprotein R
chr19	9878994	9879613	620	*	Promoter	19	9862669	9879410	16742	2	162993	uc021uoq.1	0	ENSG00000196605	ZNF846	zinc finger protein 846
chr5	95066732	95067449	718	*	Promoter	5	95066850	95068453	1604	1	22836	uc003kll.3	0	ENSG00000164292	RHOBTB3	Rho related BTB domain containing 3
chr11	88242044	88242706	663	*	Exon (uc031qdb.1/100873989, exon 1 of 6)	11	88237744	88257222	19479	1	100873989	uc031qdb.1	4300	ENSG00000255082	GRM5-AS1	GRM5 antisense RNA 1
chr6	96025065	96025692	628	*	Promoter	6	96025373	96035254	9882	1	79694	uc003pon.3	0	ENSG00000172469	MANEA	mannosidase endo-alpha
chr1	212003753	212004434	682	*	Promoter	1	211916799	212004114	87316	2	9926	uc001hiv.3	0	ENSG00000123684	LPGAT1	lysophosphatidylglycerol acyltransferase 1
chr11	66405632	66406312	681	*	Promoter	11	66406088	66408663	2576	1	5936	uc001oiv.3	0	ENSG00000173933	RBM4	RNA binding motif protein 4
chr10	100227125	100227824	700	*	Intron (uc001kpn.2/60495, intron 11 of 11)	10	100188903	100206704	17802	2	3257	uc001kpl.3	-20421	ENSG00000107521	HPS1	HPS1, biogenesis of lysosomal organelles complex 3 subunit 1
chr5	138088575	138089376	802	*	Promoter	5	138089107	138270723	181617	1	1495	uc003ldh.3	0	ENSG00000044115	CTNNA1	catenin alpha 1
chr6	34360239	34360889	651	*	Promoter	6	34254973	34360457	105485	2	11165	uc003ojl.3	0	ENSG00000272325	NUDT3	nudix hydrolase 3
chr3	5228894	5229669	776	*	Promoter	3	5229331	5249948	20618	1	9695	uc011asz.1	0	ENSG00000134109	EDEM1	ER degradation enhancing alpha-mannosidase like protein 1
chr3	25824672	25825518	847	*	Promoter	3	25760435	25824989	64555	2	55768	uc003cdl.3	0	ENSG00000151092	NGLY1	N-glycanase 1
chr3	48130151	48131008	858	*	Promoter	3	47892180	48130769	238590	2	4134	uc003csb.2	0	ENSG00000047849	MAP4	microtubule associated protein 4
chr18	76739345	76740457	1113	*	Promoter	18	76740275	76758969	18695	1	27164	uc002lmt.3	0	ENSG00000256463	SALL3	spalt like transcription factor 3
chr1	229477873	229478709	837	*	Promoter	1	229456752	229478688	21937	2	126731	uc001htl.4	0	ENSG00000154429	CCSAP	centriole, cilia and spindle associated protein
chr6	160182837	160183677	841	*	Promoter	6	160181291	160183364	2074	2	100129518	uc003qsp.4	0	ENSG00000112096	SOD2-OT1	SOD2 overlapping transcript 1
chr3	63897478	63898404	927	*	5' UTR	3	63884075	63989136	105062	1	6314	uc021wzy.1	13403	ENSG00000163635	ATXN7	ataxin 7
chr8	41997482	41998531	1050	*	Distal Intergenic	8	42010464	42028701	18238	1	10947	uc003xoo.3	-11933	ENSG00000070718	AP3M2	adaptor related protein complex 3 mu 2 subunit
chr5	72921731	72922488	758	*	Promoter	5	72921983	73237818	315836	1	64283	uc010izf.3	0	ENSG00000214944	ARHGEF28	Rho guanine nucleotide exchange factor 28
chr2	101767465	101768232	768	*	Promoter	2	101623690	101767846	144157	2	11138	uc010fiv.3	0	ENSG00000204634	TBC1D8	TBC1 domain family member 8
chr11	125757327	125758134	808	*	Promoter	11	125756955	125770541	13587	1	219844	uc001qcx.4	372	ENSG00000198331	HYLS1	HYLS1, centriolar and ciliogenesis associated
chr14	39572024	39572800	777	*	Promoter	14	39501123	39572437	71315	2	10484	uc001wup.1	0	ENSG00000100934	SEC23A	Sec23 homolog A, coat complex II component
chr11	72853124	72853931	808	*	Promoter	11	72547790	72853143	305354	2	9873	uc001oth.4	0	ENSG00000137478	FCHSD2	FCH and double SH3 domains 2
chr11	59435983	59436951	969	*	Promoter	11	59404192	59436511	32320	2	219988	uc001noe.4	0	ENSG00000166889	PATL1	PAT1 homolog 1, processing body mRNA decay factor
chr1	235491298	235492433	1136	*	Promoter	1	235330210	235491532	161323	2	51742	uc001hwq.3	0	ENSG00000054267	ARID4B	AT-rich interaction domain 4B
chr2	197035799	197036724	926	*	Promoter	2	196998307	197036336	38030	2	9262	uc002utk.3	0	ENSG00000081320	STK17B	serine/threonine kinase 17b
chr1	235491298	235492433	1136	*	Promoter	1	235330210	235491532	161323	2	51742	uc001hwq.3	0	ENSG00000054267	ARID4B	AT-rich interaction domain 4B
chr5	127873768	127875053	1286	*	Promoter	5	127777692	127873916	96225	2	2201	uc003kuw.4	0	ENSG00000138829	FBN2	fibrillin 2
chr10	103113414	103114561	1148	*	Promoter	10	103113790	103239214	125425	1	8945	uc001ksz.2	0	ENSG00000166167	BTRC	beta-transducin repeat containing E3 ubiquitin protein ligase

## Sheet: FOXG1 EB vs Ros-E
seqnames	start	end	width	strand	annotation	geneChr	geneStart	geneEnd	geneLength	geneStrand	geneId	transcriptId	distanceToTSS	ENSEMBL	SYMBOL	GENENAME
chr3	143822957	143823303	347	*	Distal Intergenic	3	143692167	143711210	19044	1	205428	uc011bnl.2	130790	ENSG00000181744	C3orf58	chromosome 3 open reading frame 58
chr3	13461625	13462095	471	*	Promoter	3	13357737	13461809	104073	2	23225	uc003bxv.1	0	ENSG00000132182	NUP210	nucleoporin 210
chr4	144105679	144106346	668	*	Promoter	4	144106070	144136729	30660	1	84640	uc003ija.4	0	ENSG00000170185	USP38	ubiquitin specific peptidase 38
chr10	98081593	98081890	298	*	Intron (uc001kmf.3/1791, intron 4 of 10)	10	98064085	98098321	34237	1	1791	uc001kmg.3	17508	ENSG00000107447	DNTT	DNA nucleotidylexotransferase
chrX	49832253	49832551	299	*	Promoter	23	49832215	49863892	31678	1	1184	uc004dos.1	38	ENSG00000171365	CLCN5	chloride voltage-gated channel 5
chr1	180892177	180892682	506	*	Intron (uc001gok.2/57710, intron 3 of 8)	1	180897283	180915239	17957	1	57710	uc001gol.1	-4601	ENSG00000135835	KIAA1614	KIAA1614
chr7	45242077	45242226	150	*	Distal Intergenic	7	45197367	45223850	26484	1	10268	uc003tnb.3	44710	ENSG00000122679	RAMP3	receptor activity modifying protein 3
chr2	56411751	56412123	373	*	Promoter	2	56411258	56613309	202052	1	114800	uc002rzn.3	493	ENSG00000055813	CCDC85A	coiled-coil domain containing 85A
chr16	21566142	21566550	409	*	Intron (uc021tel.1/uc021tel.1, intron 2 of 3)	16	21529230	21531765	2536	2	387254	uc002djd.3	-34377	NA	SLC7A5P2	solute carrier family 7 member 5 pseudogene 2
chr2	216478092	216478340	249	*	Exon (uc002vfm.1/646324, exon 10 of 10)	2	216279384	216300791	21408	2	2335	uc002vfl.3	-177301	ENSG00000115414	FN1	fibronectin 1
chr2	36595020	36595221	202	*	Intron (uc002rpd.3/51232, intron 1 of 16)	2	36583370	36778278	194909	1	51232	uc002rpd.3	11650	ENSG00000150938	CRIM1	cysteine rich transmembrane BMP regulator 1
chr18	4017550	4017852	303	*	Intron (uc002kmf.3/9229, intron 2 of 12)	18	3962353	4013943	51591	1	101410534	uc031rhf.1	55197	ENSG00000263878	DLGAP1-AS4	DLGAP1 antisense RNA 4
chr15	78608045	78608377	333	*	Distal Intergenic	15	78587079	78591940	4862	2	80349	uc010blc.1	-16105	ENSG00000140395	WDR61	WD repeat domain 61
chr7	73393677	73393830	154	*	Distal Intergenic	7	73442427	73470687	28261	1	2006	uc003tzm.1	-48597	ENSG00000049540	ELN	elastin
chr9	95404228	95404428	201	*	Intron (uc004asl.1/64768, intron 7 of 12)	9	95375466	95398430	22965	2	64768	uc004ask.1	-5798	ENSG00000127080	IPPK	inositol-pentakisphosphate 2-kinase
chr6	74019607	74020297	691	*	Promoter	6	73983862	74020088	36227	2	387097	uc011dym.1	0	NA	NA	NA
chr8	71465237	71465466	230	*	Distal Intergenic	8	71485453	71520622	35170	2	23471	uc011lfc.2	55156	ENSG00000067167	TRAM1	translocation associated membrane protein 1
chrX	106398660	106398920	261	*	Intron (uc004ena.3/54830, intron 4 of 8)	23	106309533	106362057	52525	2	55285	uc004emz.3	-36603	ENSG00000089682	RBM41	RNA binding motif protein 41
chr5	89457248	89457628	381	*	Distal Intergenic	5	89312438	89312537	100	2	100500825	uc021ybi.1	-144711	ENSG00000264342	MIR3660	microRNA 3660
chr13	34335761	34335921	161	*	Distal Intergenic	13	34392206	34410019	17814	1	5983	uc010ted.1	-56285	ENSG00000133119	RFC3	replication factor C subunit 3
chr12	90407271	90407581	311	*	Distal Intergenic	12	90102732	90105729	2998	1	338758	uc001tbi.4	304539	ENSG00000271614	ATP2B1-AS1	ATP2B1 antisense RNA 1
chr6	168151588	168152133	546	*	Distal Intergenic	6	168185219	168197539	12321	2	26238	uc003sic.3	45406	ENSG00000146521	LINC01558	long intergenic non-protein coding RNA 1558
chr1	220544707	220544856	150	*	Distal Intergenic	1	220382749	220445843	63095	2	25782	uc010pum.1	-98864	ENSG00000118873	RAB3GAP2	RAB3 GTPase activating non-catalytic protein subunit 2
chr9	27357349	27357552	204	*	Intron (uc003zqn.3/79817, intron 3 of 3)	9	27292140	27297137	4998	2	54586	uc003zqm.3	-60212	ENSG00000120160	EQTN	equatorin
chr17	73512371	73512755	385	*	Promoter	17	73512609	73517851	5243	1	283989	uc002joe.1	0	ENSG00000182173	TSEN54	tRNA splicing endonuclease subunit 54
chr3	116489656	116490047	392	*	Distal Intergenic	3	116428635	116435887	7253	1	285194	uc011bit.2	61021	NA	TUSC7	tumor suppressor candidate 7 (non-protein coding)
chr5	124248763	124248912	150	*	Distal Intergenic	5	123982372	124084500	102129	2	57507	uc003ktt.1	-164263	ENSG00000168916	ZNF608	zinc finger protein 608
chr18	31738955	31739590	636	*	Intron (uc002kxr.4/8715, intron 1 of 10)	18	31431064	31802434	371371	2	8715	uc002kxr.4	62844	ENSG00000101746	NOL4	nucleolar protein 4
chr6	36328196	36328612	417	*	Intron (uc003olz.2/51513, intron 7 of 7)	6	36283535	36304662	21128	2	389384	uc003oly.3	-23534	ENSG00000189325	C6orf222	chromosome 6 open reading frame 222
chr9	85781461	85781666	206	*	Distal Intergenic	9	85857905	85882202	24298	2	257019	uc004amq.1	100536	ENSG00000172159	FRMD3	FERM domain containing 3
chr7	22528731	22528880	150	*	Intron (uc003svh.3/256227, intron 4 of 4)	7	22459063	22539901	80839	2	256227	uc003svh.3	11021	ENSG00000105889	STEAP1B	STEAP family member 1B
chr1	115599086	115599314	229	*	Intron (uc001eft.3/10100, intron 6 of 7)	1	115576567	115576930	364	1	7252	uc031pnq.1	22519	ENSG00000134200	TSHB	thyroid stimulating hormone beta
chr15	74880782	74881052	271	*	Intron (uc002ayd.3/10620, intron 4 of 8)	15	74883492	74885593	2102	1	10620	uc010bjs.1	-2440	ENSG00000179361	ARID3B	AT-rich interaction domain 3B
chr6	122702679	122702828	150	*	Distal Intergenic	6	122720696	122741555	20860	1	3298	uc003pyt.4	-17868	ENSG00000025156	HSF2	heat shock transcription factor 2
chr1	171179532	171179681	150	*	3' UTR	1	171154388	171181822	27435	1	2327	uc001ghk.1	25144	ENSG00000094963	FMO2	flavin containing monooxygenase 2
chr14	32030466	32030980	515	*	Promoter	14	32030591	32330429	299839	1	80224	uc001wrk.4	0	ENSG00000151413	NUBPL	nucleotide binding protein like
chr20	8366000	8366310	311	*	Intron (uc010zrb.1/23236, intron 3 of 27)	20	8581381	8769172	187792	1	23236	uc002wnc.1	-215071	ENSG00000182621	PLCB1	phospholipase C beta 1
chr17	56249689	56250083	395	*	Distal Intergenic	17	56247017	56247940	924	1	124538	uc010wnp.2	2672	ENSG00000255713	OR4D2	olfactory receptor family 4 subfamily D member 2
chr2	67960676	67960910	235	*	Distal Intergenic	2	68269332	68280269	10938	2	10438	uc002sea.4	319359	ENSG00000197223	C1D	C1D nuclear receptor corepressor
chrX	129439181	129439345	165	*	Distal Intergenic	23	129473928	129499650	25723	1	9016	uc010nrg.3	-34583	ENSG00000102078	SLC25A14	solute carrier family 25 member 14
chr15	57798078	57798227	150	*	Intron (uc002aeg.3/84952, intron 8 of 18)	15	57884102	57977562	93461	1	100820829	uc002aei.3	-85875	ENSG00000263155	MYZAP	myocardial zonula adherens protein
chr8	73856239	73856398	160	*	Distal Intergenic	8	73921097	73933040	11944	1	7013	uc003xzc.2	-64699	ENSG00000147601	TERF1	telomeric repeat binding factor 1
chr3	170027890	170028367	478	*	Distal Intergenic	3	170009435	170023770	14336	1	5584	uc003fgt.2	18455	ENSG00000163558	PRKCI	protein kinase C iota
chr7	105817125	105817533	409	*	Distal Intergenic	7	105730814	105753093	22280	2	6856	uc003vdp.4	-64032	ENSG00000008282	SYPL1	synaptophysin like 1
chr5	26847437	26847586	150	*	Distal Intergenic	5	26880709	26890942	10234	2	1007	uc011cnv.1	43356	ENSG00000113100	CDH9	cadherin 9
chr19	11641337	11641666	330	*	Distal Intergenic	19	11616731	11639987	23257	2	51295	uc010xma.2	-1350	ENSG00000130159	ECSIT	ECSIT signalling integrator
chr4	104707174	104707537	364	*	Distal Intergenic	4	104510625	104640973	130349	2	6870	uc003hxe.1	-66201	ENSG00000169836	TACR3	tachykinin receptor 3
chr17	42431926	42432075	150	*	Exon (uc002igs.2/284069, exon 8 of 8)	17	42431101	42441235	10135	2	284069	uc002igs.2	9160	ENSG00000161682	FAM171A2	family with sequence similarity 171 member A2
chr9	125874258	125874573	316	*	3' UTR	9	125871773	125877756	5984	2	81571	uc004bnp.4	3183	ENSG00000236901	MIR600HG	MIR600 host gene
chr8	119719003	119719152	150	*	Intron (uc022bae.1/552860, intron 3 of 4)	8	119201695	119634234	432540	2	401474	uc010mdb.1	-84769	ENSG00000177570	SAMD12	sterile alpha motif domain containing 12
chr9	118916728	118916877	150	*	Promoter	9	118916071	119164600	248530	1	5069	uc004bjn.3	657	ENSG00000182752	PAPPA	pappalysin 1
chr5	45848101	45848461	361	*	Distal Intergenic	5	45255052	45696220	441169	2	348980	uc003jok.3	-151881	ENSG00000164588	HCN1	hyperpolarization activated cyclic nucleotide gated potassium channel 1
chr6	57288222	57288797	576	*	Intron (uc003pdx.3/5558, intron 7 of 15)	6	57182422	57513376	330955	1	5558	uc003pdx.3	105800	ENSG00000146143	PRIM2	DNA primase subunit 2
chr8	60032091	60032536	446	*	Promoter	8	59717977	60031767	313791	2	9760	uc003xtw.1	-324	ENSG00000198846	TOX	thymocyte selection associated high mobility group box
chr11	15357463	15357707	245	*	Distal Intergenic	11	15170648	15268756	98109	1	387755	uc010rcs.3	186815	ENSG00000188487	INSC	INSC, spindle orientation adaptor protein
chr10	71135377	71135950	574	*	Intron (uc001jpg.4/3098, intron 11 of 21)	10	71163958	71169038	5081	2	6865	uc001jpm.2	33088	ENSG00000075073	TACR2	tachykinin receptor 2
chr3	19693882	19694033	152	*	Distal Intergenic	3	19431973	19492896	60924	1	131096	uc011awf.1	261909	ENSG00000183960	KCNH8	potassium voltage-gated channel subfamily H member 8
chr1	226271041	226271639	599	*	Distal Intergenic	1	226251678	226259703	8026	1	440926	uc021pjv.1	19363	NA	H3F3AP4	H3 histone, family 3A, pseudogene 4
chr6	1463555	1463776	222	*	Distal Intergenic	6	1390069	1395832	5764	1	2295	uc003mtm.3	73486	ENSG00000137273	FOXF2	forkhead box F2
chr17	41287539	41287859	321	*	Intron (uc002idf.3/10230, intron 3 of 3)	17	41277600	41305688	28089	1	10230	uc002idh.3	9939	ENSG00000198496	NBR2	neighbor of BRCA1 gene 2 (non-protein coding)
chr19	31545354	31545779	426	*	Distal Intergenic	19	31640783	31641311	529	1	94023	uc010xrm.2	-95004	NA	NA	NA
chr6	100441578	100441872	295	*	Promoter	6	100441914	100524295	82382	1	728012	uc021zdf.1	-42	ENSG00000229315	MCHR2-AS1	MCHR2 antisense RNA 1
chr2	176749666	176749822	157	*	Distal Intergenic	2	176790410	176867018	76609	2	80856	uc002ukc.1	117196	ENSG00000144320	LNPK	lunapark, ER junction formation factor
chr10	118369039	118369491	453	*	Distal Intergenic	10	118380465	118394470	14006	1	5408	uc009xyu.1	-10974	ENSG00000266200	PNLIPRP2	pancreatic lipase related protein 2 (gene/pseudogene)
chr2	77181088	77181237	150	*	Intron (uc002snq.3/80059, intron 3 of 3)	2	76974850	77749502	774653	2	80059	uc002snq.3	568265	ENSG00000176204	LRRTM4	leucine rich repeat transmembrane neuronal 4
chr1	175834574	175834880	307	*	Distal Intergenic	1	175937533	175937676	144	2	677679	uc001gkx.1	102796	ENSG00000252906	SCARNA3	small Cajal body-specific RNA 3
chr13	88653073	88653222	150	*	Distal Intergenic	13	88324870	88331870	7001	1	26050	uc001vln.3	328203	ENSG00000165300	SLITRK5	SLIT and NTRK like family member 5
chr14	46134154	46134570	417	*	Distal Intergenic	14	46533362	46971104	437743	1	100506412	uc031qoi.1	-398792	ENSG00000258700	LINC00871	long intergenic non-protein coding RNA 871
chr6	36328196	36328612	417	*	Intron (uc003olz.2/51513, intron 7 of 7)	6	36283535	36304662	21128	2	389384	uc003oly.3	-23534	ENSG00000189325	C6orf222	chromosome 6 open reading frame 222
chr10	98956127	98956651	525	*	Intron (uc001kmy.3/100533184, intron 11 of 14)	10	98791363	98945683	154321	2	6585	uc009xvh.1	-10444	ENSG00000187122	SLIT1	slit guidance ligand 1
chr22	47520926	47521077	152	*	Intron (uc003bib.3/25771, intron 12 of 12)	22	47169824	47571342	401519	1	25771	uc003bif.3	351102	ENSG00000054611	TBC1D22A	TBC1 domain family member 22A
chr1	183386101	183386287	187	*	Intron (uc001gqc.2/23057, intron 1 of 10)	1	183217372	183387634	170263	2	23057	uc001gqc.2	1347	ENSG00000157064	NMNAT2	nicotinamide nucleotide adenylyltransferase 2
chr7	100808660	100809120	461	*	Promoter	7	100805790	100808852	3063	2	7425	uc003uxx.4	0	ENSG00000128564	VGF	VGF nerve growth factor inducible
chr3	81402194	81402364	171	*	Distal Intergenic	3	81584346	81792780	208435	2	2632	uc021xax.1	390416	ENSG00000114480	GBE1	1,4-alpha-glucan branching enzyme 1
chr6	57086930	57087381	452	*	Promoter	6	57053582	57087078	33497	2	51715	uc003pdt.3	0	ENSG00000112210	RAB23	RAB23, member RAS oncogene family
chr10	43362141	43362559	419	*	Distal Intergenic	10	43277954	43330385	52432	1	9790	uc001jaj.3	84187	ENSG00000165733	BMS1	BMS1, ribosome biogenesis factor
chr14	35591648	35591920	273	*	Promoter	14	35554678	35591679	37002	2	55012	uc001wsu.3	0	ENSG00000092020	PPP2R3C	protein phosphatase 2 regulatory subunit B''gamma
chr6	85725298	85725506	209	*	Distal Intergenic	6	85442216	85473954	31739	2	9096	uc003pkl.2	-251344	ENSG00000112837	TBX18	T-box 18
chr4	21148638	21148787	150	*	Intron (uc003gqf.1/80333, intron 1 of 7)	4	20730239	21305529	575291	2	80333	uc003gqf.1	156742	ENSG00000185774	KCNIP4	potassium voltage-gated channel interacting protein 4
chr2	168188043	168188664	622	*	Distal Intergenic	2	168043793	168116261	72469	1	129446	uc010fpr.3	144250	ENSG00000163092	XIRP2	xin actin binding repeat containing 2
chr5	136289560	136289747	188	*	Distal Intergenic	5	136310987	136834438	523452	2	6695	uc003lbo.3	544691	ENSG00000152377	SPOCK1	SPARC/osteonectin, cwcv and kazal like domains proteoglycan 1
chr2	129269798	129269947	150	*	Distal Intergenic	2	129023054	129076171	53118	2	9394	uc002tpt.4	-193627	ENSG00000136720	HS6ST1	heparan sulfate 6-O-sulfotransferase 1
chr16	66060366	66060526	161	*	Distal Intergenic	16	66400525	66438689	38165	1	1003	uc002eom.4	-339999	ENSG00000179776	CDH5	cadherin 5
chr1	111161955	111162302	348	*	Intron (uc009wfv.2/3737, intron 1 of 4)	1	111136202	111174096	37895	2	3737	uc009wfv.2	11794	ENSG00000177301	KCNA2	potassium voltage-gated channel subfamily A member 2
chr1	180549616	180549768	153	*	Distal Intergenic	1	180601146	180805872	204727	1	9213	uc009wxm.2	-51378	ENSG00000143324	XPR1	xenotropic and polytropic retrovirus receptor 1
chr10	22614491	22614879	389	*	Intron (uc009xkg.3/100532731, intron 5 of 13)	10	22610139	22620414	10276	1	648	uc001irh.3	4352	ENSG00000168283	BMI1	BMI1 proto-oncogene, polycomb ring finger
chrX	77347782	77348237	456	*	Distal Intergenic	23	77359666	77382324	22659	1	5230	uc004ecz.4	-11429	ENSG00000102144	PGK1	phosphoglycerate kinase 1
chr9	75653453	75653957	505	*	Intron (uc011lsh.2/216, intron 1 of 12)	9	75515578	75695358	179781	2	216	uc011lsh.2	41401	ENSG00000165092	ALDH1A1	aldehyde dehydrogenase 1 family member A1
chr9	126762321	126762525	205	*	Distal Intergenic	9	126773889	126795442	21554	1	9355	uc004boe.1	-11364	ENSG00000106689	LHX2	LIM homeobox 2
chr2	191744969	191745770	802	*	Promoter	2	191745547	191761227	15681	1	2744	uc002usd.2	0	ENSG00000115419	GLS	glutaminase
chr8	126010236	126011022	787	*	Promoter	8	126010720	126034525	23806	1	6713	uc011liq.2	0	ENSG00000104549	SQLE	squalene epoxidase
chr2	157189040	157189253	214	*	Promoter	2	157180944	157189287	8344	2	4929	uc002tyx.4	34	ENSG00000153234	NR4A2	nuclear receptor subfamily 4 group A member 2
chr13	28633435	28633600	166	*	Intron (uc001urw.3/2322, intron 3 of 23)	13	28577411	28674729	97319	2	2322	uc001urw.3	41129	ENSG00000122025	FLT3	fms related tyrosine kinase 3
chr16	67318747	67319260	514	*	Exon (uc002eso.4/25894, exon 12 of 21)	16	67313492	67323403	9912	1	25894	uc010ceg.3	5255	ENSG00000196155	PLEKHG4	pleckstrin homology and RhoGEF domain containing G4
chr1	57110598	57111493	896	*	Promoter	1	57110990	57181008	70019	1	5563	uc001cyk.4	0	ENSG00000162409	PRKAA2	protein kinase AMP-activated catalytic subunit alpha 2
chr16	79623569	79624126	558	*	Distal Intergenic	16	79627745	79634622	6878	2	4094	uc002ffm.3	10496	ENSG00000178573	MAF	MAF bZIP transcription factor
chr5	114598413	114598828	416	*	Promoter	5	114546527	114598569	52043	2	5229	uc003kqw.4	0	ENSG00000164219	PGGT1B	protein geranylgeranyltransferase type I subunit beta
chr13	53579786	53580211	426	*	Distal Intergenic	13	53602876	53626184	23309	1	10562	uc001vhk.2	-22665	ENSG00000102837	OLFM4	olfactomedin 4
chr6	144263249	144263677	429	*	Exon (uc003qjv.3/5325, exon 3 of 3)	6	144261437	144282547	21111	2	5325	uc003qjv.3	18870	ENSG00000118495	PLAGL1	PLAG1 like zinc finger 1
chr14	94480874	94481113	240	*	Distal Intergenic	14	94492724	94505757	13034	1	78990	uc001ych.4	-11611	ENSG00000089723	OTUB2	OTU deubiquitinase, ubiquitin aldehyde binding 2
chr2	88655052	88655431	380	*	Distal Intergenic	2	88747726	88752053	4328	2	344167	uc010ytq.1	96622	ENSG00000214336	FOXI3	forkhead box I3
chr4	170541213	170541892	680	*	Promoter	4	170541672	170644338	102667	1	1182	uc003ish.3	0	ENSG00000109572	CLCN3	chloride voltage-gated channel 3
chr7	155088960	155089873	914	*	Promoter	7	155089486	155101945	12460	1	3638	uc003wly.3	0	ENSG00000186480	INSIG1	insulin induced gene 1
chr14	90961604	90961995	392	*	Distal Intergenic	14	90921574	90925249	3676	1	400238	uc021ryj.1	40030	ENSG00000233208	LINC00642	long intergenic non-protein coding RNA 642
chr17	12449153	12449599	447	*	Distal Intergenic	17	12453285	12540504	87220	1	284034	uc002gnl.2	-3686	ENSG00000179136	LINC00670	long intergenic non-protein coding RNA 670
chr8	70443978	70444340	363	*	Intron (uc003xyd.2/23213, intron 2 of 21)	8	70405028	70573147	168120	1	23213	uc003xyg.2	38950	ENSG00000137573	SULF1	sulfatase 1
chr10	64077049	64077203	155	*	Intron (uc001jly.4/22891, intron 1 of 4)	10	63997909	64028466	30558	2	219790	uc001jlx.2	-48583	ENSG00000182010	RTKN2	rhotekin 2
chr2	224990691	224990936	246	*	Distal Intergenic	2	224839765	224904036	64272	2	5270	uc002vnv.2	-86655	ENSG00000135919	SERPINE2	serpin family E member 2
chr13	28633435	28633600	166	*	Intron (uc001urw.3/2322, intron 3 of 23)	13	28577411	28674729	97319	2	2322	uc001urw.3	41129	ENSG00000122025	FLT3	fms related tyrosine kinase 3
chr18	25668499	25668861	363	*	Intron (uc002kwg.2/1000, intron 2 of 15)	18	25530930	25616539	85610	2	1000	uc010xbn.1	-51960	ENSG00000170558	CDH2	cadherin 2
chr22	38201138	38201434	297	*	Promoter	22	38201114	38203443	2330	1	3005	uc003aty.3	24	ENSG00000189060	H1F0	H1 histone family member 0
chr1	234349921	234350530	610	*	Promoter	1	234350017	234460262	110246	1	148641	uc001hwa.1	0	ENSG00000183780	SLC35F3	solute carrier family 35 member F3
chr12	122582347	122582515	169	*	Intron (uc001ubq.3/22877, intron 1 of 16)	12	122612430	122618711	6282	1	22877	uc001ubr.3	-29915	ENSG00000175727	MLXIP	MLX interacting protein
chr1	211688750	211689148	399	*	Distal Intergenic	1	211649864	211666259	16396	2	343035	uc009xda.2	-22491	ENSG00000198570	RD3	retinal degeneration 3
chr2	105260895	105261044	150	*	Distal Intergenic	2	105363095	105372213	9119	2	284998	uc002tci.2	111169	ENSG00000234177	LINC01114	long intergenic non-protein coding RNA 1114
chr5	157526323	157526472	150	*	Distal Intergenic	5	157212751	157286183	73433	2	9685	uc011ddv.2	-240140	ENSG00000113282	CLINT1	clathrin interactor 1
chr2	218579081	218579230	150	*	Intron (uc002vgo.3/729582, intron 1 of 12)	2	218148746	218621316	472571	2	729582	uc002vgo.3	42086	NA	DIRC3	disrupted in renal carcinoma 3
chr4	89436784	89436993	210	*	Distal Intergenic	4	89442129	89444952	2824	2	100996939	uc003hru.2	7959	ENSG00000145337	PYURF	PIGY upstream reading frame
chr1	35544706	35545437	732	*	Promoter	1	35544972	35566700	21729	1	79830	uc001byl.1	0	ENSG00000197056	ZMYM1	zinc finger MYM-type containing 1
chr13	53579786	53580211	426	*	Distal Intergenic	13	53602876	53626184	23309	1	10562	uc001vhk.2	-22665	ENSG00000102837	OLFM4	olfactomedin 4
chr7	42105738	42105940	203	*	Intron (uc011kbg.2/2737, intron 3 of 13)	7	42000548	42192052	191505	2	2737	uc011kbg.2	86112	ENSG00000106571	GLI3	GLI family zinc finger 3
chr11	67149951	67150109	159	*	Intron (uc010rpo.1/100130987, intron 2 of 3)	11	67131639	67141648	10010	2	23529	uc010rpp.2	-8303	ENSG00000175505	CLCF1	cardiotrophin like cytokine factor 1
chr2	102971987	102972454	468	*	Intron (uc002tbw.4/8809, intron 1 of 10)	2	102979093	102990453	11361	1	8809	uc010ywb.1	-6639	ENSG00000115604	IL18R1	interleukin 18 receptor 1
chr7	7042406	7042623	218	*	Distal Intergenic	7	7115401	7136417	21017	2	100131257	uc021zzk.1	93794	NA	LOC100131257	zinc finger protein 655 pseudogene
chr17	31618853	31619229	377	*	Promoter	17	31340106	31620006	279901	2	40	uc002hht.3	777	ENSG00000108684	ASIC2	acid sensing ion channel subunit 2
chr20	52535408	52535758	351	*	Distal Intergenic	20	52491040	52492248	1209	2	391257	uc010gik.4	-43160	NA	SUMO1P1	SUMO1 pseudogene 1
chr19	19296686	19297168	483	*	5' UTR	19	19256376	19293492	37117	2	4207	uc010xqo.2	-3194	ENSG00000064489	BORCS8-MEF2B	BORCS8-MEF2B readthrough
chr7	27127567	27127765	199	*	Distal Intergenic	7	27132614	27135625	3012	2	3198	uc003syd.3	7860	ENSG00000105991	HOXA1	homeobox A1
chr8	106331103	106331282	180	*	Promoter	8	106331147	106816767	485621	1	23414	uc003ymd.3	0	ENSG00000169946	ZFPM2	zinc finger protein, FOG family member 2
chr19	2987273	2987458	186	*	Exon (uc002lwt.2/79816, exon 8 of 17)	19	2977536	2995182	17647	1	79816	uc002lwu.2	9737	ENSG00000104953	TLE6	transducin like enhancer of split 6
chr5	115910323	115910923	601	*	Promoter	5	115779251	115910551	131301	2	57556	uc003krx.4	0	ENSG00000092421	SEMA6A	semaphorin 6A
chr1	12546602	12546751	150	*	Intron (uc001atv.3/55187, intron 67 of 69)	1	12567300	12567451	152	1	677882	uc001atz.1	-20549	ENSG00000266079	SNORA59B	small nucleolar RNA, H/ACA box 59B
chr4	187867803	187868198	396	*	Distal Intergenic	4	187627717	187647850	20134	2	2195	uc010iso.1	-219953	ENSG00000083857	FAT1	FAT atypical cadherin 1
chr11	13570189	13570503	315	*	Distal Intergenic	11	13513601	13517567	3967	2	5741	uc001mlb.3	-52622	ENSG00000152266	PTH	parathyroid hormone
chr3	24060667	24060885	219	*	Distal Intergenic	3	23933572	23988053	54482	2	28512	uc003cck.3	-72614	ENSG00000197885	NKIRAS1	NFKB inhibitor interacting Ras like 1
chr2	62115650	62116006	357	*	Promoter	2	62095262	62115806	20545	2	10575	uc002sbo.4	0	ENSG00000115484	CCT4	chaperonin containing TCP1 subunit 4
chr6	134504934	134505355	422	*	Intron (uc003qeo.4/6446, intron 3 of 13)	6	134490384	134499010	8627	2	6446	uc011ecw.2	-5924	ENSG00000118515	SGK1	serum/glucocorticoid regulated kinase 1
chr3	66853867	66854052	186	*	Distal Intergenic	3	67048727	67061632	12906	1	84541	uc003dmy.3	-194675	ENSG00000163376	KBTBD8	kelch repeat and BTB domain containing 8
chr12	4306231	4306380	150	*	Distal Intergenic	12	4382902	4414522	31621	1	894	uc001qmo.3	-76522	ENSG00000118971	CCND2	cyclin D2
chr7	99686377	99686777	401	*	Promoter	7	99686583	99687861	1279	1	10980	uc011kjf.1	0	ENSG00000168090	COPS6	COP9 signalosome subunit 6
chr20	21083457	21083837	381	*	Distal Intergenic	20	21106624	21227258	120635	1	55857	uc002wsb.3	-22787	ENSG00000088970	KIZ	kizuna centrosomal protein
chr17	45867341	45867757	417	*	Distal Intergenic	17	45884733	45894367	9635	2	114881	uc002ilw.1	26610	ENSG00000006025	OSBPL7	oxysterol binding protein like 7
chr3	120004131	120004303	173	*	Distal Intergenic	3	119884328	119963325	78998	2	165829	uc011bjg.2	-40806	ENSG00000175697	GPR156	G protein-coupled receptor 156
chr3	102831146	102831327	182	*	Distal Intergenic	3	102153859	102198685	44827	1	131368	uc011bhg.1	677287	ENSG00000170044	ZPLD1	zona pellucida like domain containing 1
chr12	106696560	106697311	752	*	Promoter	12	106696581	106719672	23092	1	255394	uc001tll.3	0	ENSG00000166046	TCP11L2	t-complex 11 like 2
chr12	45925898	45926047	150	*	Distal Intergenic	12	46119503	46121704	2202	2	400027	uc001roq.3	195657	NA	LINC00938	long intergenic non-protein coding RNA 938
chr8	63077522	63078191	670	*	Distal Intergenic	8	63161501	63903628	742128	1	286183	uc010lyq.1	-83310	ENSG00000185942	NKAIN3	sodium/potassium transporting ATPase interacting 3
chr13	56180492	56180717	226	*	Distal Intergenic	13	55748589	55748683	95	1	100846996	uc031qlv.1	431903	ENSG00000264387	MIR5007	microRNA 5007
chr11	13031349	13031762	414	*	Promoter	11	13030970	13033653	2684	1	644943	uc021qdz.1	379	ENSG00000189431	RASSF10	Ras association domain family member 10
chr10	13628668	13629148	481	*	Promoter	10	13628939	13672868	43930	1	8559	uc001imp.3	0	ENSG00000165630	PRPF18	pre-mRNA processing factor 18
chr12	13705965	13706210	246	*	Distal Intergenic	12	13523605	13529679	6075	2	283422	uc001rbs.2	-176286	ENSG00000180861	LINC01559	long intergenic non-protein coding RNA 1559
chr7	149461906	149462336	431	*	Exon (uc003wgd.2/168544, exon 5 of 5)	7	149461271	149470295	9025	2	168544	uc003wgc.3	7959	ENSG00000181444	ZNF467	zinc finger protein 467
chr7	13106681	13107051	371	*	Distal Intergenic	7	12726911	12730558	3648	1	10124	uc021zzq.1	379770	ENSG00000122644	ARL4A	ADP ribosylation factor like GTPase 4A
chr5	159592733	159593090	358	*	Distal Intergenic	5	159614374	159665729	51356	1	2172	uc003lxx.1	-21284	ENSG00000170231	FABP6	fatty acid binding protein 6
chr10	43717045	43717234	190	*	Intron (uc001jao.1/221002, intron 1 of 12)	10	43689984	43725187	35204	2	221002	uc001jao.1	7953	ENSG00000198915	RASGEF1A	RasGEF domain family member 1A
chr12	21926145	21926648	504	*	5' UTR	12	21917889	21927755	9867	2	3764	uc001rff.4	1107	ENSG00000121361	KCNJ8	potassium voltage-gated channel subfamily J member 8
chr1	76768943	76769141	199	*	Intron (uc001dhg.4/256435, intron 1 of 3)	1	76540389	77096669	556281	1	256435	uc010orh.1	228554	ENSG00000184005	ST6GALNAC3	ST6 N-acetylgalactosaminide alpha-2,6-sialyltransferase 3
chr13	69667076	69667406	331	*	Distal Intergenic	13	69435417	69459457	24041	2	338862	uc001vio.3	-207619	ENSG00000281778	LINC00550	long intergenic non-protein coding RNA 550
chr16	24056964	24057324	361	*	Intron (uc002dmd.3/5579, intron 5 of 16)	16	24266874	24373737	106864	1	10368	uc002dmf.3	-209550	ENSG00000006116	CACNG3	calcium voltage-gated channel auxiliary subunit gamma 3
chr12	74415638	74416033	396	*	Distal Intergenic	12	74526956	74686411	159456	2	100507377	uc009zrx.3	270378	ENSG00000251138	LOC100507377	uncharacterized LOC100507377
chr1	27941370	27941686	317	*	Promoter	1	27938801	27942174	3374	2	2268	uc001boi.3	488	ENSG00000000938	FGR	FGR proto-oncogene, Src family tyrosine kinase
chr2	101822036	101822185	150	*	Distal Intergenic	2	101869345	101886778	17434	1	55571	uc002taw.4	-47160	ENSG00000158435	CNOT11	CCR4-NOT transcription complex subunit 11
chr11	22851154	22851779	626	*	Promoter	11	22843598	22851382	7785	2	258010	uc001mqp.4	0	ENSG00000198168	SVIP	small VCP interacting protein
chr18	67384650	67385198	549	*	Intron (uc002lkl.3/220164, intron 5 of 7)	18	67530193	67615089	84897	2	10666	uc010dqo.3	229891	ENSG00000150637	CD226	CD226 molecule
chr19	13306481	13306893	413	*	Distal Intergenic	19	13261282	13265718	4437	1	9592	uc002mwr.3	45199	ENSG00000160888	IER2	immediate early response 2
chr3	49203512	49203735	224	*	Promoter	3	49199968	49203785	3818	2	64925	uc003cwg.4	50	ENSG00000177352	CCDC71	coiled-coil domain containing 71
chr13	21086080	21086575	496	*	Intron (uc001une.3/51084, intron 2 of 7)	13	20977806	21100012	122207	2	51084	uc001une.3	13437	ENSG00000165475	CRYL1	crystallin lambda 1
chr3	9988857	9989221	365	*	Promoter	3	9989088	9996471	7384	1	100874032	uc031ryi.1	0	ENSG00000230082	PRRT3-AS1	PRRT3 antisense RNA 1
chr16	31519176	31520013	838	*	Promoter	16	31500796	31519740	18945	2	64755	uc002eci.3	0	ENSG00000140688	C16orf58	chromosome 16 open reading frame 58
chr4	6675589	6675940	352	*	Promoter	4	6675821	6677774	1954	1	93622	uc003gji.2	0	ENSG00000170846	LOC93622	Morf4 family associated protein 1 like 1 pseudogene
chr5	76925885	76926417	533	*	3' UTR	5	76924537	76934522	9986	2	23440	uc003kfg.3	8105	ENSG00000171540	OTP	orthopedia homeobox
chr14	61190820	61191319	500	*	Promoter	14	61176256	61190852	14597	2	51804	uc001xfc.3	0	ENSG00000100625	SIX4	SIX homeobox 4
chr2	208239971	208240295	325	*	Distal Intergenic	2	208394616	208441649	47034	1	1385	uc010ziz.1	-154321	ENSG00000118260	CREB1	cAMP responsive element binding protein 1
chr10	23462141	23462669	529	*	Distal Intergenic	10	23481460	23483181	1722	1	256297	uc001irp.3	-18791	ENSG00000168267	PTF1A	pancreas specific transcription factor, 1a
chr1	43643588	43643737	150	*	Intron (uc010ojz.2/149465, intron 3 of 12)	1	43629845	43638241	8397	2	10969	uc010ojx.2	-5347	ENSG00000117395	EBNA1BP2	EBNA1 binding protein 2
chr21	18147588	18147800	213	*	Distal Intergenic	21	17962557	17962645	89	1	406912	uc002ykf.3	185031	ENSG00000207863	MIR125B2	microRNA 125b-2
chr18	34341544	34341721	178	*	Intron (uc002kzs.1/80206, intron 23 of 24)	18	34310609	34360018	49410	1	80206	uc010dnb.1	30935	ENSG00000134775	FHOD3	formin homology 2 domain containing 3
chr11	73661859	73662233	375	*	Promoter	11	73661364	73681332	19969	1	374407	uc001ouo.3	495	ENSG00000187726	DNAJB13	DnaJ heat shock protein family (Hsp40) member B13
chr12	6772198	6772707	510	*	Promoter	12	6759704	6772308	12605	2	51147	uc001qpv.4	0	ENSG00000111653	ING4	inhibitor of growth family member 4
chr14	36076630	36077176	547	*	Intron (uc010amp.3/253959, intron 11 of 17)	14	36007558	36142228	134671	2	253959	uc010amp.3	65052	ENSG00000174373	RALGAPA1	Ral GTPase activating protein catalytic alpha subunit 1
chr17	9548463	9549093	631	*	Promoter	17	9548580	9633003	84424	1	124739	uc002gma.4	0	ENSG00000154914	USP43	ubiquitin specific peptidase 43
chr3	25831442	25831894	453	*	Promoter	3	25831563	25836025	4463	1	54995	uc003cdn.3	0	ENSG00000151093	OXSM	3-oxoacyl-ACP synthase, mitochondrial
chr8	145013678	145013982	305	*	Promoter	8	144989321	145013758	24438	2	5339	uc003zab.1	0	ENSG00000178209	PLEC	plectin
chr1	224238558	224238871	314	*	Distal Intergenic	1	224301789	224349749	47961	1	23219	uc001hoh.3	-62918	ENSG00000143756	FBXO28	F-box protein 28
chr1	210899938	210900108	171	*	Intron (uc001hib.2/3756, intron 10 of 10)	1	210612927	210849638	236712	1	55733	uc001hia.4	287011	ENSG00000054392	HHAT	hedgehog acyltransferase
chr6	131081116	131081534	419	*	Distal Intergenic	6	131148545	131158276	9732	1	100507203	uc011ebx.2	-67011	ENSG00000256162	SMLR1	small leucine rich protein 1
chr2	236015760	236015963	204	*	Distal Intergenic	2	235887347	235964358	77012	1	23677	uc002vvq.3	128413	ENSG00000130147	SH3BP4	SH3 domain binding protein 4
chr12	10875748	10876290	543	*	Promoter	12	10851676	10875953	24278	2	8531	uc001qyt.3	0	ENSG00000060138	YBX3	Y-box binding protein 3
chr5	10551327	10551920	594	*	Distal Intergenic	5	10564435	10657928	93494	1	651746	uc021xwp.1	-12515	ENSG00000164236	ANKRD33B	ankyrin repeat domain 33B
chr4	133563338	133563571	234	*	Distal Intergenic	4	134070470	134074404	3935	1	57575	uc003igz.3	-506899	ENSG00000138650	PCDH10	protocadherin 10
chr2	163765107	163765441	335	*	Distal Intergenic	2	163279757	163695257	415501	2	90134	uc002uci.3	-69850	ENSG00000184611	KCNH7	potassium voltage-gated channel subfamily H member 7
chr14	98415309	98415646	338	*	Intron (uc001yfw.2/388011, intron 2 of 2)	14	98391947	98444461	52515	2	388011	uc001yfw.2	28815	ENSG00000246223	LINC01550	long intergenic non-protein coding RNA 1550
chr3	19188268	19189095	828	*	Promoter	3	19190017	19492896	302880	1	131096	uc011awe.1	-922	ENSG00000183960	KCNH8	potassium voltage-gated channel subfamily H member 8
chr13	27447207	27447374	168	*	Distal Intergenic	13	27332709	27334922	2214	2	2835	uc010tdl.2	-112285	ENSG00000132975	GPR12	G protein-coupled receptor 12
chr3	43020814	43021159	346	*	Promoter	3	43020805	43095766	74962	1	729085	uc010hih.3	9	ENSG00000144649	FAM198A	family with sequence similarity 198 member A
chr9	21813124	21813341	218	*	Intron (uc003zph.3/4507, intron 1 of 7)	9	21818024	21865969	47946	1	4507	uc011lnl.2	-4683	ENSG00000099810	MTAP	methylthioadenosine phosphorylase
chr2	131100058	131100632	575	*	Promoter	2	131100489	131104197	3709	1	92856	uc002tra.1	0	ENSG00000136718	IMP4	IMP4, U3 small nucleolar ribonucleoprotein
chr8	58833012	58833293	282	*	Distal Intergenic	8	58907113	59062277	155165	1	90362	uc003xtj.1	-73820	ENSG00000169122	FAM110B	family with sequence similarity 110 member B
chr2	49843960	49844302	343	*	Distal Intergenic	2	50145643	50201304	55662	2	9378	uc002rxa.4	357002	ENSG00000179915	NRXN1	neurexin 1
chr1	9711720	9712477	758	*	Promoter	1	9711790	9775827	64038	1	5293	uc001aqa.2	0	ENSG00000171608	PIK3CD	phosphatidylinositol-4,5-bisphosphate 3-kinase catalytic subunit delta
chr10	131502445	131502781	337	*	Intron (uc001lkh.2/4255, intron 2 of 4)	10	131641563	131641638	76	2	100422873	uc021qaw.1	138857	ENSG00000266676	MIR4297	microRNA 4297
chr12	83175623	83175815	193	*	Intron (uc001szr.1/160335, intron 1 of 5)	12	83080934	83528067	447134	1	160335	uc010suk.2	94689	ENSG00000179104	TMTC2	transmembrane and tetratricopeptide repeat containing 2
chr19	558720	559102	383	*	Distal Intergenic	19	571277	583493	12217	1	682	uc002loy.4	-12175	ENSG00000172270	BSG	basigin (Ok blood group)
chr2	97616852	97617287	436	*	Promoter	2	97541619	97617238	75620	2	51252	uc002sxk.4	0	ENSG00000168754	FAM178B	family with sequence similarity 178 member B
chr6	112306313	112306719	407	*	Distal Intergenic	6	112375278	112390887	15610	1	8838	uc003pvm.3	-68559	ENSG00000112761	WISP3	WNT1 inducible signaling pathway protein 3
chr7	82073876	82074101	226	*	Promoter	7	81579418	82073031	493614	2	781	uc003uhr.1	-845	ENSG00000153956	CACNA2D1	calcium voltage-gated channel auxiliary subunit alpha2delta 1
chr2	140911781	140912177	397	*	Distal Intergenic	2	139654894	139656744	1851	1	647012	uc021vqc.1	1256887	NA	YY1P2	YY1 transcription factor pseudogene 2
chr3	126422641	126423245	605	*	Promoter	3	126423063	126676776	253714	1	84303	uc010hsj.2	0	ENSG00000159685	CHCHD6	coiled-coil-helix-coiled-coil-helix domain containing 6
chr3	134786148	134786355	208	*	Promoter	3	134786374	134979307	192934	1	2047	uc003equ.3	-19	ENSG00000154928	EPHB1	EPH receptor B1
chr2	95825335	95825774	440	*	Promoter	2	95813400	95825263	11864	2	84874	uc002sue.1	-72	ENSG00000144026	ZNF514	zinc finger protein 514
chr21	16662811	16663225	415	*	Distal Intergenic	21	16333556	16438231	104676	2	8204	uc031ruz.1	-224580	ENSG00000180530	NRIP1	nuclear receptor interacting protein 1
chr7	75943542	75943993	452	*	Distal Intergenic	7	75932894	75933614	721	1	3315	uc010ldj.2	10648	ENSG00000106211	HSPB1	heat shock protein family B (small) member 1
chr15	62637074	62637512	439	*	Distal Intergenic	15	62455737	62457482	1746	2	388125	uc002ahg.2	-179592	ENSG00000205502	C2CD4B	C2 calcium dependent domain containing 4B
chr12	120883978	120884652	675	*	Promoter	12	120884241	120901556	17316	1	283459	uc010szi.2	0	ENSG00000257218	GATC	glutamyl-tRNA amidotransferase subunit C
chr1	155108007	155108697	691	*	Promoter	1	155108288	155111334	3047	1	55974	uc001fhj.4	0	ENSG00000169241	SLC50A1	solute carrier family 50 member 1
chr5	133583567	133583780	214	*	Intron (uc011cxm.1/51265, intron 9 of 9)	5	133532148	133561950	29803	2	5515	uc003kze.3	-21617	ENSG00000113575	PPP2CA	protein phosphatase 2 catalytic subunit alpha
chr4	106816034	106816780	747	*	Promoter	4	106816597	106892828	76232	1	255743	uc003hya.3	0	ENSG00000168743	NPNT	nephronectin
chr15	100630667	100630937	271	*	Intron (uc002bvv.1/170691, intron 15 of 21)	15	100513161	100516476	3316	2	170691	uc002bvw.1	-114191	ENSG00000140470	ADAMTS17	ADAM metallopeptidase with thrombospondin type 1 motif 17
chr6	43726417	43726616	200	*	Distal Intergenic	6	43737946	43745562	7617	1	7422	uc003owb.3	-11330	ENSG00000112715	VEGFA	vascular endothelial growth factor A
chr1	183440689	183441874	1186	*	Promoter	1	183430011	183441117	11107	2	284649	uc001gqe.3	0	ENSG00000232860	SMG7-AS1	SMG7 antisense RNA 1
chr4	124225231	124225876	646	*	Intron (uc003iez.4/166378, intron 15 of 15)	4	124317950	124324915	6966	1	10252	uc003ifa.4	-92074	ENSG00000164056	SPRY1	sprouty RTK signaling antagonist 1
chr19	7294164	7294783	620	*	Promoter	19	7151995	7294011	142017	2	3643	uc002mgf.3	-153	ENSG00000171105	INSR	insulin receptor
chr4	59960205	59960592	388	*	Distal Intergenic	4	57898404	57976551	78148	2	3490	uc011cag.2	-1983654	ENSG00000163453	IGFBP7	insulin like growth factor binding protein 7
chr3	119182250	119182793	544	*	Promoter	3	119147807	119182529	34723	2	55254	uc003eck.2	0	ENSG00000176142	TMEM39A	transmembrane protein 39A
chr6	83334227	83334467	241	*	Distal Intergenic	6	83073961	83077133	3173	1	7162	uc003pjo.3	260266	ENSG00000146242	TPBG	trophoblast glycoprotein
chr5	39716560	39717001	442	*	Distal Intergenic	5	39371776	39425335	53560	2	1601	uc003jlx.3	-291225	ENSG00000153071	DAB2	DAB2, clathrin adaptor protein
chr17	19770226	19771557	1332	*	Promoter	17	19674143	19771239	97097	2	9706	uc002gwm.4	0	ENSG00000083290	ULK2	unc-51 like autophagy activating kinase 2
chr5	1431694	1431931	238	*	Intron (uc003jck.3/6531, intron 4 of 14)	5	1392905	1445543	52639	2	6531	uc003jck.3	13612	ENSG00000142319	SLC6A3	solute carrier family 6 member 3
chr2	66573218	66573756	539	*	Distal Intergenic	2	66585381	66585460	80	2	100616464	uc021vis.1	11704	ENSG00000264525	MIR4778	microRNA 4778
chr9	5327182	5327627	446	*	Distal Intergenic	9	5334932	5339873	4942	2	6013	uc003zjb.2	12246	ENSG00000107018	RLN1	relaxin 1
chr12	113229163	113229470	308	*	Promoter	12	113229549	113336684	107136	1	22895	uc001tty.3	-79	ENSG00000089169	RPH3A	rabphilin 3A
chr11	93356230	93356670	441	*	Distal Intergenic	11	93394816	93463522	68707	1	85459	uc009ywb.1	-38146	ENSG00000166004	CEP295	centrosomal protein 295
chr9	27353449	27353959	511	*	Intron (uc003zqn.3/79817, intron 3 of 3)	9	27292140	27297137	4998	2	54586	uc003zqm.3	-56312	ENSG00000120160	EQTN	equatorin
chr16	11890964	11891700	737	*	Promoter	16	11844442	11891114	46673	2	29066	uc002dbl.3	0	ENSG00000122299	ZC3H7A	zinc finger CCCH-type containing 7A
chr15	64171444	64171774	331	*	Distal Intergenic	15	64044714	64126147	81434	2	8925	uc010bgt.1	-45297	ENSG00000103657	HERC1	HECT and RLD domain containing E3 ubiquitin protein ligase family member 1
chr19	56110223	56111275	1053	*	Promoter	19	56102737	56110893	8157	2	84922	uc002qli.4	0	ENSG00000179943	FIZ1	FLT3 interacting zinc finger 1
chr9	131941344	131941763	420	*	Promoter	9	131937831	131940540	2710	2	389792	uc010myt.1	-804	ENSG00000188483	IER5L	immediate early response 5 like
chr9	4531330	4531556	227	*	Intron (uc003zij.2/6505, intron 1 of 11)	9	4490427	4587469	97043	1	6505	uc003zij.2	40903	ENSG00000106688	SLC1A1	solute carrier family 1 member 1
chr5	1246944	1247284	341	*	Distal Intergenic	5	1225470	1246304	20835	1	348932	uc003jby.2	21474	ENSG00000164363	SLC6A18	solute carrier family 6 member 18
chr14	24768609	24769217	609	*	Promoter	14	24759804	24768666	8863	2	115817	uc001woj.2	0	ENSG00000157379	DHRS1	dehydrogenase/reductase 1
chr7	47615604	47616256	653	*	Intron (uc003tnw.3/64759, intron 1 of 30)	7	47314752	47621742	306991	2	64759	uc003tnw.3	5486	ENSG00000136205	TNS3	tensin 3
chr15	36936281	36936595	315	*	5' UTR	15	36932806	37102449	169644	1	84529	uc010uci.2	3475	ENSG00000186073	C15orf41	chromosome 15 open reading frame 41
chrX	83301403	83301661	259	*	Distal Intergenic	23	83372392	83415443	43052	2	27330	uc010nmo.1	113782	ENSG00000072133	RPS6KA6	ribosomal protein S6 kinase A6
chr15	60209696	60210114	419	*	Distal Intergenic	15	60296421	60298142	1722	1	27023	uc002agj.1	-86307	ENSG00000171956	FOXB1	forkhead box B1
chr12	125401672	125402196	525	*	Distal Intergenic	12	125400093	125400205	113	1	100847004	uc031qkf.1	1579	ENSG00000265345	MIR5188	microRNA 5188
chr8	49607435	49607736	302	*	Distal Intergenic	8	49623351	49647870	24520	2	79645	uc003xqn.3	40134	ENSG00000034239	EFCAB1	EF-hand calcium binding domain 1
chr15	39464193	39464662	470	*	Distal Intergenic	15	39542885	39547048	4164	1	400360	uc001zkg.2	-78223	ENSG00000175746	C15orf54	chromosome 15 open reading frame 54 (putative)
chr19	12075576	12076048	473	*	Promoter	19	12075869	12091198	15330	1	284390	uc002msv.3	0	ENSG00000197054	ZNF763	zinc finger protein 763
chr7	42871312	42871629	318	*	Distal Intergenic	7	42948872	42952151	3280	2	79020	uc003thx.4	80522	ENSG00000136197	C7orf25	chromosome 7 open reading frame 25
chr12	123122391	123122718	328	*	Intron (uc001ucw.1/uc001ucw.1, intron 3 of 4)	12	123185840	123187904	2065	2	338442	uc001ucx.1	65186	ENSG00000182782	HCAR2	hydroxycarboxylic acid receptor 2
chr1	220219638	220220142	505	*	Promoter	1	220141942	220220000	78059	2	2058	uc001hly.1	0	ENSG00000136628	EPRS	glutamyl-prolyl-tRNA synthetase
chr7	26024900	26025260	361	*	Distal Intergenic	7	25989539	25989606	68	2	406940	uc011jzf.2	-35294	ENSG00000199085	MIR148A	microRNA 148a
chr15	31598647	31599208	562	*	Distal Intergenic	15	31619083	31670102	51020	1	51621	uc001zfo.3	-19875	ENSG00000169926	KLF13	Kruppel like factor 13
chrX	24390279	24390587	309	*	Distal Intergenic	23	24380878	24383541	2664	1	100130302	uc011mjx.2	9401	NA	SUPT20HL1	SUPT20H like 1
chr18	70497323	70497709	387	*	Intron (uc002lkw.3/81832, intron 4 of 10)	18	70501275	70532934	31660	2	81832	uc002lkz.3	35225	ENSG00000166342	NETO1	neuropilin and tolloid like 1
chr3	32461611	32462258	648	*	Intron (uc003cey.1/112616, intron 1 of 4)	3	32433163	32496333	63171	1	112616	uc003cez.1	28448	ENSG00000153551	CMTM7	CKLF like MARVEL transmembrane domain containing 7
chr19	20011460	20012092	633	*	Promoter	19	20011722	20043806	32085	1	81931	uc002nom.3	0	ENSG00000184635	ZNF93	zinc finger protein 93
chr3	152552324	152553466	1143	*	Promoter	3	152552736	152555843	3108	1	5028	uc003ezq.3	0	ENSG00000169860	P2RY1	purinergic receptor P2Y1
chr8	73228737	73229151	415	*	Distal Intergenic	8	73117534	73163869	46336	2	392232	uc022avu.1	-64868	NA	LOC392232	transient receptor potential cation channel subfamily A member 1 pseudogene
chr19	21324493	21325043	551	*	Promoter	19	21324840	21368805	43966	1	170959	uc002npp.2	0	ENSG00000196705	ZNF431	zinc finger protein 431
chr12	45827298	45827686	389	*	Intron (uc010sld.1/196527, intron 19 of 19)	12	45686466	45826134	139669	1	196527	uc010slg.2	140832	ENSG00000177119	ANO6	anoctamin 6
chr15	69023770	69024228	459	*	Distal Intergenic	15	69005102	69020144	15043	1	10391	uc002ark.3	18668	ENSG00000103647	CORO2B	coronin 2B
chr14	62407288	62407882	595	*	Distal Intergenic	14	62453803	62547992	94190	1	83851	uc010tsd.1	-45921	ENSG00000139973	SYT16	synaptotagmin 16
chr1	29609349	29610285	937	*	Exon (uc001bru.3/10076, exon 12 of 31)	1	29646722	29653325	6604	1	10076	uc001brx.3	-36437	ENSG00000060656	PTPRU	protein tyrosine phosphatase, receptor type U
chr15	51484871	51485228	358	*	Distal Intergenic	15	51507900	51510745	2846	2	1588	uc001zzc.1	25517	ENSG00000137869	CYP19A1	cytochrome P450 family 19 subfamily A member 1
chr7	113392434	113392724	291	*	Distal Intergenic	7	113516882	113559082	42201	2	5506	uc010ljy.1	166358	ENSG00000154415	PPP1R3A	protein phosphatase 1 regulatory subunit 3A
chr20	247503	247966	464	*	Distal Intergenic	20	238377	241736	3360	1	400830	uc002wdb.3	9126	ENSG00000186458	DEFB132	defensin beta 132
chr9	135905714	135906495	782	*	Promoter	9	135906062	135931148	25087	1	9328	uc010mzz.2	0	ENSG00000148308	GTF3C5	general transcription factor IIIC subunit 5
chrX	103216920	103217431	512	*	Promoter	23	103217242	103220563	3322	1	286527	uc004elq.4	0	ENSG00000158427	TMSB15B	thymosin beta 15B
chr15	81904982	81905393	412	*	Distal Intergenic	15	81629983	81666418	36436	2	342125	uc002bgp.3	-238564	ENSG00000188869	TMC3	transmembrane channel like 3
chr3	71547136	71547539	404	*	Intron (uc021xan.1/27086, intron 1 of 19)	3	71003865	71542706	538842	2	27086	uc003don.3	-4430	ENSG00000114861	FOXP1	forkhead box P1
chr2	225757255	225757553	299	*	Intron (uc002vob.2/55619, intron 4 of 55)	2	225629807	225811779	181973	2	55619	uc002vob.2	54226	ENSG00000135905	DOCK10	dedicator of cytokinesis 10
chr18	74138680	74138977	298	*	Intron (uc021ulp.1/9658, intron 3 of 7)	18	74069637	74092259	22623	2	9658	uc002lmd.3	-46421	ENSG00000101493	ZNF516	zinc finger protein 516
chr11	85652515	85652822	308	*	Distal Intergenic	11	85668214	85692271	24058	2	8301	uc001pbk.3	39449	ENSG00000073921	PICALM	phosphatidylinositol binding clathrin assembly protein
chr18	33160765	33161363	599	*	Promoter	18	33161778	33291798	130021	1	2589	uc002kyz.4	-415	ENSG00000141429	GALNT1	polypeptide N-acetylgalactosaminyltransferase 1
chr16	87417158	87418037	880	*	Promoter	16	87362942	87417394	54453	2	79791	uc002fjw.3	0	ENSG00000103264	FBXO31	F-box protein 31
chr14	72187716	72188186	471	*	Intron (uc001xms.3/26037, intron 15 of 21)	14	72064951	72206120	141170	1	26037	uc010ttm.2	122765	ENSG00000197555	SIPA1L1	signal induced proliferation associated 1 like 1
chr17	46306080	46306480	401	*	Intron (uc002ini.1/8631, intron 4 of 12)	17	46233789	46233873	85	2	100302211	uc021tze.1	-72207	ENSG00000221739	MIR1203	microRNA 1203
chr15	45694227	45694932	706	*	Promoter	15	45694519	45713616	19098	1	79029	uc001zve.3	0	ENSG00000171763	SPATA5L1	spermatogenesis associated 5 like 1
chr8	118971183	118971692	510	*	Intron (uc003yok.1/2131, intron 1 of 10)	8	118811602	119124058	312457	2	2131	uc003yok.1	152366	ENSG00000182197	EXT1	exostosin glycosyltransferase 1
chrX	119433830	119434180	351	*	Intron (uc004eso.4/55026, intron 2 of 9)	23	119392505	119445391	52887	2	55026	uc004eso.4	11211	ENSG00000125355	TMEM255A	transmembrane protein 255A
chr8	99394713	99395000	288	*	Distal Intergenic	8	99439250	99443023	3774	1	3788	uc003yin.3	-44250	ENSG00000156486	KCNS2	potassium voltage-gated channel modifier subfamily S member 2
chr7	86849426	86850089	664	*	Promoter	7	86825478	86849031	23554	2	79161	uc003uio.3	-395	ENSG00000135185	TMEM243	transmembrane protein 243
chr1	145548741	145549349	609	*	Promoter	1	145549209	145563099	13891	1	148741	uc010oyx.1	0	ENSG00000198483	ANKRD35	ankyrin repeat domain 35
chr6	154112250	154112556	307	*	Distal Intergenic	6	154331631	154411313	79683	1	4988	uc011efb.2	-219075	ENSG00000112038	OPRM1	opioid receptor mu 1
chr16	12730769	12731199	431	*	Distal Intergenic	16	12814178	12814228	51	1	100616195	uc021tdb.1	-82979	ENSG00000264733	MIR4718	microRNA 4718
chr5	64858741	64859314	574	*	Promoter	5	64859063	64883376	24314	1	23398	uc003jtv.5	0	ENSG00000113593	PPWD1	peptidylprolyl isomerase domain and WD repeat containing 1
chr3	184429603	184430136	534	*	Promoter	3	184428155	184429836	1682	2	64110	uc003fpa.3	0	ENSG00000177383	MAGEF1	MAGE family member F1
chr13	30002361	30003197	837	*	Promoter	13	30002777	30080084	77308	1	23281	uc001usm.4	0	ENSG00000132938	MTUS2	microtubule associated scaffold protein 2
chr6	118241003	118241678	676	*	Intron (uc003pxx.4/222553, intron 1 of 7)	6	118228689	118638839	410151	1	222553	uc003pxx.4	12314	ENSG00000196376	SLC35F1	solute carrier family 35 member F1
chr3	171608128	171608459	332	*	Distal Intergenic	3	171561139	171577108	15970	1	389177	uc003fhw.2	46989	ENSG00000186329	TMEM212	transmembrane protein 212
chr5	84171315	84171623	309	*	Distal Intergenic	5	83238126	83680611	442486	2	10085	uc003kip.1	-490704	ENSG00000164176	EDIL3	EGF like repeats and discoidin domains 3
chr1	234261028	234261520	493	*	Intron (uc001hvy.1/148641, intron 2 of 7)	1	234350017	234460262	110246	1	148641	uc001hwa.1	-88497	ENSG00000183780	SLC35F3	solute carrier family 35 member F3
chr7	141250944	141251458	515	*	Promoter	7	141251078	141293990	42913	1	55750	uc003vwh.2	0	ENSG00000006530	AGK	acylglycerol kinase
chr12	49735937	49736655	719	*	Distal Intergenic	12	49741041	49745685	4645	1	79962	uc001rua.3	-4386	ENSG00000178401	DNAJC22	DnaJ heat shock protein family (Hsp40) member C22
chr5	87468616	87469034	419	*	Distal Intergenic	5	87491023	87516536	25514	2	153396	uc011ctx.2	47502	ENSG00000164180	TMEM161B	transmembrane protein 161B
chr17	75084596	75085005	410	*	Promoter	17	75084725	75202482	117758	1	6397	uc021udv.1	0	ENSG00000129657	SEC14L1	SEC14 like lipid binding 1
chr2	61244620	61245060	441	*	Promoter	2	61244697	61246216	1520	1	5194	uc010fcj.2	0	ENSG00000162928	PEX13	peroxisomal biogenesis factor 13
chr20	749352	749710	359	*	Promoter	20	740725	749228	8504	2	113278	uc002wee.2	-124	ENSG00000101276	SLC52A3	solute carrier family 52 member 3
chr15	40660048	40660714	667	*	Exon (uc001zlk.1/85455, exon 8 of 8)	15	40650434	40663256	12823	1	85455	uc001zlk.1	9614	ENSG00000140323	DISP2	dispatched RND transporter family member 2
chr8	82644541	82645119	579	*	Promoter	8	82644688	82671748	27061	1	92421	uc003ycl.3	0	ENSG00000164695	CHMP4C	charged multivesicular body protein 4C
chr10	129041748	129042152	405	*	Intron (uc001ljt.3/1793, intron 27 of 51)	10	128933690	128994422	60733	2	642938	uc001ljv.1	-47326	ENSG00000188916	FAM196A	family with sequence similarity 196 member A
chr2	131100058	131100632	575	*	Promoter	2	131100489	131104197	3709	1	92856	uc002tra.1	0	ENSG00000136718	IMP4	IMP4, U3 small nucleolar ribonucleoprotein
chr7	39605732	39606278	547	*	Promoter	7	39606003	39612480	6478	1	57002	uc003thc.4	0	ENSG00000241127	YAE1D1	Yae1 domain containing 1
chr6	40862638	40863045	408	*	Distal Intergenic	6	40994640	41006938	12299	2	222643	uc003opi.3	143893	ENSG00000124602	UNC5CL	unc-5 family C-terminal like
chr1	14219230	14219726	497	*	Distal Intergenic	1	14075856	14151574	75719	1	7799	uc009vof.3	143374	ENSG00000116731	PRDM2	PR/SET domain 2
chr1	1790764	1791120	357	*	Intron (uc001aif.3/2782, intron 1 of 11)	1	1716725	1822526	105802	2	2782	uc001aif.3	31406	ENSG00000078369	GNB1	G protein subunit beta 1
chr1	91869783	91870400	618	*	Promoter	1	91726323	91870426	144104	2	164045	uc001doa.4	26	ENSG00000162669	HFM1	HFM1, ATP dependent DNA helicase homolog
chr3	157155382	157155942	561	*	Promoter	3	157154580	157161417	6838	1	5806	uc003fbl.4	802	ENSG00000163661	PTX3	pentraxin 3
chr5	132362023	132362565	543	*	Promoter	5	132332678	132362240	29563	2	54819	uc003kyg.3	0	ENSG00000155329	ZCCHC10	zinc finger CCHC-type containing 10
chr2	50199842	50200260	419	*	Intron (uc002rxa.4/9378, intron 1 of 2)	2	50145643	50201304	55662	2	9378	uc002rxa.4	1044	ENSG00000179915	NRXN1	neurexin 1
chr8	104032955	104033561	607	*	Promoter	8	104033248	104085285	52038	1	528	uc003ykz.4	0	ENSG00000155097	ATP6V1C1	ATPase H+ transporting V1 subunit C1
chr4	115527376	115527796	421	*	Intron (uc003ibs.2/7368, intron 1 of 5)	4	115519611	115598202	78592	1	7368	uc003ibs.2	7765	ENSG00000174607	UGT8	UDP glycosyltransferase 8
chr2	217276810	217277658	849	*	Promoter	2	217277137	217347774	70638	1	50485	uc002vgc.4	0	ENSG00000138375	SMARCAL1	SWI/SNF related, matrix associated, actin dependent regulator of chromatin, subfamily a like 1
chr1	216774305	216774862	558	*	Intron (uc001hkw.2/2104, intron 3 of 6)	1	216676588	216896814	220227	2	2104	uc001hkw.2	121952	ENSG00000196482	ESRRG	estrogen related receptor gamma
chr8	39709458	39709845	388	*	Distal Intergenic	8	39601255	39695808	94554	2	2515	uc011lck.3	-13650	ENSG00000104755	ADAM2	ADAM metallopeptidase domain 2
chr13	36052794	36053141	348	*	Intron (uc021ric.1/26960, intron 40 of 56)	13	36050966	36202385	151420	1	26960	uc010teg.1	1828	ENSG00000172915	NBEA	neurobeachin
chr12	81163497	81163926	430	*	Exon (uc001szh.3/uc001szh.3, exon 3 of 3)	12	81110708	81113447	2740	1	4617	uc001szg.2	52789	ENSG00000111049	MYF5	myogenic factor 5
chr10	82116343	82117156	814	*	Promoter	10	82095861	82116514	20654	2	143241	uc001kbx.4	0	ENSG00000170788	DYDC1	DPY30 domain containing 1
chr1	21694970	21695365	396	*	Distal Intergenic	1	21543740	21672034	128295	2	1889	uc001bem.2	-22936	ENSG00000117298	ECE1	endothelin converting enzyme 1
chr5	145582726	145583433	708	*	Promoter	5	145583163	145649147	65985	1	54439	uc003lny.2	0	ENSG00000091009	RBM27	RNA binding motif protein 27
chr1	24829011	24829604	594	*	Promoter	1	24829387	24863510	34124	1	11123	uc001bjj.3	0	ENSG00000117602	RCAN3	RCAN family member 3
chr17	60721855	60722337	483	*	Intron (uc002jad.4/9902, intron 1 of 29)	17	60704762	60770962	66201	1	9902	uc002jad.4	17093	ENSG00000011028	MRC2	mannose receptor C type 2
chr13	20534166	20534555	390	*	Promoter	13	20533999	20577275	43277	1	7750	uc009zzn.2	167	ENSG00000121741	ZMYM2	zinc finger MYM-type containing 2
chrX	28567936	28568477	542	*	Distal Intergenic	23	28605681	29974017	1368337	1	11141	uc004dby.2	-37204	ENSG00000169306	IL1RAPL1	interleukin 1 receptor accessory protein like 1
chr7	38407756	38408173	418	*	Intron (uc003tgp.2/100506776, intron 3 of 3)	7	38381178	38418238	37061	1	100506776	uc003tgp.2	26578	ENSG00000281103	TRG-AS1	T-cell receptor gamma locus antisense RNA 1
chr5	65017690	65018221	532	*	Promoter	5	64961755	65017941	56187	2	54557	uc003jud.3	0	ENSG00000197860	SGTB	small glutamine rich tetratricopeptide repeat containing beta
chr4	155471388	155471838	451	*	Promoter	4	155456149	155471585	15437	2	5356	uc003iny.3	0	ENSG00000171566	PLRG1	pleiotropic regulator 1
chr2	241612200	241612573	374	*	Distal Intergenic	2	241615835	241622317	6483	2	653437	uc010fzj.3	9744	ENSG00000185176	AQP12B	aquaporin 12B
chr14	52327193	52327573	381	*	Promoter	14	52327022	52436518	109497	1	54331	uc021rte.1	171	ENSG00000186469	GNG2	G protein subunit gamma 2
chr17	71641149	71641726	578	*	Promoter	17	71330523	71640227	309705	2	54549	uc010dfm.3	-922	ENSG00000069188	SDK2	sidekick cell adhesion molecule 2
chr5	134643031	134643596	566	*	Intron (uc003laj.2/100996485, intron 3 of 5)	5	134670071	134687234	17164	2	9555	uc003lal.1	43638	ENSG00000113648	H2AFY	H2A histone family member Y
chr5	137968718	137969129	412	*	Distal Intergenic	5	137893031	137911318	18288	2	3313	uc011cyw.2	-57400	ENSG00000113013	HSPA9	heat shock protein family A (Hsp70) member 9
chr1	169454931	169455596	666	*	Promoter	1	169433149	169455208	22060	2	10560	uc001gge.4	0	ENSG00000117479	SLC19A2	solute carrier family 19 member 2
chr3	13349974	13350359	386	*	Distal Intergenic	3	13393176	13396194	3019	2	23225	uc003bxw.3	45835	ENSG00000132182	NUP210	nucleoporin 210
chr17	16189102	16189692	591	*	Intron (uc010vwd.2/9487, intron 2 of 4)	17	16185328	16185402	75	1	100302124	uc021tqr.1	3774	ENSG00000221355	MIR1288	microRNA 1288
chr20	45531854	45532308	455	*	Intron (uc002xsm.3/2139, intron 1 of 15)	20	45523263	45817492	294230	1	2139	uc010ghp.3	8591	ENSG00000064655	EYA2	EYA transcriptional coactivator and phosphatase 2
chr10	80798455	80798867	413	*	Intron (uc001jzx.3/283050, intron 4 of 7)	10	80703083	80827205	124123	2	283050	uc001jzx.3	28338	ENSG00000224596	ZMIZ1-AS1	ZMIZ1 antisense RNA 1
chr6	150390098	150390668	571	*	Promoter	6	150385721	150390283	4563	2	79465	uc003qns.3	0	ENSG00000131019	ULBP3	UL16 binding protein 3
chr6	57540391	57540809	419	*	Distal Intergenic	6	57182422	57513376	330955	1	5558	uc003pdx.3	357969	ENSG00000146143	PRIM2	DNA primase subunit 2
chr16	12612361	12612737	377	*	Intron (uc002dby.5/92017, intron 19 of 20)	16	12814178	12814228	51	1	100616195	uc021tdb.1	-201441	ENSG00000264733	MIR4718	microRNA 4718
chr6	157041038	157041547	510	*	Distal Intergenic	6	157099064	157531913	432850	1	57492	uc003qqn.3	-57517	ENSG00000049618	ARID1B	AT-rich interaction domain 1B
chr8	125437515	125437984	470	*	Distal Intergenic	8	125463048	125465266	2219	1	55039	uc003yra.4	-25064	ENSG00000183665	TRMT12	tRNA methyltransferase 12 homolog
chr4	84205365	84206143	779	*	Promoter	4	84182689	84206067	23379	2	27235	uc011ccp.2	0	ENSG00000173085	COQ2	coenzyme Q2, polyprenyltransferase
chr16	10710966	10711462	497	*	Distal Intergenic	16	10622279	10674539	52261	2	2013	uc002czx.3	-36427	ENSG00000213853	EMP2	epithelial membrane protein 2
chr4	54458878	54459606	729	*	Promoter	4	54459123	54471548	12426	1	100873955	uc031seg.1	0	NA	LNX1-AS2	LNX1 antisense RNA 2
chr3	197294741	197295202	462	*	Intron (uc003fxu.3/622, intron 1 of 6)	3	197236654	197300194	63541	2	622	uc003fxu.3	4992	ENSG00000161267	BDH1	3-hydroxybutyrate dehydrogenase 1
chr4	111544020	111544650	631	*	Promoter	4	111538580	111544254	5675	2	5308	uc003iac.3	0	ENSG00000164093	PITX2	paired like homeodomain 2
chr2	214016137	214016890	754	*	Promoter	2	213864411	214016333	151923	2	22807	uc002ven.3	0	ENSG00000030419	IKZF2	IKAROS family zinc finger 2
chr5	167828829	167829340	512	*	Intron (uc003lzu.3/23286, intron 5 of 22)	5	167833203	167899308	66106	1	23286	uc003lzw.3	-3863	ENSG00000113645	WWC1	WW and C2 domain containing 1
chr1	21694970	21695365	396	*	Distal Intergenic	1	21543740	21672034	128295	2	1889	uc001bem.2	-22936	ENSG00000117298	ECE1	endothelin converting enzyme 1
chr4	48018265	48018971	707	*	Promoter	4	47945198	48018610	73413	2	1259	uc003gxv.1	0	ENSG00000198515	CNGA1	cyclic nucleotide gated channel alpha 1
chr9	123883782	123884255	474	*	Promoter	9	123884079	123903894	19816	1	11064	uc004bkz.1	0	ENSG00000119397	CNTRL	centriolin
chr8	59904313	59904713	401	*	Intron (uc003xtw.1/9760, intron 1 of 8)	8	59717977	60031767	313791	2	9760	uc003xtw.1	127054	ENSG00000198846	TOX	thymocyte selection associated high mobility group box
chr11	11863136	11864017	882	*	Promoter	11	11862970	11980872	117903	1	55031	uc001mjs.3	166	ENSG00000170242	USP47	ubiquitin specific peptidase 47
chr3	178865656	178866464	809	*	Promoter	3	178866311	178952497	86187	1	5290	uc003fjk.3	0	ENSG00000121879	PIK3CA	phosphatidylinositol-4,5-bisphosphate 3-kinase catalytic subunit alpha
chr20	39765331	39766330	1000	*	Promoter	20	39766161	39804357	38197	1	5335	uc002xjo.1	0	ENSG00000124181	PLCG1	phospholipase C gamma 1
chr22	39739496	39739955	460	*	Distal Intergenic	22	39745954	39827887	81934	1	10454	uc003axr.3	-5999	ENSG00000100324	TAB1	TGF-beta activated kinase 1 (MAP3K7) binding protein 1
chr17	55860629	55861063	435	*	Distal Intergenic	17	55916287	55927433	11147	2	51649	uc002ivc.3	66370	ENSG00000181610	MRPS23	mitochondrial ribosomal protein S23
chr2	106210089	106210495	407	*	Exon (uc002tdf.3/285000, exon 4 of 4)	2	106209554	106227016	17463	2	285000	uc002tdf.3	16521	NA	LOC285000	uncharacterized LOC285000
chr6	57036889	57037747	859	*	Promoter	6	57037104	57050012	12909	1	9532	uc003pdr.3	0	ENSG00000112208	BAG2	BCL2 associated athanogene 2
chr12	107259418	107259878	461	*	Intron (uc001tlw.3/55188, intron 8 of 8)	12	107216036	107283094	67059	1	55188	uc009zur.3	43382	ENSG00000111785	RIC8B	RIC8 guanine nucleotide exchange factor B
chr19	14201419	14202197	779	*	Promoter	19	14199229	14201232	2004	2	90378	uc010xnl.2	-187	ENSG00000141858	SAMD1	sterile alpha motif domain containing 1
chr3	183947045	183947517	473	*	Promoter	3	183948317	183960117	11801	1	90113	uc011bra.2	-800	ENSG00000145198	VWA5B2	von Willebrand factor A domain containing 5B2
chr10	112678766	112679665	900	*	Promoter	10	112679301	112773425	94125	1	8036	uc001kzl.4	0	ENSG00000108061	SHOC2	SHOC2, leucine rich repeat scaffold protein
chr11	47429554	47430271	718	*	Promoter	11	47430046	47438051	8006	1	91252	uc001nff.4	0	ENSG00000165915	SLC39A13	solute carrier family 39 member 13
chr5	112538899	112539336	438	*	Intron (uc003kqj.4/4163, intron 1 of 16)	5	112357796	112630612	272817	2	4163	uc003kqj.4	91276	ENSG00000171444	MCC	mutated in colorectal cancers
chr4	174256139	174256601	463	*	Promoter	4	174252527	174255595	3069	2	3148	uc003itb.2	-544	ENSG00000164104	HMGB2	high mobility group box 2
chrX	45710749	45711295	547	*	Distal Intergenic	23	45606421	45606530	110	2	407007	uc011mlf.1	-104219	ENSG00000207725	MIR222	microRNA 222
chr17	73236562	73237114	553	*	Exon (uc002jni.2/23163, exon 11 of 18)	17	73224256	73231854	7599	1	79902	uc002jnh.1	12306	ENSG00000125450	NUP85	nucleoporin 85
chr3	179065190	179065680	491	*	Promoter	3	179065480	179111008	45529	1	55669	uc003fjs.3	0	ENSG00000171109	MFN1	mitofusin 1
chr3	125313925	125314702	778	*	Promoter	3	125247702	125314381	66680	2	114885	uc003eic.3	0	ENSG00000144909	OSBPL11	oxysterol binding protein like 11
chr19	34625168	34625840	673	*	Distal Intergenic	19	34663352	34720420	57069	1	26065	uc002nva.4	-37512	ENSG00000257103	LSM14A	LSM14A, mRNA processing body assembly factor
chr11	102979875	102980449	575	*	Promoter	11	102980160	103350591	370432	1	79659	uc001phn.1	0	ENSG00000187240	DYNC2H1	dynein cytoplasmic 2 heavy chain 1
chr4	87880734	87881337	604	*	Intron (uc011ccx.2/4299, intron 2 of 2)	4	87857562	87869723	12162	1	4299	uc003hqi.1	23172	ENSG00000172493	AFF1	AF4/FMR2 family member 1
chr19	46273649	46274283	635	*	Promoter	19	46272976	46274923	1948	2	1760	uc021uwb.1	640	ENSG00000104936	DMPK	DM1 protein kinase
chr1	180851081	180851563	483	*	Intron (uc001goi.3/9213, intron 14 of 14)	1	180882313	180915239	32927	1	57710	uc001gok.2	-30750	ENSG00000135835	KIAA1614	KIAA1614
chr14	32670298	32670813	516	*	Distal Intergenic	14	32546495	32628934	82440	1	394	uc001wrp.3	123803	ENSG00000100852	ARHGAP5	Rho GTPase activating protein 5
chr12	80461888	80462383	496	*	Distal Intergenic	12	80167343	80329235	161893	2	4659	uc010sud.2	-132653	ENSG00000058272	PPP1R12A	protein phosphatase 1 regulatory subunit 12A
chr8	53477654	53478239	586	*	Promoter	8	53446597	53478021	31425	2	389658	uc003xrd.3	0	ENSG00000196711	ALKAL1	ALK and LTK ligand 1
chr11	46939812	46940417	606	*	Promoter	11	46878268	46940173	61906	2	4038	uc001ndn.4	0	ENSG00000134569	LRP4	LDL receptor related protein 4
chr3	101497746	101498469	724	*	Promoter	3	101498029	101547075	49047	1	91775	uc003dvn.3	0	ENSG00000144815	NXPE3	neurexophilin and PC-esterase domain family member 3
chr14	31926427	31926942	516	*	Promoter	14	31915243	31926680	11438	2	112487	uc001wrj.3	0	ENSG00000129480	DTD2	D-tyrosyl-tRNA deacylase 2 (putative)
chr3	44626034	44626685	652	*	Promoter	3	44626456	44637557	11102	1	285349	uc003cnl.1	0	ENSG00000144792	ZNF660	zinc finger protein 660
chr11	19262334	19263180	847	*	Promoter	11	19245610	19262507	16898	2	79733	uc001mpm.3	0	ENSG00000129173	E2F8	E2F transcription factor 8
chr20	23338575	23339173	599	*	Distal Intergenic	20	23342819	23353683	10865	1	64412	uc002wsy.3	-3646	ENSG00000125812	GZF1	GDNF inducible zinc finger protein 1
chr14	100437554	100438192	639	*	Promoter	14	100438151	100610573	172423	1	51466	uc001ygt.3	0	ENSG00000196405	EVL	Enah/Vasp-like
chr3	48722918	48723708	791	*	Promoter	3	48711278	48723334	12057	2	51517	uc003cum.3	0	ENSG00000213672	NCKIPSD	NCK interacting protein with SH3 domain
chr12	76478294	76478996	703	*	Promoter	12	76438672	76478738	40067	2	4673	uc001sxw.2	0	ENSG00000187109	NAP1L1	nucleosome assembly protein 1 like 1
chr11	113745984	113746642	659	*	Promoter	11	113668597	113746256	77660	2	57646	uc001poh.3	0	ENSG00000048028	USP28	ubiquitin specific peptidase 28
chr19	1205277	1205926	650	*	Promoter	19	1205798	1228434	22637	1	6794	uc002lrl.1	0	ENSG00000118046	STK11	serine/threonine kinase 11
chr19	53104188	53104706	519	*	Distal Intergenic	19	53099937	53103405	3469	1	7696	uc002pzt.3	4251	NA	ZNF137P	zinc finger protein 137, pseudogene
chr20	34042375	34043466	1092	*	Promoter	20	34042996	34054029	11034	1	11190	uc021wcn.1	0	ENSG00000126001	CEP250	centrosomal protein 250
chr2	58273525	58274427	903	*	Promoter	2	58273777	58387055	113279	1	7444	uc002rzp.4	0	ENSG00000028116	VRK2	vaccinia related kinase 2
chr5	83017908	83018585	678	*	Distal Intergenic	5	82934017	83016896	82880	2	1404	uc003kin.3	-1012	ENSG00000145681	HAPLN1	hyaluronan and proteoglycan link protein 1
chr3	26663974	26664572	599	*	Promoter	3	26664300	26752265	87966	1	116135	uc003cdp.3	0	ENSG00000179796	LRRC3B	leucine rich repeat containing 3B
chr11	77122704	77123293	590	*	Promoter	11	77033060	77122997	89938	2	5058	uc010rso.2	0	ENSG00000149269	PAK1	p21 (RAC1) activated kinase 1
chr14	94595663	94596222	560	*	Promoter	14	94594118	94595957	1840	2	83982	uc001ycq.3	0	ENSG00000119632	IFI27L2	interferon alpha inducible protein 27 like 2
chr1	51984595	51985332	738	*	Promoter	1	51819935	51984995	165061	2	2060	uc001csq.1	0	ENSG00000085832	EPS15	epidermal growth factor receptor pathway substrate 15
chr8	102217669	102218352	684	*	Promoter	8	102209266	102217960	8695	2	51123	uc003yka.3	0	ENSG00000120963	ZNF706	zinc finger protein 706
chr15	85143855	85144573	719	*	Promoter	15	85144249	85150116	5868	1	54993	uc002bkp.3	0	ENSG00000176371	ZSCAN2	zinc finger and SCAN domain containing 2
chr2	64371257	64371969	713	*	Promoter	2	64319786	64371605	51820	2	57162	uc002sct.4	0	ENSG00000197329	PELI1	pellino E3 ubiquitin protein ligase 1
chr2	38152249	38152854	606	*	Promoter	2	38152462	38225506	73045	1	151393	uc002rqk.1	0	ENSG00000115841	RMDN2	regulator of microtubule dynamics 2
chr17	48503300	48503890	591	*	Promoter	17	48503519	48552200	48682	1	80221	uc002iqu.2	0	ENSG00000167107	ACSF2	acyl-CoA synthetase family member 2
chr3	57582936	57583619	684	*	Promoter	3	57557090	57583215	26126	2	378	uc003dix.4	0	ENSG00000168374	ARF4	ADP ribosylation factor 4
chr13	76056143	76056918	776	*	Promoter	13	75858809	76056250	197442	2	9882	uc001vjl.1	0	ENSG00000136111	TBC1D4	TBC1 domain family member 4
chr4	144105679	144106346	668	*	Promoter	4	144106070	144136729	30660	1	84640	uc003ija.4	0	ENSG00000170185	USP38	ubiquitin specific peptidase 38
chr17	17942296	17943366	1071	*	Promoter	17	17942611	17971718	29108	1	79018	uc002gsg.1	0	ENSG00000141034	GID4	GID complex subunit 4 homolog
chr7	76009082	76009789	708	*	Distal Intergenic	7	76018646	76022807	4162	2	136853	uc003ufa.3	13018	ENSG00000146700	SSC4D	scavenger receptor cysteine rich family member with 4 domains
chr6	34191347	34192126	780	*	Distal Intergenic	6	34204577	34214008	9432	1	3159	uc003oit.3	-12451	ENSG00000137309	HMGA1	high mobility group AT-hook 1
chr17	19912207	19913061	855	*	Promoter	17	19912649	20218072	305424	1	92521	uc002gwq.3	0	ENSG00000128487	SPECC1	sperm antigen with calponin homology and coiled-coil domains 1
chr20	37376538	37377449	912	*	Promoter	20	37377097	37401089	23993	1	79913	uc002xjd.2	0	ENSG00000101442	ACTR5	ARP5 actin related protein 5 homolog
chr4	39528781	39529796	1016	*	Promoter	4	39529459	39596327	66869	1	100885776	uc003gum.2	0	ENSG00000249348	UGDH-AS1	UGDH antisense RNA 1
chr5	130599343	130600077	735	*	Promoter	5	130599702	130730360	130659	1	56990	uc003kvh.3	0	ENSG00000158985	CDC42SE2	CDC42 small effector 2
chr12	77459047	77460008	962	*	Promoter	12	77415026	77459360	44335	2	144455	uc001sym.4	0	ENSG00000165891	E2F7	E2F transcription factor 7
chr15	75917319	75918575	1257	*	Promoter	15	75890424	75918029	27606	2	10073	uc002bap.3	0	ENSG00000169371	SNUPN	snurportin 1
chr12	125533882	125534586	705	*	Distal Intergenic	12	125549925	125591814	41890	1	65985	uc009zyg.2	-15339	ENSG00000081760	AACS	acetoacetyl-CoA synthetase
chr14	61747254	61748446	1193	*	Promoter	14	61744089	61748530	4442	2	161291	uc001xfl.3	84	ENSG00000182107	TMEM30B	transmembrane protein 30B
chr7	48018741	48019499	759	*	Promoter	7	48002885	48019222	16338	2	3364	uc003tod.2	0	ENSG00000136273	HUS1	HUS1 checkpoint clamp component
chr3	122233172	122233974	803	*	Promoter	3	122140748	122233786	93039	2	3836	uc003efe.2	0	ENSG00000114030	KPNA1	karyopherin subunit alpha 1
chr2	99347074	99347947	874	*	Promoter	2	99235569	99347589	112021	2	11320	uc002sze.3	0	ENSG00000071073	MGAT4A	mannosyl (alpha-1,3-)-glycoprotein beta-1,4-N-acetylglucosaminyltransferase, isozyme A
chr17	61698998	61700043	1046	*	Promoter	17	61699775	61773670	73896	1	4215	uc002jbe.3	0	ENSG00000198909	MAP3K3	mitogen-activated protein kinase kinase kinase 3
chr18	45456470	45457904	1435	*	Promoter	18	45359466	45456970	97505	2	4087	uc002lcy.4	0	ENSG00000175387	SMAD2	SMAD family member 2
chr8	494645	495765	1121	*	Promoter	8	439790	494845	55056	2	157695	uc011kwg.2	0	ENSG00000180190	TDRP	testis development related protein
chr5	127418610	127420152	1543	*	Promoter	5	127276132	127418766	142635	2	644873	uc003kun.3	0	ENSG00000245937	LINC01184	long intergenic non-protein coding RNA 1184
chr19	30335185	30336348	1164	*	Distal Intergenic	19	30303561	30315215	11655	1	898	uc002nso.3	31624	ENSG00000105173	CCNE1	cyclin E1
chr4	151936201	151937484	1284	*	Promoter	4	151185811	151936419	750609	2	987	uc003ilu.4	0	ENSG00000198589	LRBA	LPS responsive beige-like anchor protein
chrX	148620811	148622519	1709	*	Promoter	23	148609132	148621312	12181	2	100131434	uc011mxk.2	0	ENSG00000241769	LINC00893	long intergenic non-protein coding RNA 893
chr7	32930722	32932034	1313	*	Promoter	7	32907778	32931468	23691	2	25948	uc003tdb.2	0	ENSG00000170852	KBTBD2	kelch repeat and BTB domain containing 2
chr16	48418532	48419898	1367	*	Promoter	16	48394446	48419229	24784	2	6477	uc002efo.1	0	ENSG00000196470	SIAH1	siah E3 ubiquitin protein ligase 1
chr7	87397405	87397658	254	*	Intron (uc011khd.1/154661, intron 6 of 9)	7	87229433	87342639	113207	2	5243	uc010lei.2	-54766	ENSG00000085563	ABCB1	ATP binding cassette subfamily B member 1
chr12	75603153	75603676	524	*	Promoter	12	75433858	75603528	169671	2	3747	uc001sxe.4	0	ENSG00000166006	KCNC2	potassium voltage-gated channel subfamily C member 2
chr10	11059475	11060192	718	*	Promoter	10	11059893	11374605	314713	1	10659	uc001ikk.2	0	ENSG00000048740	CELF2	CUGBP Elav-like family member 2
chr8	80802900	80803456	557	*	Distal Intergenic	8	80676245	80680098	3854	2	23462	uc003ybm.3	-122802	ENSG00000164683	HEY1	hes related family bHLH transcription factor with YRPW motif 1
chr4	48018265	48018971	707	*	Promoter	4	47945198	48018610	73413	2	1259	uc003gxv.1	0	ENSG00000198515	CNGA1	cyclic nucleotide gated channel alpha 1
chr2	109744448	109744847	400	*	3' UTR	2	109745997	110262207	516211	1	344558	uc010ywt.1	-1150	ENSG00000172985	SH3RF3	SH3 domain containing ring finger 3
chr6	6759310	6759738	429	*	Distal Intergenic	6	6649848	6655216	5369	1	9450	uc003mwz.1	109462	ENSG00000112799	LY86	lymphocyte antigen 86
chr7	7241091	7241648	558	*	Intron (uc010ktm.1/56913, intron 1 of 1)	7	7222246	7288280	66035	1	56913	uc003srb.3	18845	ENSG00000106392	C1GALT1	core 1 synthase, glycoprotein-N-acetylgalactosamine 3-beta-galactosyltransferase 1
chr7	6311933	6312604	672	*	Promoter	7	6201412	6312242	110831	2	9265	uc003spt.3	0	ENSG00000008256	CYTH3	cytohesin 3
chr11	15349231	15349687	457	*	Distal Intergenic	11	15170648	15268756	98109	1	387755	uc010rcs.3	178583	ENSG00000188487	INSC	INSC, spindle orientation adaptor protein
chr5	139125792	139126168	377	*	Distal Intergenic	5	139175406	139224048	48643	1	84249	uc003leu.1	-49238	ENSG00000146005	PSD2	pleckstrin and Sec7 domain containing 2
chr1	153958658	153959084	427	*	Promoter	1	153954093	153958853	4761	2	5872	uc001fdt.2	0	ENSG00000143545	RAB13	RAB13, member RAS oncogene family
chr4	56187920	56188206	287	*	Distal Intergenic	4	56212388	56239266	26879	1	79644	uc003hau.3	-24182	ENSG00000128039	SRD5A3	steroid 5 alpha-reductase 3
chr17	29852437	29852734	298	*	Intron (uc002hgn.1/84440, intron 10 of 14)	17	29861901	29861989	89	1	100616248	uc021tun.1	-9167	ENSG00000284424	MIR4724	microRNA 4724
chr6	111136353	111137353	1001	*	Promoter	6	110931181	111136412	205232	2	23097	uc003puh.1	0	ENSG00000155111	CDK19	cyclin dependent kinase 19
chr3	193775954	193776307	354	*	Intron (uc003ftp.3/uc003ftp.3, intron 1 of 3)	3	193675161	193721448	46288	2	647323	uc021xiw.1	-54506	ENSG00000214146	LINC02026	long intergenic non-protein coding RNA 2026
chr4	183264813	183264972	160	*	Intron (uc010irv.1/55714, intron 2 of 3)	4	183245099	183724177	479079	1	55714	uc003ivd.1	19714	ENSG00000218336	TENM3	teneurin transmembrane protein 3
chr14	82526484	82526889	406	*	Distal Intergenic	14	81965154	82000205	35052	2	6400	uc001xvo.4	-526279	ENSG00000071537	SEL1L	SEL1L ERAD E3 ligase adaptor subunit
chr17	42664754	42665058	305	*	Distal Intergenic	17	42634812	42638630	3819	1	2535	uc002igx.2	29942	ENSG00000180340	FZD2	frizzled class receptor 2
chr3	183058959	183059118	160	*	Intron (uc003fli.1/23101, intron 4 of 29)	3	183027504	183028879	1376	2	23101	uc011bqs.1	-30080	ENSG00000053524	MCF2L2	MCF.2 cell line derived transforming sequence-like 2
chr4	159766518	159766756	239	*	Intron (uc003iqe.4/57600, intron 7 of 16)	4	159690182	159827954	137773	1	57600	uc003iqe.4	76336	ENSG00000052795	FNIP2	folliculin interacting protein 2
chr15	81269957	81270304	348	*	3' UTR	15	81239668	81282205	42538	2	23184	uc002bfx.3	11901	ENSG00000117899	MESD	mesoderm development LRP chaperone
chr3	140803058	140803433	376	*	Intron (uc003ett.3/92369, intron 2 of 2)	3	140784794	140867453	82660	1	92369	uc010hum.3	18264	ENSG00000175093	SPSB4	splA/ryanodine receptor domain and SOCS box containing 4
chr1	212457980	212459136	1157	*	Promoter	1	212458879	212535205	76327	1	5525	uc001hjb.3	0	ENSG00000066027	PPP2R5A	protein phosphatase 2 regulatory subunit B'alpha
chr5	79136453	79136602	150	*	Distal Intergenic	5	79272539	79287088	14550	2	345778	uc003kge.4	150486	ENSG00000177034	MTX3	metaxin 3
chr11	131243240	131243450	211	*	Intron (uc001qgm.3/50863, intron 1 of 7)	11	131240371	132206716	966346	1	50863	uc010sci.2	2869	ENSG00000182667	NTM	neurotrimin
chr11	129946914	129947063	150	*	Intron (uc001qfp.3/334, intron 1 of 16)	11	129940463	130014706	74244	1	334	uc021qsg.1	6451	ENSG00000084234	APLP2	amyloid beta precursor like protein 2
chr1	27633561	27634148	588	*	3' UTR	1	27648636	27662891	14256	1	84065	uc001bnr.4	-14488	ENSG00000186501	TMEM222	transmembrane protein 222
chr20	50809092	50809241	150	*	Promoter	20	50767817	50808524	40708	2	55734	uc002xwn.3	-568	ENSG00000020256	ZFP64	ZFP64 zinc finger protein
chr9	82093392	82093541	150	*	Distal Intergenic	9	82186878	82341656	154779	1	7091	uc004alc.3	-93337	ENSG00000106829	TLE4	transducin like enhancer of split 4
chr6	35116009	35116235	227	*	Distal Intergenic	6	35085849	35109187	23339	2	6954	uc011dsw.1	-6822	ENSG00000124678	TCP11	t-complex 11
chr3	71778994	71779211	218	*	Promoter	3	71728440	71778269	49830	2	317649	uc011bgc.2	-725	ENSG00000163412	EIF4E3	eukaryotic translation initiation factor 4E family member 3
chr14	105155587	105156090	504	*	Promoter	14	105155943	105171145	15203	1	64423	uc001yoy.4	0	ENSG00000203485	INF2	inverted formin, FH2 and WH2 domain containing
chr1	188738261	188738660	400	*	Distal Intergenic	1	190066797	190444942	378146	2	339479	uc010pot.1	1706282	ENSG00000162670	BRINP3	BMP/retinoic acid inducible neural specific 3
chrX	109091681	109091830	150	*	Distal Intergenic	23	108906440	108976621	70182	2	2182	uc010npp.1	-115060	ENSG00000068366	ACSL4	acyl-CoA synthetase long chain family member 4
chr15	40886154	40886382	229	*	Promoter	15	40886447	40917838	31392	1	57082	uc010ucq.1	-65	ENSG00000137812	KNL1	kinetochore scaffold 1
chr5	44108296	44108557	262	*	Distal Intergenic	5	44305097	44388784	83688	2	2255	uc003jog.1	280227	ENSG00000070193	FGF10	fibroblast growth factor 10
chr5	158636374	158636796	423	*	Promoter	5	158584417	158636563	52147	2	153830	uc003lxp.3	0	ENSG00000145860	RNF145	ring finger protein 145
chr7	18103857	18104026	170	*	Distal Intergenic	7	18126572	18708466	581895	1	9734	uc011jya.2	-22546	ENSG00000048052	HDAC9	histone deacetylase 9
chr4	131270775	131271022	248	*	Distal Intergenic	4	130017282	130033843	16562	1	132321	uc010iod.3	1253493	ENSG00000151470	C4orf33	chromosome 4 open reading frame 33
chr1	238126541	238126720	180	*	Distal Intergenic	1	238041164	238054222	13059	2	57829	uc001hym.3	-72319	ENSG00000116996	ZP4	zona pellucida glycoprotein 4
chr6	160373767	160373916	150	*	Distal Intergenic	6	160390131	160527583	137453	1	3482	uc003qta.3	-16215	ENSG00000197081	IGF2R	insulin like growth factor 2 receptor
chr9	135819862	135820574	713	*	Promoter	9	135766735	135820020	53286	2	7248	uc004cca.2	0	ENSG00000165699	TSC1	TSC complex subunit 1
chr8	64193068	64193217	150	*	Distal Intergenic	8	64081562	64125346	43785	1	253943	uc031tbi.1	111506	ENSG00000185728	YTHDF3	YTH N6-methyladenosine RNA binding protein 3
chr9	112811811	112811960	150	*	Promoter	9	112810878	112934791	123914	1	11217	uc011lwi.2	933	ENSG00000241978	AKAP2	A-kinase anchoring protein 2
chr11	59304999	59305231	233	*	Distal Intergenic	11	59282386	59283330	945	1	390199	uc010rkv.2	22613	ENSG00000172742	OR4D9	olfactory receptor family 4 subfamily D member 9
chrX	10588407	10588741	335	*	Promoter	23	10413350	10588674	175325	2	4281	uc004ctg.4	0	ENSG00000101871	MID1	midline 1
chr14	96857949	96858649	701	*	Promoter	14	96858448	96865628	7181	1	122481	uc001yfm.1	0	ENSG00000140057	AK7	adenylate kinase 7
chr1	46908166	46908641	476	*	Exon (uc021ona.1/729041, exon 8 of 9)	1	46899499	46911374	11876	1	729041	uc021ona.1	8667	NA	FAAHP1	fatty acid amide hydrolase pseudogene 1
chr17	31618589	31618773	185	*	Exon (uc002hht.3/40, exon 1 of 10)	17	31340106	31620006	279901	2	40	uc002hht.3	1233	ENSG00000108684	ASIC2	acid sensing ion channel subunit 2
chr14	75440761	75440930	170	*	Distal Intergenic	14	75414832	75422467	7636	2	5228	uc010asf.2	-18294	ENSG00000119630	PGF	placental growth factor
chr11	124482976	124483167	192	*	Exon (uc001qah.3/116337, exon 2 of 4)	11	124481453	124490251	8799	1	116337	uc001qah.3	1523	ENSG00000154143	PANX3	pannexin 3
chr8	119086464	119086613	150	*	Intron (uc003yok.1/2131, intron 1 of 10)	8	118811602	119124058	312457	2	2131	uc003yok.1	37445	ENSG00000182197	EXT1	exostosin glycosyltransferase 1
chr5	134526902	134527464	563	*	Intron (uc003laj.2/100996485, intron 3 of 5)	5	134571924	134583867	11944	2	340073	uc003lak.3	56403	ENSG00000249647	C5orf66-AS2	C5orf66 antisense RNA 2
chr3	114018455	114018604	150	*	Exon (uc003ebg.2/201633, exon 3 of 4)	3	114012154	114029135	16982	1	201633	uc003ebg.2	6301	ENSG00000181847	TIGIT	T-cell immunoreceptor with Ig and ITIM domains
chr5	125323752	125323927	176	*	Distal Intergenic	5	125695788	125829853	134066	1	65983	uc011cwt.2	-371861	ENSG00000155324	GRAMD2B	GRAM domain containing 2B
chr7	108096558	108097245	688	*	Promoter	7	107788071	108096841	308771	2	4897	uc003vfc.3	0	ENSG00000091129	NRCAM	neuronal cell adhesion molecule
chr22	41047983	41048391	409	*	Distal Intergenic	22	40859225	41032690	173466	2	57591	uc003ayy.1	-15293	ENSG00000196588	MKL1	megakaryoblastic leukemia (translocation) 1
chr1	174083924	174084359	436	*	Distal Intergenic	1	174128552	174363283	234732	1	9910	uc009wwq.2	-44193	ENSG00000152061	RABGAP1L	RAB GTPase activating protein 1 like
chr12	47535307	47535721	415	*	Intron (uc001rpn.3/91523, intron 2 of 3)	12	47581595	47581674	80	1	100616486	uc021qxh.1	-45874	ENSG00000263838	MIR4698	microRNA 4698
chr2	45241206	45241383	178	*	Distal Intergenic	2	45232324	45236542	4219	2	10736	uc002ruo.3	-4664	ENSG00000170577	SIX2	SIX homeobox 2
chr10	64370393	64370762	370	*	Intron (uc001jmc.2/22891, intron 4 of 7)	10	64403502	64431771	28270	1	22891	uc001jme.1	-32740	ENSG00000138311	ZNF365	zinc finger protein 365
chr6	6750141	6750482	342	*	Distal Intergenic	6	6649848	6655216	5369	1	9450	uc003mwz.1	100293	ENSG00000112799	LY86	lymphocyte antigen 86
chr1	209978833	209979768	936	*	Promoter	1	209958968	209979520	20553	2	3664	uc001hhq.2	0	ENSG00000117595	IRF6	interferon regulatory factor 6
chr13	56180492	56180717	226	*	Distal Intergenic	13	55748589	55748683	95	1	100846996	uc031qlv.1	431903	ENSG00000264387	MIR5007	microRNA 5007
chr14	55595702	55596239	538	*	Promoter	14	55595935	55612148	16214	1	3958	uc001xbr.3	0	ENSG00000131981	LGALS3	galectin 3
chrX	57147762	57148367	606	*	Promoter	23	57146115	57147979	1865	2	474343	uc004duy.3	0	ENSG00000186787	SPIN2B	spindlin family member 2B
chr10	16851268	16851445	178	*	Intron (uc001iok.3/6251, intron 1 of 7)	10	16632617	16859382	226766	2	6251	uc001iok.3	7937	ENSG00000148484	RSU1	Ras suppressor protein 1
chr6	159240182	159240623	442	*	Promoter	6	159186773	159240456	53684	2	7430	uc003qru.4	0	ENSG00000092820	EZR	ezrin
chr14	63904716	63904976	261	*	Intron (uc010tsf.1/5529, intron 2 of 12)	14	63841355	63974955	133601	2	5529	uc010tsf.1	69979	ENSG00000154001	PPP2R5E	protein phosphatase 2 regulatory subunit B'epsilon
chr3	156806505	156807246	742	*	Promoter	3	156807670	156818924	11255	1	100498859	uc021xgi.1	-424	ENSG00000241135	LINC00881	long intergenic non-protein coding RNA 881
chr14	65722142	65722990	849	*	Distal Intergenic	14	65801836	65801901	66	2	100616176	uc021ruw.1	78911	ENSG00000266740	MIR4708	microRNA 4708
chr17	27482379	27482560	182	*	Intron (uc010csa.1/399687, intron 2 of 39)	17	27421954	27467404	45451	2	399687	uc010wbd.1	-14975	ENSG00000196535	MYO18A	myosin XVIIIA
chr4	38048606	38049049	444	*	Intron (uc003gtb.3/23216, intron 10 of 19)	4	38111802	38140796	28995	1	23216	uc021xnh.1	-62753	ENSG00000065882	TBC1D1	TBC1 domain family member 1
chr7	139044252	139045445	1194	*	Promoter	7	139044592	139108203	63612	1	51631	uc003vux.4	0	ENSG00000146963	LUC7L2	LUC7 like 2, pre-mRNA splicing factor
chr5	138903297	138903525	229	*	Distal Intergenic	5	138940751	139008018	67268	1	7322	uc003leq.3	-37226	ENSG00000131508	UBE2D2	ubiquitin conjugating enzyme E2 D2
chr6	141988834	141989099	266	*	Intron (uc003qit.1/uc003qit.1, intron 3 of 4)	6	142396745	142409936	13192	2	4829	uc003qiu.3	420837	ENSG00000135577	NMBR	neuromedin B receptor
chr8	115858845	115859276	432	*	Distal Intergenic	8	116420724	116680234	259511	2	7227	uc011lhy.2	820958	ENSG00000104447	TRPS1	transcriptional repressor GATA binding 1
chr2	218669327	218669521	195	*	Intron (uc002vgq.2/7145, intron 7 of 7)	2	218664512	218678739	14228	2	7145	uc002vgq.2	9218	ENSG00000079308	TNS1	tensin 1
chr18	23252463	23252811	349	*	Distal Intergenic	18	22641888	22932214	290327	2	25925	uc010xbe.1	-320249	ENSG00000198795	ZNF521	zinc finger protein 521
chr18	6383045	6383410	366	*	Intron (uc010dkt.3/91133, intron 1 of 19)	18	6374360	6374424	65	2	100422840	uc021ugr.1	-8621	ENSG00000283532	MIR4317	microRNA 4317
chr1	169564958	169565435	478	*	Exon (uc001ggh.3/6403, exon 11 of 15)	1	169515680	169555769	40090	2	2153	uc010plr.1	-9189	ENSG00000198734	F5	coagulation factor V
chr2	106586030	106586391	362	*	Distal Intergenic	2	106682113	106694609	12497	1	84417	uc010fjf.3	-95722	ENSG00000119147	C2orf40	chromosome 2 open reading frame 40
chr11	88034218	88034672	455	*	Intron (uc001pck.4/1075, intron 4 of 6)	11	88026760	88070941	44182	2	1075	uc001pck.4	36269	ENSG00000109861	CTSC	cathepsin C
chr3	115377162	115377567	406	*	Intron (uc003ebq.2/2596, intron 1 of 2)	3	115342151	115440334	98184	1	2596	uc003ebr.2	35011	ENSG00000172020	GAP43	growth associated protein 43
chr10	77022477	77022829	353	*	Distal Intergenic	10	76993729	76995770	2042	2	118881	uc001jxb.3	-26707	ENSG00000165644	COMTD1	catechol-O-methyltransferase domain containing 1
chr13	63086353	63086792	440	*	Distal Intergenic	13	61983819	62002079	18261	2	64881	uc010thj.2	-1084274	ENSG00000197991	PCDH20	protocadherin 20
chr2	27124776	27124988	213	*	Intron (uc002rhu.4/56896, intron 2 of 12)	2	27071292	27173219	101928	1	56896	uc021vev.1	53484	ENSG00000157851	DPYSL5	dihydropyrimidinase like 5
chr19	29379195	29379435	241	*	Distal Intergenic	19	29456038	29460055	4018	1	148145	uc002nsb.4	-76603	ENSG00000267339	LINC00906	long intergenic non-protein coding RNA 906
chr17	78075039	78075594	556	*	Promoter	17	78075355	78093679	18325	1	2548	uc002jxo.3	0	ENSG00000171298	GAA	glucosidase alpha, acid
chr11	36476508	36476816	309	*	Intron (uc001mwo.4/79899, intron 8 of 8)	11	36422547	36486754	64208	1	79899	uc010rfc.2	53961	ENSG00000135362	PRR5L	proline rich 5 like
chr3	101272463	101272612	150	*	Distal Intergenic	3	101280680	101285290	4611	1	54931	uc003duz.4	-8068	ENSG00000174173	TRMT10C	tRNA methyltransferase 10C, mitochondrial RNase P subunit
chr17	2240530	2240735	206	*	Promoter	17	2225982	2240678	14697	2	55720	uc002fuj.3	0	ENSG00000167721	TSR1	TSR1, ribosome maturation factor
chr22	36236333	36236758	426	*	Promoter	22	36134783	36236630	101848	2	23543	uc003aoh.4	0	ENSG00000100320	RBFOX2	RNA binding fox-1 homolog 2
chr2	134432533	134432690	158	*	Distal Intergenic	2	133886540	134326031	439492	2	344148	uc002ttt.1	-106502	ENSG00000176771	NCKAP5	NCK associated protein 5
chr4	13105282	13105431	150	*	Distal Intergenic	4	13369347	13485989	116643	2	9364	uc003gmt.2	380558	ENSG00000157869	RAB28	RAB28, member RAS oncogene family
chr9	13688688	13689005	318	*	Distal Intergenic	9	13927970	13945606	17637	1	100113404	uc022bdn.1	-238965	ENSG00000205636	LINC00583	long intergenic non-protein coding RNA 583
chr8	73920742	73921312	571	*	Promoter	8	73921097	73933040	11944	1	7013	uc003xzc.2	0	ENSG00000147601	TERF1	telomeric repeat binding factor 1
chr2	5619928	5620079	152	*	Distal Intergenic	2	5832799	5841517	8719	1	6664	uc002qyj.3	-212720	ENSG00000176887	SOX11	SRY-box 11
chr10	102852835	102853169	335	*	Intron (uc001ksv.3/100038246, intron 2 of 2)	10	102822260	102824178	1919	1	81621	uc001kst.1	30575	ENSG00000107821	KAZALD1	Kazal type serine peptidase inhibitor domain 1
chr10	76859695	76860083	389	*	Promoter	10	76854190	76859248	5059	2	51207	uc001jwr.3	-447	ENSG00000079393	DUSP13	dual specificity phosphatase 13
chr16	67678610	67679015	406	*	Promoter	16	67679030	67687157	8128	1	146206	uc010cel.1	-15	ENSG00000159753	CARMIL2	capping protein regulator and myosin 1 linker 2
chr1	173793279	173794098	820	*	Promoter	1	173793797	173827682	33886	1	55157	uc001gjh.2	0	ENSG00000117593	DARS2	aspartyl-tRNA synthetase 2, mitochondrial
chr2	48767451	48767858	408	*	Intron (uc021vhf.1/286749, intron 1 of 10)	2	48757308	48825654	68347	1	11037	uc010fbm.3	10143	ENSG00000243244	STON1	stonin 1
chr10	1033852	1034568	717	*	Promoter	10	1034349	1063708	29360	1	23560	uc001ift.3	0	ENSG00000107937	GTPBP4	GTP binding protein 4
chr8	124408496	124409222	727	*	Promoter	8	124332091	124408619	76529	2	29028	uc011lii.2	0	ENSG00000156802	ATAD2	ATPase family, AAA domain containing 2
chrX	133047818	133048263	446	*	Intron (uc004exe.2/2719, intron 2 of 7)	23	132669776	133119673	449898	2	2719	uc004exe.2	71410	ENSG00000147257	GPC3	glypican 3
chr4	13628897	13629046	150	*	Promoter	4	13570366	13629328	58963	2	259282	uc003gmz.1	282	ENSG00000038219	BOD1L1	biorientation of chromosomes in cell division 1 like 1
chr6	150184671	150185807	1137	*	Promoter	6	150139894	150185480	45587	2	84918	uc003qng.2	0	ENSG00000120256	LRP11	LDL receptor related protein 11
chr13	61595497	61595654	158	*	Distal Intergenic	13	61773932	61774014	83	2	100422973	uc021rkg.1	178360	ENSG00000266663	MIR3169	microRNA 3169
chr8	131814843	131815200	358	*	Intron (uc003ytd.4/114, intron 14 of 17)	8	131792547	132052835	260289	2	114	uc003ytd.4	237635	ENSG00000155897	ADCY8	adenylate cyclase 8
chr4	128526020	128526528	509	*	Distal Intergenic	4	128554087	128637934	83848	1	27152	uc003ifk.2	-27559	ENSG00000164066	INTU	inturned planar cell polarity protein
chr18	3360210	3360366	157	*	Distal Intergenic	18	3412072	3458406	46335	1	7050	uc002klu.3	-51706	ENSG00000177426	TGIF1	TGFB induced factor homeobox 1
chr3	44666258	44666770	513	*	Promoter	3	44666511	44686752	20242	1	10168	uc003cnm.3	0	ENSG00000186448	ZNF197	zinc finger protein 197
chr19	52242854	52243003	150	*	Distal Intergenic	19	52249023	52255150	6128	2	2357	uc002pxq.3	12147	ENSG00000171051	FPR1	formyl peptide receptor 1
chr6	45631129	45631278	150	*	Distal Intergenic	6	45389914	45518819	128906	1	860	uc003oxt.3	241215	ENSG00000124813	RUNX2	runt related transcription factor 2
chr11	102651153	102651517	365	*	Promoter	11	102641233	102651359	10127	2	4319	uc001phg.2	0	ENSG00000166670	MMP10	matrix metallopeptidase 10
chr3	135789774	135790221	448	*	Intron (uc003eqv.2/5523, intron 6 of 13)	3	135745674	135801263	55590	1	5523	uc011bma.1	44100	ENSG00000073711	PPP2R3A	protein phosphatase 2 regulatory subunit B''alpha
chr5	78204510	78204667	158	*	Intron (uc003kfq.3/411, intron 4 of 7)	5	78111334	78281766	170433	2	411	uc003kfr.4	77099	ENSG00000113273	ARSB	arylsulfatase B
chr21	35918032	35918189	158	*	Intron (uc002yuc.3/1827, intron 1 of 3)	21	35893351	35899261	5911	2	1827	uc011adx.1	-18771	ENSG00000159200	RCAN1	regulator of calcineurin 1
chr16	2879807	2880002	196	*	Promoter	16	2880173	2882285	2113	1	124220	uc002cru.3	-171	ENSG00000162078	ZG16B	zymogen granule protein 16B
chr12	123095695	123095882	188	*	Intron (uc001ucv.3/9735, intron 53 of 63)	12	123011809	123110947	99139	1	9735	uc010taf.2	83886	ENSG00000184445	KNTC1	kinetochore associated 1
chr2	20685182	20685331	150	*	Distal Intergenic	2	20646835	20649201	2367	1	388	uc002rdv.3	38347	ENSG00000143878	RHOB	ras homolog family member B
chr3	72585518	72585787	270	*	Distal Intergenic	3	72423744	72495774	72031	2	23429	uc003dpe.3	-89744	ENSG00000163602	RYBP	RING1 and YY1 binding protein
chr5	78204168	78204362	195	*	Intron (uc003kfq.3/411, intron 4 of 7)	5	78111334	78281766	170433	2	411	uc003kfr.4	77404	ENSG00000113273	ARSB	arylsulfatase B
chrX	43477705	43478031	327	*	Distal Intergenic	23	43514155	43606071	91917	1	4128	uc004dfy.4	-36124	ENSG00000189221	MAOA	monoamine oxidase A
chr9	85425831	85426276	446	*	Distal Intergenic	9	85594500	85678043	83544	2	158158	uc004amo.2	251767	ENSG00000165105	RASEF	RAS and EF-hand domain containing
chr20	59711153	59711349	197	*	Distal Intergenic	20	59827482	60515673	688192	1	1002	uc002ybn.2	-116133	ENSG00000179242	CDH4	cadherin 4
chr7	142148451	142148608	158	*	Intron (uc011kro.1/uc011kro.1, intron 2 of 2)	7	141968101	141972068	3968	2	730441	uc003vxd.3	-176383	NA	NA	NA
chr17	77632634	77632867	234	*	Distal Intergenic	17	77680985	77681058	74	2	100616170	uc021uel.1	48191	ENSG00000266665	MIR4739	microRNA 4739
chr11	120397878	120398485	608	*	Intron (uc001pxn.2/2900, intron 1 of 20)	11	120382468	120856969	474502	1	2900	uc001pxn.2	15410	ENSG00000149403	GRIK4	glutamate ionotropic receptor kainate type subunit 4
chr4	60384039	60384488	450	*	Distal Intergenic	4	62066974	62599272	532299	1	23284	uc010ihg.1	-1682486	ENSG00000150471	ADGRL3	adhesion G protein-coupled receptor L3
chr7	157180053	157180248	196	*	Intron (uc003wnk.3/10049, intron 8 of 9)	7	157203915	157210133	6219	1	10049	uc031szu.1	-23667	ENSG00000105993	DNAJB6	DnaJ heat shock protein family (Hsp40) member B6
chr6	152957645	152958305	661	*	Promoter	6	152442819	152957986	515168	2	23345	uc003qot.4	0	ENSG00000131018	SYNE1	spectrin repeat containing nuclear envelope protein 1
chr3	20958713	20958915	203	*	Distal Intergenic	3	21447218	21448177	960	1	391518	uc003ccd.4	-488303	NA	VENTXP7	VENT homeobox pseudogene 7
chr11	134608287	134608436	150	*	Intron (uc021qsp.1/uc021qsp.1, intron 1 of 1)	11	134306376	134375555	69180	1	283177	uc001qhs.3	301911	NA	LOC283177	uncharacterized LOC283177
chr11	95235036	95235221	186	*	Distal Intergenic	11	94898677	94965705	67029	2	143686	uc010rug.2	-269331	ENSG00000149212	SESN3	sestrin 3
chr12	111834741	111835083	343	*	Distal Intergenic	12	111843752	111889427	45676	1	10019	uc001tse.3	-8669	ENSG00000111252	SH2B3	SH2B adaptor protein 3
chr1	64194231	64194447	217	*	Distal Intergenic	1	64239690	64609052	369363	1	4919	uc001dbi.4	-45243	ENSG00000185483	ROR1	receptor tyrosine kinase like orphan receptor 1
chr17	26971971	26972517	547	*	Promoter	17	26941458	26972177	30720	2	9703	uc002hbu.3	0	ENSG00000007202	KIAA0100	KIAA0100
chr11	120039731	120040225	495	*	Distal Intergenic	11	119981994	120008863	26870	2	23650	uc001pxa.3	-30868	ENSG00000137699	TRIM29	tripartite motif containing 29
chr20	11185817	11185998	182	*	Distal Intergenic	20	11247307	11254031	6725	2	339593	uc002wnx.4	68033	NA	LOC339593	uncharacterized LOC339593
chr16	87417158	87418037	880	*	Promoter	16	87362942	87417394	54453	2	79791	uc002fjw.3	0	ENSG00000103264	FBXO31	F-box protein 31
chr5	17401865	17402199	335	*	Distal Intergenic	5	17379015	17387419	8405	2	401177	uc003jga.3	-14446	ENSG00000250822	LINC02111	long intergenic non-protein coding RNA 2111
chr2	103121836	103122210	375	*	Exon (uc002tbz.4/389015, exon 4 of 12)	2	103089762	103150431	60670	1	389015	uc002tbz.4	32074	ENSG00000180251	SLC9A4	solute carrier family 9 member A4
chr18	71395851	71396000	150	*	Distal Intergenic	18	71740588	71767303	26716	2	201456	uc002lld.2	371303	ENSG00000141665	FBXO15	F-box protein 15
[truncated: 3,549 more rows]

## Sheet: HEX1 EB vs Ros-E
seqnames	start	end	width	strand	annotation	geneChr	geneStart	geneEnd	geneLength	geneStrand	geneId	transcriptId	distanceToTSS	ENSEMBL	SYMBOL	GENENAME
[truncated: 1,853 more rows]

[truncated: 12 more sheets: TFAP2A  EB vs Ros-E, TFAP2A iPSCs vs EB, EGR1 Ros-E vs Ros-L, FOXG1 Ros-E vs Ros-L, PRDM1 Ros-E vs Ros-L, GATA3 Ros-L vs NPC, HIF1A Ros-L vs NPC, MSX1 Ros-L vs NPC, MYCN  Ros-L vs NPC, NR2F1 Ros-L vs NPC, SOX9  Ros-L vs NPC, TFAP2C  Ros-L vs NPC]
