# Supplementary material for: Single-cell RNA-seq reveals dynamic transcriptome profiling in human early neural differentiation
Source: Gigascience. 2018 Sep 18;7(11):giy117. doi: 10.1093/gigascience/giy117 (PMC6420650; doi:10.1093/gigascience/giy117)
Supplement: Supplemental Files [file giy117_supplemental_files.zip › Additional file 22_Table S4.xls]

## Sheet: Ros-L1
id	gene_name	gene_type	strand	type_label	length	Chr	starts	ends	ensembl_id	Lower_bound	log2_fold_change	Upper_bound	p_value
ENSG00000043355.6	ZIC2	protein_coding	+	gene	4993	chr13	100634026	100639018	ENSG00000043355	-7.66229	-5.8138	-4.82992	9.7742e-10
ENSG00000094755.12	GABRP	protein_coding	+	gene	50698	chr5	170190354	170241051	ENSG00000094755	5.63491	6.52934	7.6921	9.7742e-10
ENSG00000095739.7	BAMBI	protein_coding	+	gene	5598	chr10	28966271	28971868	ENSG00000095739	2.50441	3.42865	4.35289	9.7742e-10
ENSG00000113196.2	HAND1	protein_coding	-	gene	3293	chr5	153854532	153857824	ENSG00000113196	4.08457	5.54547	6.32064	9.7742e-10
ENSG00000116016.9	EPAS1	protein_coding	+	gene	93031	chr2	46520806	46613836	ENSG00000116016	3.04106	4.05475	5.06844	9.7742e-10
ENSG00000120708.12	TGFBI	protein_coding	+	gene	34924	chr5	135364584	135399507	ENSG00000120708	3.90568	5.57528	6.88711	9.7742e-10
ENSG00000130303.8	BST2	protein_coding	-	gene	2710	chr19	17513748	17516457	ENSG00000130303	-5.48584	-4.20382	-3.01125	9.7742e-10
ENSG00000132938.14	MTUS2	protein_coding	+	gene	479145	chr13	29598748	30077892	ENSG00000132938	3.16032	4.23364	5.21751	9.7742e-10
ENSG00000136014.7	USP44	protein_coding	-	gene	34931	chr12	95910336	95945266	ENSG00000136014	-5.24732	-3.78642	-2.68329	9.7742e-10
ENSG00000139219.13	COL2A1	protein_coding	-	gene	31522	chr12	48366748	48398269	ENSG00000139219	2.38515	3.42865	4.53178	9.7742e-10
ENSG00000143333.6	RGS16	protein_coding	-	gene	5786	chr1	182567758	182573543	ENSG00000143333	2.80255	4.35289	5.57528	9.7742e-10
ENSG00000143995.15	MEIS1	protein_coding	+	gene	140418	chr2	66660584	66801001	ENSG00000143995	2.80255	3.87586	5.03862	9.7742e-10
ENSG00000147573.12	TRIM55	protein_coding	+	gene	48590	chr8	67039131	67087720	ENSG00000147573	4.11438	5.1877	6.4399	9.7742e-10
ENSG00000159251.6	ACTC1	protein_coding	-	gene	8044	chr15	35080297	35088340	ENSG00000159251	3.19013	4.62122	6.32064	9.7742e-10
ENSG00000163453.7	IGFBP7	protein_coding	-	gene	79613	chr4	57896939	57976551	ENSG00000163453	2.087	2.98143	3.78642	9.7742e-10
ENSG00000164292.8	RHOBTB3	protein_coding	+	gene	110862	chr5	95049226	95160087	ENSG00000164292	3.27958	4.26345	5.06844	9.7742e-10
ENSG00000164879.6	CA3	protein_coding	+	gene	75605	chr8	86285665	86361269	ENSG00000164879	3.78642	5.30695	6.70823	9.7742e-10
ENSG00000166426.7	CRABP1	protein_coding	+	gene	7907	chr15	78632666	78640572	ENSG00000166426	-4.35289	-3.48828	-2.59385	9.7742e-10
ENSG00000167034.9	NKX3-1	protein_coding	-	gene	4235	chr8	23536206	23540440	ENSG00000167034	2.77273	4.05475	5.78398	9.7742e-10
ENSG00000174720.11	LARP7	protein_coding	+	gene	20629	chr4	113558120	113578748	ENSG00000174720	-4.32308	-3.51809	-2.65348	9.7742e-10
ENSG00000180730.4	SHISA2	protein_coding	-	gene	6435	chr13	26618735	26625169	ENSG00000180730	-5.48584	-4.17401	-2.95162	9.7742e-10
ENSG00000205221.8	VIT	protein_coding	+	gene	118103	chr2	36923833	37041935	ENSG00000205221	2.23608	3.04106	3.99512	9.7742e-10
ENSG00000229557.1	LINC00379	lincRNA	-	gene	3795	chr13	91779867	91783661	ENSG00000229557	3.66716	5.09825	6.0225	9.7742e-10
ENSG00000231213.2	PLSCR5	protein_coding	-	gene	29662	chr3	146294342	146324003	ENSG00000231213	2.65348	4.08457	5.24732	9.7742e-10
ENSG00000240241.1	RP11-314M24.1	lincRNA	+	gene	27792	chr3	78316090	78343881	ENSG00000240241	1.81868	2.65348	3.81624	9.7742e-10
ENSG00000241457.1	PLSCR5-AS1	antisense	+	gene	724	chr3	146307389	146308112	ENSG00000241457	1.58016	2.35533	3.63735	9.7742e-10
ENSG00000243509.4	TNFRSF6B	protein_coding	+	gene	2017	chr20	62328021	62330037	ENSG00000243509	-3.39884	-2.68329	-1.90812	9.7742e-10
ENSG00000249532.2	MIR302B	antisense	-	gene	3576	chr4	113567632	113571207	ENSG00000249532	-5.09825	-4.08457	-3.10069	9.7742e-10
ENSG00000253348.1	MIR4454	antisense	-	gene	41604	chr5	170174051	170215654	ENSG00000253348	4.53178	5.54547	6.35046	9.7742e-10
ENSG00000254202.1	RP11-120I21.2	lincRNA	+	gene	227571	chr8	84824948	85052518	ENSG00000254202	3.93549	6.20138	6.97656	9.7742e-10
ENSG00000179141.5	MTUS2-AS1	antisense	-	gene	13591	chr13	30050652	30064242	ENSG00000179141	1.60997	2.47459	3.24976	1.01688e-09
ENSG00000136943.6	CTSV	protein_coding	-	gene	6986	chr9	99794940	99801925	ENSG00000136943	1.69942	2.23608	4.05475	1.15999e-09
ENSG00000250742.1	RP11-834C11.4	lincRNA	+	gene	6746	chr12	54519882	54526627	ENSG00000250742	1.52053	2.89199	3.90568	1.15999e-09
ENSG00000016082.10	ISL1	protein_coding	+	gene	11644	chr5	50678921	50690564	ENSG00000016082	2.83236	5.1877	6.0225	1.30526e-09
ENSG00000134258.12	VTCN1	protein_coding	-	gene	67348	chr1	117686209	117753556	ENSG00000134258	3.13051	5.15788	6.05231	1.34765e-09
ENSG00000008311.10	AASS	protein_coding	-	gene	68634	chr7	121715701	121784334	ENSG00000008311	-3.57772	-2.71311	-1.90812	1.35926e-09
ENSG00000115361.3	ACADL	protein_coding	-	gene	37553	chr2	211052663	211090215	ENSG00000115361	1.4609	2.32552	3.75661	5.30558e-09
ENSG00000146197.7	SCUBE3	protein_coding	+	gene	38667	chr6	35182190	35220856	ENSG00000146197	1.8783	2.80255	3.75661	5.30558e-09
ENSG00000170775.2	GPR37	protein_coding	-	gene	19631	chr7	124386051	124405681	ENSG00000170775	1.49072	2.59385	3.30939	5.30558e-09
ENSG00000187123.10	LYPD6	protein_coding	+	gene	144164	chr2	150186499	150330662	ENSG00000187123	2.80255	4.17401	4.91937	5.47068e-09
ENSG00000196748.5	CLPSL2	protein_coding	+	gene	2959	chr6	35744371	35747329	ENSG00000196748	-2.68329	-1.96775	-1.22239	5.72491e-09
ENSG00000180999.6	C1orf105	protein_coding	+	gene	48144	chr1	172389828	172437971	ENSG00000180999	2.65348	3.60754	4.91937	1.02426e-08
ENSG00000128052.8	KDR	protein_coding	-	gene	47113	chr4	55944644	55991756	ENSG00000128052	-3.78642	-3.01125	-2.11682	1.51221e-08
ENSG00000213853.5	EMP2	protein_coding	-	gene	52277	chr16	10622279	10674555	ENSG00000213853	1.99756	3.24976	4.26345	1.52203e-08
ENSG00000150556.12	LYPD6B	protein_coding	+	gene	177156	chr2	149894621	150071776	ENSG00000150556	2.17645	3.19013	4.41252	1.5667e-08
ENSG00000139800.8	ZIC5	protein_coding	-	gene	8946	chr13	100615218	100624163	ENSG00000139800	-5.36658	-4.32308	-3.21995	2.0278e-08
ENSG00000164841.4	TMEM74	protein_coding	-	gene	180766	chr8	109619079	109799844	ENSG00000164841	-3.39884	-2.62366	-1.75905	2.09744e-08
ENSG00000081479.8	LRP2	protein_coding	-	gene	235577	chr2	169983619	170219195	ENSG00000081479	2.92181	4.23364	5.27714	4.76504e-08
ENSG00000183722.7	LHFP	protein_coding	-	gene	260637	chr13	39917029	40177665	ENSG00000183722	1.8783	2.80255	3.84605	4.86934e-08
ENSG00000121570.8	DPPA4	protein_coding	-	gene	11432	chr3	109044988	109056419	ENSG00000121570	-3.04106	-2.2957	-1.52053	7.34451e-08
ENSG00000151650.7	VENTX	protein_coding	+	gene	4526	chr10	135050908	135055433	ENSG00000151650	-3.57772	-2.74292	-2.05719	1.36941e-07
ENSG00000091482.5	SMPX	protein_coding	-	gene	52192	chrX	21724090	21776281	ENSG00000091482	1.60997	3.19013	4.08457	1.37503e-07
ENSG00000133665.8	DYDC2	protein_coding	+	gene	23329	chr10	82104501	82127829	ENSG00000133665	-2.77273	-2.05719	-1.4609	1.59447e-07
ENSG00000164076.12	CAMKV	protein_coding	-	gene	12235	chr3	49895421	49907655	ENSG00000164076	-3.01125	-2.14663	-1.43109	2.02485e-07
ENSG00000170807.11	LMOD2	protein_coding	+	gene	8484	chr7	123295861	123304344	ENSG00000170807	1.75905	2.77273	3.54791	2.04644e-07
ENSG00000106278.7	PTPRZ1	protein_coding	+	gene	188948	chr7	121513143	121702090	ENSG00000106278	-6.11194	-4.26345	-2.95162	2.18201e-07
ENSG00000075340.18	ADD2	protein_coding	-	gene	160608	chr2	70834750	70995357	ENSG00000075340	-5.30695	-4.38271	-2.98143	2.44874e-07
ENSG00000118640.6	VAMP8	protein_coding	+	gene	20470	chr2	85788685	85809154	ENSG00000118640	1.19257	1.84849	2.53422	2.46857e-07
ENSG00000091129.15	NRCAM	protein_coding	-	gene	309094	chr7	107788068	108097161	ENSG00000091129	-3.33921	-2.44478	-1.55035	2.4715e-07
ENSG00000179761.7	PIPOX	protein_coding	+	gene	106704	chr17	27277531	27384234	ENSG00000179761	-3.81624	-2.65348	-1.93793	2.80449e-07
ENSG00000163359.11	COL6A3	protein_coding	-	gene	90373	chr2	238232646	238323018	ENSG00000163359	1.84849	2.86218	3.99512	3.62828e-07
ENSG00000138792.5	ENPEP	protein_coding	+	gene	199553	chr4	111286889	111486441	ENSG00000138792	2.14663	3.30939	4.47215	3.93746e-07
ENSG00000164932.8	CTHRC1	protein_coding	+	gene	11483	chr8	104383743	104395225	ENSG00000164932	1.72923	3.04106	4.23364	3.93746e-07
ENSG00000244342.1	LINC00698	lincRNA	+	gene	174634	chr3	62936105	63110738	ENSG00000244342	-2.53422	-1.84849	-1.2522	5.30255e-07
ENSG00000231698.2	AP002856.5	lincRNA	+	gene	97496	chr11	131123317	131220812	ENSG00000231698	-3.21995	-2.23608	-1.52053	5.41973e-07
ENSG00000145423.4	SFRP2	protein_coding	-	gene	8529	chr4	154701744	154710272	ENSG00000145423	-4.53178	-3.30939	-2.087	5.86126e-07
ENSG00000137962.8	ARHGAP29	protein_coding	-	gene	126081	chr1	94614544	94740624	ENSG00000137962	1.55035	2.44478	3.42865	7.21468e-07
ENSG00000249152.1	RP11-562F9.2	lincRNA	-	gene	8309	chr4	93189918	93198226	ENSG00000249152	-2.80255	-2.087	-1.28202	7.5933e-07
ENSG00000089116.3	LHX5	protein_coding	-	gene	10247	chr12	113899839	113910085	ENSG00000089116	-3.69698	-2.95162	-2.26589	9.7745e-07
ENSG00000176406.16	RIMS2	protein_coding	+	gene	755347	chr8	104512976	105268322	ENSG00000176406	1.78886	3.33921	4.23364	1.04256e-06
ENSG00000267448.1	AC010649.1	antisense	-	gene	6239	chr19	3296763	3303001	ENSG00000267448	-2.98143	-2.17645	-1.19257	1.04256e-06
ENSG00000070190.8	DAPP1	protein_coding	+	gene	53322	chr4	100737990	100791311	ENSG00000070190	-5.33677	-3.36902	-2.38515	1.19783e-06
ENSG00000250240.1	CTD-2154I11.2	antisense	-	gene	31047	chr5	95036953	95067999	ENSG00000250240	2.23608	3.30939	4.05475	1.51929e-06
ENSG00000171388.9	APLN	protein_coding	-	gene	9694	chrX	128779240	128788933	ENSG00000171388	-2.83236	-2.087	-1.16276	1.64512e-06
ENSG00000112759.12	SLC29A1	protein_coding	+	gene	14647	chr6	44187242	44201888	ENSG00000112759	-3.16032	-2.2957	-1.4609	1.84643e-06
ENSG00000245067.2	IGFBP7-AS1	antisense	+	gene	95749	chr4	57975928	58071676	ENSG00000245067	2.53422	3.63735	4.32308	1.91838e-06
ENSG00000229271.1	AC091493.2	lincRNA	-	gene	9494	chr3	16729493	16738986	ENSG00000229271	-2.65348	-1.99756	-0.566473	2.57816e-06
ENSG00000066056.9	TIE1	protein_coding	+	gene	22116	chr1	43766664	43788779	ENSG00000066056	-2.80255	-1.99756	-1.22239	2.58888e-06
ENSG00000265246.1	RP11-663N22.1	lincRNA	-	gene	3803	chr17	25564885	25568687	ENSG00000265246	1.07332	2.2957	3.30939	2.65109e-06
ENSG00000138134.7	STAMBPL1	protein_coding	+	gene	95420	chr10	90639491	90734910	ENSG00000138134	-2.92181	-2.26589	-1.4609	2.79505e-06
ENSG00000178695.4	KCTD12	protein_coding	-	gene	6229	chr13	77454312	77460540	ENSG00000178695	2.26589	3.93549	4.71067	2.89449e-06
ENSG00000184344.3	GDF3	protein_coding	-	gene	5995	chr12	7842378	7848372	ENSG00000184344	-2.71311	-1.96775	-1.19257	2.89449e-06
ENSG00000182866.12	LCK	protein_coding	+	gene	34927	chr1	32716840	32751766	ENSG00000182866	-2.89199	-2.14663	-1.31183	3.0659e-06
ENSG00000184785.4	SMIM10	protein_coding	+	gene	1534	chrX	134124968	134126501	ENSG00000184785	-2.53422	-1.84849	-0.596287	3.0659e-06
ENSG00000264164.1	RP11-640N20.6	pseudogene	+	gene	13887	chr17	30410198	30424084	ENSG00000264164	-2.17645	-1.43109	-0.834802	3.13805e-06
ENSG00000128266.7	GNAZ	protein_coding	+	gene	54685	chr22	23412540	23467224	ENSG00000128266	-3.42865	-2.47459	-1.63979	3.54396e-06
ENSG00000230798.1	RP4-792G4.2	antisense	-	gene	3558	chr1	63786555	63790112	ENSG00000230798	-4.68085	-3.19013	-2.23608	4.02681e-06
ENSG00000260364.1	RP11-256I9.3	lincRNA	+	gene	199765	chr16	65266959	65466723	ENSG00000260364	-1.99756	-1.13295	-0.536658	4.02681e-06
ENSG00000120549.11	KIAA1217	protein_coding	+	gene	853098	chr10	23983675	24836772	ENSG00000120549	1.22239	1.96775	2.62366	7.58693e-06
ENSG00000223477.3	LINC00842	lincRNA	-	gene	162266	chr10	47011753	47174018	ENSG00000223477	2.02738	3.30939	4.08457	8.32763e-06
ENSG00000096696.9	DSP	protein_coding	+	gene	45143	chr6	7541808	7586950	ENSG00000096696	1.19257	1.84849	2.47459	8.66922e-06
ENSG00000164128.2	NPY1R	protein_coding	-	gene	20872	chr4	164245113	164265984	ENSG00000164128	-2.35533	-1.69942	-0.924245	8.66922e-06
ENSG00000231817.3	RP11-189B4.6	lincRNA	-	gene	31372	chr13	47029270	47060641	ENSG00000231817	2.05719	3.24976	4.20382	9.17287e-06
ENSG00000162188.5	GNG3	protein_coding	+	gene	1544	chr11	62475130	62476673	ENSG00000162188	-3.01125	-2.32552	-1.40127	9.17732e-06
ENSG00000270823.1	hsa-mir-335	antisense	-	gene	2634	chr7	130135635	130138268	ENSG00000270823	1.58016	2.68329	3.51809	9.17732e-06
ENSG00000241186.3	TDGF1	protein_coding	+	gene	51989	chr3	46616045	46668033	ENSG00000241186	-6.76786	-5.27714	-3.27958	9.37269e-06
ENSG00000102445.14	KIAA0226L	protein_coding	-	gene	96187	chr13	46916139	47012325	ENSG00000102445	2.11682	3.21995	4.20382	9.77602e-06
ENSG00000106236.3	NPTX2	protein_coding	+	gene	12572	chr7	98246609	98259180	ENSG00000106236	-3.66716	-2.77273	-1.93793	1.08858e-05
ENSG00000145721.7	LIX1	protein_coding	-	gene	51003	chr5	96427574	96478576	ENSG00000145721	1.81868	3.36902	4.68085	1.16819e-05
ENSG00000225366.4	TDGF1P3	pseudogene	+	gene	2710	chrX	109763540	109766249	ENSG00000225366	-4.05475	-2.89199	-2.05719	1.22175e-05
ENSG00000106484.10	MEST	protein_coding	+	gene	20122	chr7	130126012	130146133	ENSG00000106484	1.58016	2.77273	3.57772	1.31279e-05
ENSG00000106804.6	C5	protein_coding	-	gene	97939	chr9	123714616	123812554	ENSG00000106804	2.80255	4.38271	5.36658	1.36966e-05
ENSG00000183337.12	BCOR	protein_coding	-	gene	127515	chrX	39909068	40036582	ENSG00000183337	-3.78642	-2.59385	-1.84849	1.67504e-05
ENSG00000241168.1	RP11-10O22.1	lincRNA	+	gene	205754	chr3	162744184	162949937	ENSG00000241168	-2.56403	-1.99756	-0.715544	1.67504e-05
ENSG00000148704.8	VAX1	protein_coding	-	gene	9781	chr10	118888032	118897812	ENSG00000148704	-2.50441	-1.6696	-0.89443	1.846e-05
ENSG00000272619.1	RP11-563K23.1	lincRNA	+	gene	331	chr7	143060992	143061322	ENSG00000272619	-2.05719	-1.2522	-0.417401	1.89789e-05
ENSG00000178776.4	C5orf46	protein_coding	-	gene	25813	chr5	147260289	147286101	ENSG00000178776	1.75905	3.01125	4.47215	2.37011e-05
ENSG00000254946.1	RP11-531H8.1	lincRNA	+	gene	38244	chr11	15574401	15612644	ENSG00000254946	-2.23608	-0.536658	-0.387586	2.37011e-05
ENSG00000166166.8	TRMT61A	protein_coding	+	gene	7890	chr14	103995521	104003410	ENSG00000166166	-1.93793	-0.715544	-0.417401	2.46048e-05
ENSG00000166450.8	PRTG	protein_coding	-	gene	131545	chr15	55903744	56035288	ENSG00000166450	1.13295	1.96775	2.68329	2.53044e-05
ENSG00000253549.1	RP11-317J10.2	antisense	-	gene	23065	chr8	86354080	86377144	ENSG00000253549	1.81868	3.84605	5.36658	2.54641e-05
ENSG00000138772.8	ANXA3	protein_coding	+	gene	58925	chr4	79472673	79531597	ENSG00000138772	1.0435	1.78886	2.53422	2.78175e-05
ENSG00000131981.11	LGALS3	protein_coding	+	gene	21299	chr14	55590828	55612126	ENSG00000131981	1.63979	2.80255	3.84605	2.8045e-05
ENSG00000095596.7	CYP26A1	protein_coding	+	gene	4416	chr10	94833232	94837647	ENSG00000095596	-7.39396	-5.93305	-3.48828	2.99587e-05
ENSG00000258740.1	RP11-293M10.1	protein_coding	-	gene	30668	chr14	75705319	75735986	ENSG00000258740	0.357772	1.55035	2.47459	3.07271e-05
ENSG00000241353.2	PPP1R2P4	pseudogene	-	gene	95224	chr13	46917102	47012325	ENSG00000241353	1.99756	3.19013	4.08457	3.20435e-05
ENSG00000018625.10	ATP1A2	protein_coding	+	gene	27833	chr1	160085549	160113381	ENSG00000018625	-4.94918	-3.63735	-2.59385	3.21587e-05
ENSG00000125378.11	BMP4	protein_coding	-	gene	9026	chr14	54416454	54425479	ENSG00000125378	1.52053	2.71311	3.96531	3.56228e-05
ENSG00000138449.6	SLC40A1	protein_coding	-	gene	23180	chr2	190425305	190448484	ENSG00000138449	1.96775	2.95162	3.78642	3.70623e-05
ENSG00000154065.12	ANKRD29	protein_coding	-	gene	63960	chr18	21178890	21242849	ENSG00000154065	-2.59385	-1.93793	-0.775173	4.00648e-05
ENSG00000130294.10	KIF1A	protein_coding	-	gene	106545	chr2	241653181	241759725	ENSG00000130294	-5.96287	-3.19013	-2.23608	4.36327e-05
ENSG00000131203.8	IDO1	protein_coding	+	gene	26170	chr8	39759794	39785963	ENSG00000131203	-3.84605	-2.71311	-1.90812	4.47814e-05
ENSG00000072954.2	TMEM38A	protein_coding	+	gene	28903	chr19	16771938	16800840	ENSG00000072954	-2.38515	-1.78886	-0.596287	4.79975e-05
ENSG00000182168.10	UNC5C	protein_coding	-	gene	386703	chr4	96083655	96470357	ENSG00000182168	1.99756	3.04106	3.90568	5.06181e-05
ENSG00000110492.11	MDK	protein_coding	+	gene	3070	chr11	46402306	46405375	ENSG00000110492	0.864616	1.55035	2.02738	5.55636e-05
ENSG00000186469.4	GNG2	protein_coding	+	gene	153148	chr14	52292913	52446060	ENSG00000186469	-3.42865	-2.71311	-1.69942	5.6259e-05
ENSG00000102096.9	PIM2	protein_coding	-	gene	5843	chrX	48770459	48776301	ENSG00000102096	-3.75661	-2.77273	-1.69942	6.01946e-05
ENSG00000115461.4	IGFBP5	protein_coding	-	gene	23421	chr2	217536828	217560248	ENSG00000115461	1.55035	3.16032	4.65104	6.45218e-05
ENSG00000083307.6	GRHL2	protein_coding	+	gene	177295	chr8	102504660	102681954	ENSG00000083307	1.31183	2.2957	3.24976	6.45584e-05
ENSG00000150893.9	FREM2	protein_coding	+	gene	198809	chr13	39261266	39460074	ENSG00000150893	1.34165	2.23608	3.13051	6.52239e-05
ENSG00000138944.7	KIAA1644	protein_coding	-	gene	69185	chr22	44639547	44708731	ENSG00000138944	-1.84849	-0.655916	-0.357772	7.29787e-05
ENSG00000108798.4	ABI3	protein_coding	+	gene	12999	chr17	47287589	47300587	ENSG00000108798	-1.84849	-0.596287	-0.327958	7.47847e-05
ENSG00000149212.6	SESN3	protein_coding	-	gene	67002	chr11	94898704	94965705	ENSG00000149212	1.0435	1.81868	2.68329	7.6531e-05
ENSG00000115008.5	IL1A	protein_coding	-	gene	10676	chr2	113531492	113542167	ENSG00000115008	-2.38515	-1.55035	-0.68573	8.14689e-05
ENSG00000254277.1	RP11-1144P22.1	lincRNA	+	gene	27487	chr8	72587535	72615021	ENSG00000254277	-5.15788	-3.66716	-2.41496	8.14689e-05
ENSG00000185885.11	IFITM1	protein_coding	+	gene	1767	chr11	313506	315272	ENSG00000185885	-2.92181	-1.99756	-1.10313	8.19024e-05
ENSG00000224100.1	AP001630.5	antisense	-	gene	725	chr21	44384749	44385473	ENSG00000224100	0.268329	0.715544	1.99756	8.30415e-05
ENSG00000175445.10	LPL	protein_coding	+	gene	65542	chr8	19759228	19824769	ENSG00000175445	2.2957	4.29327	5.57528	8.46991e-05
ENSG00000140416.15	TPM1	protein_coding	+	gene	29284	chr15	63334831	63364114	ENSG00000140416	1.0435	1.6696	2.14663	8.85247e-05
ENSG00000184347.10	SLIT3	protein_coding	-	gene	639389	chr5	168088745	168728133	ENSG00000184347	1.99756	3.48828	4.35289	9.55128e-05
ENSG00000268027.1	AC006129.2	lincRNA	+	gene	10279	chr19	42051554	42061832	ENSG00000268027	-2.35533	-1.60997	-0.536658	0.00010011
ENSG00000181449.2	SOX2	protein_coding	+	gene	2508	chr3	181429714	181432221	ENSG00000181449	-4.82992	-3.10069	-1.78886	0.00010259
ENSG00000175591.7	P2RY2	protein_coding	+	gene	18055	chr11	72929343	72947397	ENSG00000175591	0.924245	2.2957	3.19013	0.000104284
ENSG00000257935.2	RP11-82C23.2	antisense	+	gene	8622	chr12	113909808	113918429	ENSG00000257935	-5.6051	-3.69698	-2.087	0.000120425
ENSG00000129244.4	ATP1B2	protein_coding	+	gene	11142	chr17	7549945	7561086	ENSG00000129244	-2.59385	-1.93793	-1.22239	0.000126783
ENSG00000133863.2	TEX15	protein_coding	-	gene	59063	chr8	30689060	30748122	ENSG00000133863	-2.74292	-1.99756	-1.10313	0.000126783
ENSG00000273173.1	SNURF	protein_coding	+	gene	23597	chr15	25200133	25223729	ENSG00000273173	-2.14663	-1.52053	-0.924245	0.000129697
ENSG00000153446.11	C16orf89	protein_coding	-	gene	21989	chr16	5094123	5116111	ENSG00000153446	-2.95162	-2.20626	-1.4609	0.000132122
ENSG00000254192.1	CTC-558O2.2	antisense	+	gene	13249	chr5	168081518	168094766	ENSG00000254192	1.52053	2.50441	3.36902	0.000132122
ENSG00000109861.11	CTSC	protein_coding	-	gene	44196	chr11	88026760	88070955	ENSG00000109861	-2.32552	-1.63979	-0.954059	0.000143553
ENSG00000128739.16	SNRPN	protein_coding	+	gene	155077	chr15	25068794	25223870	ENSG00000128739	-2.11682	-1.49072	-0.89443	0.000143553
ENSG00000130413.11	STK33	protein_coding	-	gene	202419	chr11	8413418	8615836	ENSG00000130413	-4.08457	-3.19013	-2.23608	0.000143553
ENSG00000183741.7	CBX6	protein_coding	-	gene	10865	chr22	39257455	39268319	ENSG00000183741	-3.39884	-2.14663	-1.19257	0.000143553
ENSG00000145794.12	MEGF10	protein_coding	+	gene	174907	chr5	126626523	126801429	ENSG00000145794	-2.20626	-1.40127	-0.506844	0.000146243
ENSG00000166073.4	GPR176	protein_coding	-	gene	121861	chr15	40091233	40213093	ENSG00000166073	-4.88955	-3.87586	-1.75905	0.000149201
ENSG00000242808.3	SOX2-OT	sense_overlapping	+	gene	847111	chr3	180707558	181554668	ENSG00000242808	-3.60754	-2.59385	-1.84849	0.000149642
ENSG00000135069.9	PSAT1	protein_coding	+	gene	32951	chr9	80912059	80945009	ENSG00000135069	-2.59385	-1.84849	-1.07332	0.000151859
ENSG00000261115.1	TMEM178B	protein_coding	+	gene	406149	chr7	140774032	141180180	ENSG00000261115	-2.35533	-1.60997	-0.47703	0.000154214
ENSG00000092345.9	DAZL	protein_coding	-	gene	83515	chr3	16628299	16711813	ENSG00000092345	-2.17645	-1.49072	-0.506844	0.000161543
ENSG00000118733.12	OLFM3	protein_coding	-	gene	194457	chr1	102268130	102462586	ENSG00000118733	-3.30939	-2.47459	-1.78886	0.000168639
ENSG00000120149.7	MSX2	protein_coding	+	gene	6361	chr5	174151536	174157896	ENSG00000120149	1.60997	2.86218	3.96531	0.000169075
ENSG00000158457.4	TSPAN33	protein_coding	+	gene	23960	chr7	128784712	128808671	ENSG00000158457	-2.23608	-1.58016	-0.506844	0.000170038
ENSG00000130600.11	H19	processed_transcript	-	gene	6295	chr11	2016406	2022700	ENSG00000130600	1.78886	3.07088	4.29327	0.000170054
ENSG00000263400.2	CTC-297N7.5	antisense	+	gene	85388	chr17	10633094	10718481	ENSG00000263400	-1.8783	-0.447215	-0.298143	0.000172161
ENSG00000077080.5	ACTL6B	protein_coding	-	gene	13365	chr7	100240720	100254084	ENSG00000077080	-2.11682	-1.49072	-0.506844	0.000177738
ENSG00000125872.7	LRRN4	protein_coding	-	gene	13272	chr20	6021424	6034695	ENSG00000125872	2.05719	3.90568	4.62122	0.000177738
ENSG00000249751.1	ECSCR	protein_coding	-	gene	58084	chr5	138784245	138842328	ENSG00000249751	-2.17645	-1.4609	-0.536658	0.000177738
ENSG00000235152.1	RP5-865N13.2	lincRNA	+	gene	25553	chr1	232295837	232321389	ENSG00000235152	-1.90812	-1.13295	-0.268329	0.000205193
ENSG00000256383.1	AC020910.2	pseudogene	-	gene	1489	chr19	35166998	35168486	ENSG00000256383	-2.05719	-0.536658	-0.268329	0.000205193
ENSG00000260834.1	RP11-256I9.2	lincRNA	-	gene	43942	chr16	65224876	65268817	ENSG00000260834	-4.59141	-3.51809	-2.35533	0.000226865
ENSG00000226792.2	LINC00371	lincRNA	-	gene	89541	chr13	51656984	51746524	ENSG00000226792	-2.92181	-2.14663	-1.37146	0.0002313
ENSG00000126016.9	AMOT	protein_coding	-	gene	66313	chrX	112017731	112084043	ENSG00000126016	1.34165	2.32552	3.30939	0.000236582
ENSG00000214265.7	SNURF	protein_coding	+	gene	45243	chr15	25200181	25245423	ENSG00000214265	-2.11682	-1.49072	-0.89443	0.000267615
ENSG00000183831.6	ANKRD45	protein_coding	-	gene	60302	chr1	173578700	173639001	ENSG00000183831	-5.93305	-3.39884	-2.26589	0.000277443
ENSG00000040731.6	CDH10	protein_coding	-	gene	157879	chr5	24487209	24645087	ENSG00000040731	1.6696	2.74292	3.45846	0.000290666
ENSG00000238266.1	LINC00707	lincRNA	+	gene	63309	chr10	6821560	6884868	ENSG00000238266	-1.6696	-0.417401	-0.268329	0.000329818
ENSG00000259627.1	RP11-244F12.2	antisense	-	gene	1887	chr15	63362224	63364110	ENSG00000259627	0.89443	1.60997	2.20626	0.000329818
ENSG00000186790.4	FOXE3	protein_coding	+	gene	1980	chr1	47881744	47883723	ENSG00000186790	0.178886	0.327958	2.44478	0.000330311
ENSG00000185201.12	IFITM2	protein_coding	+	gene	7642	chr11	307631	315272	ENSG00000185201	-2.50441	-1.72923	-0.954059	0.000374212
ENSG00000162849.11	KIF26B	protein_coding	+	gene	554447	chr1	245318287	245872733	ENSG00000162849	0.2087	0.417401	2.68329	0.000375343
ENSG00000167311.9	ART5	protein_coding	-	gene	3814	chr11	3659733	3663546	ENSG00000167311	2.23608	5.15788	6.32064	0.000375343
ENSG00000270523.1	RP11-145P16.3	sense_intronic	+	gene	360	chr15	25376125	25376484	ENSG00000270523	-1.34165	-0.655916	-0.238515	0.00038107
ENSG00000138675.12	FGF5	protein_coding	+	gene	70082	chr4	81187753	81257834	ENSG00000138675	-2.23608	-1.69942	-0.238515	0.000392125
ENSG00000119698.7	PPP4R4	protein_coding	+	gene	133608	chr14	94612465	94746072	ENSG00000119698	-2.44478	-1.81868	-0.566473	0.000409956
ENSG00000257069.1	RP11-783K16.10	processed_transcript	+	gene	13048	chr11	64059194	64072241	ENSG00000257069	-2.17645	-1.52053	-0.596287	0.000431997
ENSG00000148200.12	NR6A1	protein_coding	-	gene	254036	chr9	127279554	127533589	ENSG00000148200	-2.44478	-1.69942	-0.954059	0.000443487
ENSG00000135111.10	TBX3	protein_coding	-	gene	13911	chr12	115108059	115121969	ENSG00000135111	1.49072	2.86218	4.38271	0.000447025
ENSG00000168421.8	RHOH	protein_coding	+	gene	55915	chr4	40192673	40248587	ENSG00000168421	-2.92181	-2.23608	-0.954059	0.000456157
ENSG00000106123.7	EPHB6	protein_coding	+	gene	16056	chr7	142552792	142568847	ENSG00000106123	1.43109	2.53422	3.48828	0.000458219
ENSG00000117859.14	OSBPL9	protein_coding	+	gene	212039	chr1	52042851	52254889	ENSG00000117859	0.804987	1.4609	2.05719	0.000485476
ENSG00000265039.1	AC107016.2	miRNA	+	gene	88	chr12	53345492	53345579	ENSG00000265039	0.924245	1.72923	2.68329	0.000486773
ENSG00000163235.11	TGFA	protein_coding	-	gene	106914	chr2	70674412	70781325	ENSG00000163235	-2.59385	-1.84849	-0.983873	0.000495051
ENSG00000139329.4	LUM	protein_coding	-	gene	9203	chr12	91496406	91505608	ENSG00000139329	1.81868	3.33921	8.02006	0.00056001
ENSG00000092051.12	JPH4	protein_coding	-	gene	10766	chr14	24037244	24048009	ENSG00000092051	-2.05719	-1.2522	-0.47703	0.000562177
ENSG00000219435.3	TEX40	protein_coding	+	gene	4380	chr11	64067863	64072242	ENSG00000219435	-2.17645	-1.52053	-0.566473	0.000573893
ENSG00000105426.10	PTPRS	protein_coding	-	gene	182309	chr19	5158506	5340814	ENSG00000105426	-2.20626	-1.55035	-0.89443	0.000583764
ENSG00000138622.3	HCN4	protein_coding	-	gene	49406	chr15	73612200	73661605	ENSG00000138622	-1.99756	-1.34165	-0.506844	0.000636523
ENSG00000226508.1	AC104655.3	lincRNA	+	gene	1312	chr2	105760571	105761882	ENSG00000226508	-1.90812	-0.357772	-0.238515	0.000636523
ENSG00000118777.6	ABCG2	protein_coding	-	gene	141059	chr4	89011416	89152474	ENSG00000118777	1.43109	2.68329	3.72679	0.00064412
ENSG00000147145.8	LPAR4	protein_coding	+	gene	9386	chrX	78003206	78012591	ENSG00000147145	-3.45846	-2.59385	-1.69942	0.000672164
ENSG00000138083.3	SIX3	protein_coding	+	gene	4315	chr2	45168902	45173216	ENSG00000138083	-4.26345	-3.54791	-2.087	0.000677547
ENSG00000091972.14	CD200	protein_coding	+	gene	30466	chr3	112051194	112081659	ENSG00000091972	-3.66716	-2.38515	-1.31183	0.000684461
ENSG00000144476.5	ACKR3	protein_coding	+	gene	14572	chr2	237476430	237491001	ENSG00000144476	1.55035	2.74292	3.81624	0.000712646
ENSG00000114251.9	WNT5A	protein_coding	-	gene	24231	chr3	55499743	55523973	ENSG00000114251	1.4609	2.92181	4.35289	0.000746222
ENSG00000148516.17	ZEB1	protein_coding	+	gene	211319	chr10	31607424	31818742	ENSG00000148516	-3.66716	-2.83236	-1.55035	0.000885713
ENSG00000183688.4	FAM101B	protein_coding	-	gene	5962	chr17	289769	295730	ENSG00000183688	-3.24976	-2.50441	-1.58016	0.000906539
ENSG00000110427.10	KIAA1549L	protein_coding	+	gene	132031	chr11	33563618	33695648	ENSG00000110427	-2.44478	-1.72923	-0.566473	0.000924097
ENSG00000077092.14	RARB	protein_coding	+	gene	423601	chr3	25215823	25639423	ENSG00000077092	1.52053	2.71311	4.35289	0.000925314
ENSG00000155886.7	SLC24A2	protein_coding	-	gene	279477	chr9	19507450	19786926	ENSG00000155886	-2.71311	-1.99756	-1.13295	0.000973196
ENSG00000213943.3	KRT18P17	pseudogene	-	gene	1279	chr3	12828892	12830170	ENSG00000213943	1.0435	1.84849	2.71311	0.00107073
ENSG00000122042.9	UBL3	protein_coding	-	gene	86314	chr13	30338508	30424821	ENSG00000122042	1.0435	1.96775	2.89199	0.00107095
ENSG00000008083.9	JARID2	protein_coding	+	gene	275726	chr6	15246527	15522252	ENSG00000008083	-2.83236	-1.90812	-1.0435	0.00107911
ENSG00000137203.6	TFAP2A	protein_coding	-	gene	26474	chr6	10393419	10419892	ENSG00000137203	1.01369	2.087	3.30939	0.00107911
ENSG00000145681.6	HAPLN1	protein_coding	-	gene	83809	chr5	82933624	83017432	ENSG00000145681	1.10313	2.17645	3.42865	0.00107911
ENSG00000170439.5	METTL7B	protein_coding	+	gene	3066	chr12	56075330	56078395	ENSG00000170439	-2.83236	-1.93793	-1.2522	0.00108415
ENSG00000136160.10	EDNRB	protein_coding	-	gene	24288	chr13	78469616	78493903	ENSG00000136160	1.69942	3.48828	4.71067	0.00108489
ENSG00000197965.7	MPZL1	protein_coding	+	gene	70728	chr1	167690429	167761156	ENSG00000197965	0.745359	1.43109	2.05719	0.0010881
ENSG00000238178.2	RP11-431J24.2	antisense	-	gene	17929	chrX	16171064	16188992	ENSG00000238178	-2.89199	-2.20626	-1.2522	0.00110137
ENSG00000159433.7	STARD9	protein_coding	+	gene	145323	chr15	42867857	43013179	ENSG00000159433	-2.50441	-1.75905	-0.864616	0.00113849
ENSG00000251450.1	CTC-459I6.1	antisense	-	gene	13211	chr5	80243516	80256726	ENSG00000251450	0.178886	0.417401	1.78886	0.00117133
ENSG00000171631.10	P2RY6	protein_coding	+	gene	34113	chr11	72975550	73009662	ENSG00000171631	1.28202	2.44478	4.29327	0.00119965
ENSG00000204941.9	PSG5	protein_coding	-	gene	20281	chr19	43670408	43690688	ENSG00000204941	1.8783	3.45846	4.7703	0.00119997
ENSG00000253230.2	LINC00599	lincRNA	-	gene	5303	chr8	9757574	9762876	ENSG00000253230	-1.84849	-0.357772	-0.2087	0.0012381
ENSG00000131459.8	GFPT2	protein_coding	-	gene	52698	chr5	179727690	179780387	ENSG00000131459	-4.32308	-2.32552	-1.2522	0.00130726
ENSG00000143162.7	CREG1	protein_coding	-	gene	24091	chr1	167498914	167523004	ENSG00000143162	1.19257	2.38515	3.48828	0.00130742
ENSG00000167779.3	IGFBP6	protein_coding	+	gene	4910	chr12	53491220	53496129	ENSG00000167779	-3.30939	-2.56403	-1.60997	0.00133701
ENSG00000185666.10	SYN3	protein_coding	-	gene	545820	chr22	32908539	33454358	ENSG00000185666	-2.56403	-1.90812	-1.16276	0.00139795
ENSG00000112320.7	SOBP	protein_coding	+	gene	170196	chr6	107811162	107981357	ENSG00000112320	-2.74292	-2.05719	-1.2522	0.00140703
ENSG00000078295.11	ADCY2	protein_coding	+	gene	433874	chr5	7396321	7830194	ENSG00000078295	-2.74292	-2.11682	-0.68573	0.00142012
ENSG00000256056.1	RP11-709A23.2	pseudogene	-	gene	1579	chr12	27745394	27746972	ENSG00000256056	0.0596287	0.149072	2.68329	0.00145151
ENSG00000265992.1	ESRG	sense_intronic	-	gene	7736	chr3	54666149	54673884	ENSG00000265992	-6.08213	-3.72679	-2.02738	0.00150089
ENSG00000064886.9	CHI3L2	protein_coding	+	gene	42670	chr1	111743393	111786062	ENSG00000064886	1.28202	2.32552	3.30939	0.00150465
ENSG00000100767.11	PAPLN	protein_coding	+	gene	37144	chr14	73704205	73741348	ENSG00000100767	-2.50441	-1.8783	-1.0435	0.00150465
ENSG00000143199.13	ADCY10	protein_coding	-	gene	104829	chr1	167778625	167883453	ENSG00000143199	1.22239	2.2957	3.07088	0.00150465
ENSG00000167550.6	RHEBL1	protein_coding	-	gene	5341	chr12	49458468	49463808	ENSG00000167550	-3.27958	-2.47459	-1.6696	0.00151919
ENSG00000166736.7	HTR3A	protein_coding	+	gene	15433	chr11	113845603	113861035	ENSG00000166736	-1.40127	-0.447215	-0.178886	0.0015207
ENSG00000233560.2	KRT8P39	pseudogene	+	gene	1433	chr12	69099414	69100846	ENSG00000233560	1.0435	1.93793	2.92181	0.00156478
ENSG00000254339.1	RP11-267L5.1	lincRNA	+	gene	13773	chr8	115294296	115308068	ENSG00000254339	-3.36902	-2.56403	-0.775173	0.00160714
ENSG00000089723.5	OTUB2	protein_coding	+	gene	22602	chr14	94492675	94515276	ENSG00000089723	-2.50441	-1.72923	-0.536658	0.00165015
ENSG00000163618.13	CADPS	protein_coding	-	gene	477033	chr3	62384022	62861054	ENSG00000163618	-2.32552	-1.6696	-0.47703	0.00165015
ENSG00000186907.3	RTN4RL2	protein_coding	+	gene	16986	chr11	57228022	57245007	ENSG00000186907	-1.84849	-0.68573	-0.357772	0.00165015
ENSG00000213023.5	SYT3	protein_coding	-	gene	47088	chr19	51124564	51171651	ENSG00000213023	-1.90812	-0.626101	-0.387586	0.00174424
ENSG00000180053.6	NKX2-6	protein_coding	-	gene	4148	chr8	23559964	23564111	ENSG00000180053	0.0596287	0.119257	1.96775	0.00174871
ENSG00000177706.8	FAM20C	protein_coding	+	gene	107743	chr7	192969	300711	ENSG00000177706	-2.14663	-0.2087	-0.178886	0.00189729
ENSG00000143479.11	DYRK3	protein_coding	+	gene	48884	chr1	206808881	206857764	ENSG00000143479	-1.2522	-0.417401	-0.178886	0.00197576
ENSG00000182667.10	NTM	protein_coding	+	gene	966344	chr11	131240373	132206716	ENSG00000182667	-4.38271	-2.50441	-1.31183	0.00197766
ENSG00000225410.1	AC107016.1	pseudogene	-	gene	187	chr12	53346500	53346686	ENSG00000225410	0.804987	1.58016	2.53422	0.00198843
ENSG00000162998.4	FRZB	protein_coding	-	gene	33889	chr2	183698002	183731890	ENSG00000162998	-5.42621	-3.75661	-1.55035	0.00202985
ENSG00000100218.7	RTDR1	protein_coding	-	gene	85616	chr22	23401593	23487208	ENSG00000100218	-2.53422	-1.75905	-0.804987	0.00210835
ENSG00000235275.3	KRT18P16	pseudogene	+	gene	1294	chr5	122971804	122973097	ENSG00000235275	0.864616	1.60997	2.35533	0.00211106
ENSG00000254285.2	KRT8P3	pseudogene	+	gene	1452	chr8	62490779	62492230	ENSG00000254285	0.954059	1.81868	2.77273	0.00211106
ENSG00000255794.2	RMST	processed_transcript	+	gene	133383	chr12	97825431	97958813	ENSG00000255794	-3.13051	-2.38515	-1.43109	0.00211106
ENSG00000260966.1	RP11-690D19.3	sense_overlapping	-	gene	5113	chr11	102921416	102926528	ENSG00000260966	-1.81868	-0.626101	-0.298143	0.0021493
ENSG00000064999.12	ANKS1A	protein_coding	+	gene	202138	chr6	34857042	35059179	ENSG00000064999	1.34165	2.56403	3.69698	0.00223955
ENSG00000245322.2	RP11-15B17.1	antisense	+	gene	245094	chr4	100871163	101116256	ENSG00000245322	-1.81868	-1.22239	-0.655916	0.00238377
ENSG00000259888.1	CTD-2540M10.1	lincRNA	+	gene	30692	chr16	24621587	24652278	ENSG00000259888	-1.90812	-0.626101	-0.178886	0.00240845
ENSG00000169242.7	EFNA1	protein_coding	+	gene	7398	chr1	155099936	155107333	ENSG00000169242	0.864616	1.72923	2.68329	0.00241352
ENSG00000230148.4	HOXB-AS1	antisense	+	gene	7698	chr17	46620913	46628610	ENSG00000230148	0.924245	1.8783	2.83236	0.00246616
ENSG00000105851.6	PIK3CG	protein_coding	+	gene	41868	chr7	106505723	106547590	ENSG00000105851	-3.66716	-2.26589	-0.775173	0.00248829
ENSG00000246082.2	NUDT16P	pseudogene	+	gene	3225	chr3	131080742	131083966	ENSG00000246082	-2.86218	-2.05719	-1.2522	0.00250262
ENSG00000167281.14	RBFOX3	protein_coding	-	gene	528124	chr17	77085427	77613550	ENSG00000167281	-2.53422	-1.78886	-0.954059	0.00263886
ENSG00000175352.6	NRIP3	protein_coding	-	gene	23474	chr11	9002123	9025596	ENSG00000175352	-3.66716	-2.92181	-1.90812	0.00266933
ENSG00000139364.6	TMEM132B	protein_coding	+	gene	475536	chr12	125671382	126146917	ENSG00000139364	-3.54791	-2.65348	-1.69942	0.00279692
ENSG00000166922.4	SCG5	protein_coding	+	gene	55423	chr15	32933877	32989299	ENSG00000166922	-3.45846	-1.96775	-1.0435	0.0028402
ENSG00000107719.8	PALD1	protein_coding	+	gene	89629	chr10	72238577	72328205	ENSG00000107719	-1.90812	-0.626101	-0.268329	0.00287026
ENSG00000046653.10	GPM6B	protein_coding	-	gene	167608	chrX	13789150	13956757	ENSG00000046653	-2.89199	-1.81868	-0.954059	0.00288335
ENSG00000196632.6	WNK3	protein_coding	-	gene	165820	chrX	54219256	54385075	ENSG00000196632	-3.01125	-1.93793	-0.983873	0.00292226
ENSG00000259580.1	RP11-37C7.1	processed_transcript	-	gene	30775	chr15	40062760	40093534	ENSG00000259580	-1.01369	-0.417401	-0.178886	0.00296935
ENSG00000011201.6	KAL1	protein_coding	-	gene	203313	chrX	8496915	8700227	ENSG00000011201	-3.33921	-2.44478	-1.6696	0.0030135
ENSG00000156298.8	TSPAN7	protein_coding	+	gene	127547	chrX	38420623	38548169	ENSG00000156298	-3.16032	-2.17645	-1.37146	0.00307071
ENSG00000165566.11	AMER2	protein_coding	-	gene	10605	chr13	25735822	25746426	ENSG00000165566	1.60997	3.10069	4.26345	0.00307071
ENSG00000268751.1	SCGB1B2P	lincRNA	-	gene	969	chr19	35067638	35068606	ENSG00000268751	-1.93793	-1.16276	-0.506844	0.00307071
ENSG00000219438.4	FAM19A5	protein_coding	+	gene	361453	chr22	48885272	49246724	ENSG00000219438	-1.84849	-0.983873	-0.417401	0.00316202
ENSG00000068079.3	IFI35	protein_coding	+	gene	7732	chr17	41158742	41166473	ENSG00000068079	-2.62366	-1.84849	-0.68573	0.003177
ENSG00000070087.9	PFN2	protein_coding	-	gene	85885	chr3	149682691	149768575	ENSG00000070087	0.655916	1.40127	2.02738	0.00317916
ENSG00000130720.8	FIBCD1	protein_coding	-	gene	36849	chr9	133777825	133814673	ENSG00000130720	-2.59385	-1.72923	-1.0435	0.00317916
ENSG00000234779.1	RP11-62F24.2	antisense	+	gene	711	chr9	16726812	16727522	ENSG00000234779	-1.22239	-0.387586	-0.149072	0.00319425
ENSG00000254615.2	RP11-395G23.3	lincRNA	+	gene	2756	chr8	107282372	107285127	ENSG00000254615	-1.84849	-0.2087	-0.149072	0.00339135
ENSG00000115844.6	DLX2	protein_coding	-	gene	3462	chr2	172964167	172967628	ENSG00000115844	0.0596287	0.178886	1.49072	0.0035013
ENSG00000067798.9	NAV3	protein_coding	+	gene	382106	chr12	78224685	78606790	ENSG00000067798	-3.33921	-2.38515	-1.31183	0.00374482
ENSG00000184058.8	TBX1	protein_coding	+	gene	26891	chr22	19744226	19771116	ENSG00000184058	-1.19257	-0.506844	-0.238515	0.00388864
ENSG00000034053.10	APBA2	protein_coding	+	gene	280890	chr15	29129629	29410518	ENSG00000034053	-2.65348	-1.75905	-0.983873	0.0039226
ENSG00000255301.1	RP11-624G17.3	antisense	-	gene	1042	chr11	57243966	57245007	ENSG00000255301	-1.72923	-0.596287	-0.268329	0.0039226
ENSG00000148834.8	GSTO1	protein_coding	+	gene	32104	chr10	105995114	106027217	ENSG00000148834	0.864616	2.087	2.86218	0.00393902
ENSG00000136802.7	LRRC8A	protein_coding	+	gene	35928	chr9	131644391	131680318	ENSG00000136802	-2.11682	-1.34165	-0.68573	0.00400022
ENSG00000148175.8	STOM	protein_coding	-	gene	31177	chr9	124101355	124132531	ENSG00000148175	0.983873	1.90812	2.92181	0.00400482
ENSG00000171345.9	KRT19	protein_coding	-	gene	4692	chr17	39679869	39684560	ENSG00000171345	0.804987	1.72923	2.83236	0.00409151
ENSG00000201674.1	U3	snoRNA	-	gene	213	chrX	113187479	113187691	ENSG00000201674	-1.99756	-1.22239	-0.566473	0.00409151
ENSG00000165617.10	DACT1	protein_coding	+	gene	14355	chr14	59100685	59115039	ENSG00000165617	1.37146	2.50441	3.48828	0.00415759
ENSG00000232301.1	RP11-132A1.3	antisense	+	gene	1658	chr7	100942894	100944551	ENSG00000232301	-6.0225	-5.36658	-2.56403	0.0041671
ENSG00000022267.12	FHL1	protein_coding	+	gene	63960	chrX	135229559	135293518	ENSG00000022267	-3.42865	-2.23608	-1.16276	0.00442132
ENSG00000249850.1	KRT18P31	pseudogene	+	gene	1292	chr5	36885308	36886599	ENSG00000249850	0.775173	1.58016	2.62366	0.00442132
ENSG00000229164.5	TRAC	TR_C_gene	+	gene	4651	chr14	23016447	23021097	ENSG00000229164	-2.89199	-2.23608	-1.01369	0.00442401
ENSG00000166033.7	HTRA1	protein_coding	+	gene	53384	chr10	124221041	124274424	ENSG00000166033	1.43109	3.16032	4.68085	0.00460889
ENSG00000248131.1	CT49	lincRNA	+	gene	229507	chr5	12574969	12804475	ENSG00000248131	-2.26589	-0.447215	-0.238515	0.00464031
ENSG00000172985.8	SH3RF3	protein_coding	+	gene	516404	chr2	109745804	110262207	ENSG00000172985	-1.63979	-0.536658	-0.268329	0.00466467
ENSG00000135378.3	PRRG4	protein_coding	+	gene	28181	chr11	32851489	32879669	ENSG00000135378	1.34165	2.53422	3.57772	0.00469901
ENSG00000008513.10	ST3GAL1	protein_coding	-	gene	117093	chr8	134467091	134584183	ENSG00000008513	0.864616	1.81868	2.71311	0.0047045
ENSG00000121900.14	TMEM54	protein_coding	-	gene	6845	chr1	33360195	33367039	ENSG00000121900	1.19257	2.32552	3.30939	0.00495477
ENSG00000170579.10	DLGAP1	protein_coding	-	gene	959306	chr18	3496030	4455335	ENSG00000170579	-2.92181	-2.087	-1.31183	0.00495477
ENSG00000164096.10	C4orf3	protein_coding	-	gene	7394	chr4	120218207	120225600	ENSG00000164096	0.536658	1.07332	1.58016	0.0049609
ENSG00000165905.12	GYLTL1B	protein_coding	+	gene	7476	chr11	45943172	45950647	ENSG00000165905	-2.35533	-1.58016	-0.268329	0.0049609
ENSG00000182798.6	MAGEB17	protein_coding	+	gene	3984	chrX	16185604	16189587	ENSG00000182798	-1.37146	-0.47703	-0.149072	0.00499112
ENSG00000175344.12	CHRNA7	protein_coding	+	gene	142032	chr15	32322691	32464722	ENSG00000175344	-1.78886	-0.655916	-0.327958	0.00499522
ENSG00000126010.5	GRPR	protein_coding	+	gene	29466	chrX	16141679	16171144	ENSG00000126010	-4.17401	-3.10069	-1.6696	0.00507397
ENSG00000170345.5	FOS	protein_coding	+	gene	3457	chr14	75745477	75748933	ENSG00000170345	1.07332	2.14663	3.16032	0.00513551
ENSG00000171877.15	FRMD5	protein_coding	-	gene	324489	chr15	44162962	44487450	ENSG00000171877	-2.23608	-1.55035	-0.68573	0.00513551
ENSG00000141682.11	PMAIP1	protein_coding	+	gene	4359	chr18	57567180	57571538	ENSG00000141682	-3.33921	-2.11682	-1.07332	0.00518618
ENSG00000136770.6	DNAJC1	protein_coding	-	gene	247233	chr10	22045466	22292698	ENSG00000136770	0.715544	1.4609	2.20626	0.00529903
ENSG00000255815.2	KRT8P11	pseudogene	+	gene	1500	chr9	102067394	102068893	ENSG00000255815	0.834802	1.60997	2.41496	0.00529903
ENSG00000113356.6	POLR3G	protein_coding	+	gene	42806	chr5	89767565	89810370	ENSG00000113356	-3.72679	-2.44478	-1.19257	0.00538017
ENSG00000135333.9	EPHA7	protein_coding	-	gene	179528	chr6	93949738	94129265	ENSG00000135333	-2.44478	-1.6696	-0.804987	0.00539148
ENSG00000181751.5	C5orf30	protein_coding	+	gene	19959	chr5	102594403	102614361	ENSG00000181751	0.954059	1.8783	2.74292	0.00550656
ENSG00000168461.8	RAB31	protein_coding	+	gene	154387	chr18	9708162	9862548	ENSG00000168461	0.804987	1.6696	2.65348	0.00553162
ENSG00000103647.8	CORO2B	protein_coding	+	gene	148838	chr15	68871308	69020145	ENSG00000103647	-2.68329	-1.90812	-0.417401	0.00562123
ENSG00000189068.5	VSTM1	protein_coding	-	gene	23129	chr19	54544079	54567207	ENSG00000189068	-3.13051	-2.38515	-1.43109	0.00562123
ENSG00000197646.6	PDCD1LG2	protein_coding	+	gene	60738	chr9	5510545	5571282	ENSG00000197646	-2.20626	-0.626101	-0.238515	0.00564112
ENSG00000105929.11	ATP6V0A4	protein_coding	-	gene	93266	chr7	138391040	138484305	ENSG00000105929	1.81868	3.30939	4.82992	0.00568067
ENSG00000082397.11	EPB41L3	protein_coding	-	gene	238317	chr18	5392383	5630699	ENSG00000082397	1.22239	2.53422	3.66716	0.00573606
ENSG00000121210.11	KIAA0922	protein_coding	+	gene	170366	chr4	154387498	154557863	ENSG00000121210	-3.72679	-2.98143	-1.69942	0.00573606
ENSG00000224791.1	KRT18P39	pseudogene	-	gene	1299	chr2	204629018	204630316	ENSG00000224791	0.924245	1.69942	2.41496	0.00573606
ENSG00000120885.15	CLU	protein_coding	-	gene	18115	chr8	27454434	27472548	ENSG00000120885	-2.26589	-1.52053	-0.745359	0.00577063
ENSG00000197467.9	COL13A1	protein_coding	+	gene	162388	chr10	71561644	71724031	ENSG00000197467	-2.05719	-1.40127	-0.298143	0.00578154
ENSG00000187824.4	TMEM220	protein_coding	-	gene	31302	chr17	10602332	10633633	ENSG00000187824	-2.86218	-2.02738	-1.28202	0.00580557
ENSG00000070961.10	ATP2B1	protein_coding	-	gene	121250	chr12	89981828	90103077	ENSG00000070961	0.834802	1.75905	2.59385	0.00595199
ENSG00000259007.1	RP11-463J10.3	antisense	-	gene	2798	chr14	52433721	52436518	ENSG00000259007	-2.35533	-1.6696	-0.387586	0.00595199
ENSG00000241359.1	SYNPR-AS1	antisense	-	gene	126456	chr3	63409272	63535727	ENSG00000241359	-2.26589	-1.52053	-0.536658	0.00614654
ENSG00000224520.2	KRT8P45	pseudogene	+	gene	1447	chr1	157043049	157044495	ENSG00000224520	0.89443	1.69942	2.47459	0.00621187
ENSG00000236502.1	SIX3-AS1	antisense	-	gene	1720	chr2	45167293	45169012	ENSG00000236502	-2.68329	-1.96775	-1.16276	0.00646023
ENSG00000258649.1	CTD-2142D14.1	lincRNA	+	gene	11941	chr14	38660188	38672128	ENSG00000258649	-2.74292	-1.93793	-0.715544	0.00665516
ENSG00000006128.7	TAC1	protein_coding	+	gene	8565	chr7	97361220	97369784	ENSG00000006128	-4.82992	-2.56403	-1.55035	0.00688112
ENSG00000182287.9	AP1S2	protein_coding	-	gene	29126	chrX	15843929	15873054	ENSG00000182287	-1.78886	-1.16276	-0.596287	0.0069698
ENSG00000062038.9	CDH3	protein_coding	+	gene	86428	chr16	68670092	68756519	ENSG00000062038	0.655916	1.34165	2.02738	0.00708174
ENSG00000155760.1	FZD7	protein_coding	+	gene	3851	chr2	202899310	202903160	ENSG00000155760	-3.19013	-2.05719	-1.0435	0.00708174
ENSG00000197249.8	SERPINA1	protein_coding	-	gene	13947	chr14	94843084	94857030	ENSG00000197249	-2.20626	-0.655916	-0.2087	0.00708174
ENSG00000262001.1	DLGAP1-AS2	antisense	+	gene	5337	chr18	3602998	3608334	ENSG00000262001	-3.81624	-2.38515	-1.16276	0.00720865
ENSG00000101871.10	MID1	protein_coding	-	gene	438424	chrX	10413350	10851773	ENSG00000101871	0.834802	1.72923	2.50441	0.00726637
ENSG00000198822.6	GRM3	protein_coding	+	gene	220971	chr7	86273230	86494200	ENSG00000198822	-1.58016	-0.536658	-0.238515	0.00726637
ENSG00000157111.8	TMEM171	protein_coding	+	gene	11526	chr5	72416119	72427644	ENSG00000157111	1.13295	2.2957	4.05475	0.00735025
ENSG00000183773.11	AIFM3	protein_coding	+	gene	16254	chr22	21319396	21335649	ENSG00000183773	-1.49072	-0.178886	-0.119257	0.00735025
ENSG00000201519.1	RNU6-645P	snRNA	-	gene	106	chr6	15324598	15324703	ENSG00000201519	-2.35533	-1.63979	-0.68573	0.00744041
ENSG00000163814.3	CDCP1	protein_coding	-	gene	64145	chr3	45123770	45187914	ENSG00000163814	-2.80255	-1.84849	-0.954059	0.00744266
ENSG00000234787.3	LINC00458	lincRNA	-	gene	17078	chr13	54689924	54707001	ENSG00000234787	-2.95162	-2.2957	-0.566473	0.00757935
ENSG00000232325.3	AC093627.7	lincRNA	-	gene	864	chr7	70972	71835	ENSG00000232325	-1.10313	-0.47703	-0.119257	0.00798957
ENSG00000090339.4	ICAM1	protein_coding	+	gene	15781	chr19	10381511	10397291	ENSG00000090339	-3.13051	-2.23608	-1.40127	0.00803916
ENSG00000143554.9	SLC27A3	protein_coding	+	gene	5804	chr1	153746830	153752633	ENSG00000143554	-2.68329	-1.8783	-1.01369	0.00818467
ENSG00000156466.8	GDF6	protein_coding	-	gene	18459	chr8	97154562	97173020	ENSG00000156466	1.28202	2.47459	3.39884	0.00838618
ENSG00000135903.14	PAX3	protein_coding	-	gene	99109	chr2	223064607	223163715	ENSG00000135903	-2.62366	-2.05719	-0.327958	0.00877986
ENSG00000163666.4	HESX1	protein_coding	-	gene	28606	chr3	57231944	57260549	ENSG00000163666	-5.12807	-3.16032	-1.22239	0.00884972
ENSG00000196597.7	ZNF782	protein_coding	-	gene	59152	chr9	99578754	99637905	ENSG00000196597	-2.41496	-0.47703	-0.298143	0.00913535
ENSG00000074660.11	SCARF1	protein_coding	-	gene	11890	chr17	1537152	1549041	ENSG00000074660	-3.16032	-2.2957	-1.34165	0.00915202
ENSG00000100979.10	PLTP	protein_coding	-	gene	13396	chr20	44527399	44540794	ENSG00000100979	-2.26589	-1.4609	-0.715544	0.00915202
ENSG00000151136.10	BTBD11	protein_coding	+	gene	341230	chr12	107712190	108053419	ENSG00000151136	-2.2957	-1.58016	-0.506844	0.00915202
ENSG00000186082.9	KRT18P14	pseudogene	-	gene	1250	chr11	35881799	35883048	ENSG00000186082	0.745359	1.49072	2.23608	0.00915202
ENSG00000155980.7	KIF5A	protein_coding	+	gene	36635	chr12	57943781	57980415	ENSG00000155980	-5.03862	-3.78642	-1.40127	0.0092861
ENSG00000260552.1	RP11-49I11.1	antisense	-	gene	7453	chr18	33759959	33767411	ENSG00000260552	-1.0435	-0.238515	-0.119257	0.00941518
ENSG00000196954.8	CASP4	protein_coding	-	gene	26571	chr11	104813593	104840163	ENSG00000196954	-2.77273	-0.417401	-0.268329	0.00966271
ENSG00000203943.4	SAMD13	protein_coding	+	gene	91592	chr1	84764049	84855640	ENSG00000203943	-2.05719	-1.34165	-0.387586	0.00966271
ENSG00000261114.1	RP11-325K4.2	sense_intronic	+	gene	699	chr16	56974940	56975638	ENSG00000261114	0.0298143	0.327958	0.864616	0.00966271
ENSG00000116729.9	WLS	protein_coding	-	gene	134662	chr1	68564142	68698803	ENSG00000116729	1.07332	2.20626	3.36902	0.00966531
ENSG00000128606.8	LRRC17	protein_coding	+	gene	31959	chr7	102553438	102585396	ENSG00000128606	-3.16032	-2.32552	-0.89443	0.00966531
ENSG00000128512.15	DOCK4	protein_coding	-	gene	480301	chr7	111366166	111846466	ENSG00000128512	-3.75661	-3.10069	-1.22239	0.00980081
ENSG00000258820.1	RP11-293M10.2	antisense	+	gene	12540	chr14	75726114	75738653	ENSG00000258820	0.327958	1.99756	2.74292	0.00980081
ENSG00000121207.7	LRAT	protein_coding	+	gene	126174	chr4	155548097	155674270	ENSG00000121207	-2.98143	-2.11682	-1.31183	0.00991327
ENSG00000196357.7	ZNF565	protein_coding	-	gene	63972	chr19	36673188	36737159	ENSG00000196357	-2.71311	-1.99756	-0.596287	0.0100177
ENSG00000124875.5	CXCL6	protein_coding	+	gene	12568	chr4	74702214	74714781	ENSG00000124875	-2.087	-0.357772	-0.238515	0.0100275
ENSG00000172361.5	CCDC11	protein_coding	-	gene	39330	chr18	47753563	47792892	ENSG00000172361	0.89443	1.99756	2.83236	0.0101341
ENSG00000170873.14	MTSS1	protein_coding	-	gene	177700	chr8	125563031	125740730	ENSG00000170873	-2.47459	-1.81868	-0.596287	0.0104986
ENSG00000026036.16	RTEL1-TNFRSF6B	protein_coding	+	gene	39385	chr20	62290653	62330037	ENSG00000026036	-3.36902	-2.59385	-1.52053	0.0106028
ENSG00000261136.1	RP11-37C7.3	antisense	+	gene	3047	chr15	40074772	40077818	ENSG00000261136	-1.22239	-0.327958	-0.119257	0.010619
ENSG00000198477.3	ZNF280B	protein_coding	-	gene	24739	chr22	22838767	22863505	ENSG00000198477	-2.77273	-1.75905	-0.834802	0.0110538
ENSG00000220884.2	MESTP1	pseudogene	-	gene	994	chr6	129250140	129251133	ENSG00000220884	0.924245	1.78886	2.65348	0.0110538
ENSG00000092820.13	EZR	protein_coding	-	gene	53672	chr6	159186773	159240444	ENSG00000092820	0.745359	2.17645	3.07088	0.0110702
ENSG00000134070.4	IRAK2	protein_coding	+	gene	78879	chr3	10206549	10285427	ENSG00000134070	-1.78886	-0.447215	-0.268329	0.0111967
ENSG00000132386.6	SERPINF1	protein_coding	+	gene	15616	chr17	1665253	1680868	ENSG00000132386	-2.95162	-1.8783	-0.89443	0.0112112
ENSG00000217889.3	KRT18P48	pseudogene	-	gene	852	chrX	152869952	152870803	ENSG00000217889	0.775173	1.55035	2.32552	0.0112112
ENSG00000125851.5	PCSK2	protein_coding	+	gene	258472	chr20	17206752	17465223	ENSG00000125851	-1.6696	-0.2087	-0.119257	0.0113877
ENSG00000074317.6	SNCB	protein_coding	-	gene	10446	chr5	176047085	176057530	ENSG00000074317	-1.49072	-0.655916	-0.119257	0.0114978
ENSG00000145555.10	MYO10	protein_coding	-	gene	270978	chr5	16665395	16936372	ENSG00000145555	-2.62366	-1.72923	-0.775173	0.0115064
ENSG00000104814.8	MAP4K1	protein_coding	-	gene	31242	chr19	39078281	39109522	ENSG00000104814	-3.42865	-2.59385	-1.40127	0.0116217
ENSG00000163762.2	TM4SF18	protein_coding	-	gene	15917	chr3	149036285	149052201	ENSG00000163762	-6.58897	-3.16032	-1.55035	0.0116721
ENSG00000215527.3	AP005482.1	protein_coding	+	gene	5429	chr18	12658042	12663470	ENSG00000215527	-1.52053	-0.447215	-0.2087	0.0116721
ENSG00000143158.6	MPC2	protein_coding	-	gene	20312	chr1	167885967	167906278	ENSG00000143158	0.596287	1.37146	2.05719	0.011675
ENSG00000112280.11	COL9A1	protein_coding	-	gene	88023	chr6	70924764	71012786	ENSG00000112280	-2.71311	-1.99756	-0.68573	0.0117197
ENSG00000021300.9	PLEKHB1	protein_coding	+	gene	16642	chr11	73357223	73373864	ENSG00000021300	-3.39884	-2.47459	-1.4609	0.0120691
ENSG00000164746.9	C7orf57	protein_coding	+	gene	25794	chr7	48075108	48100901	ENSG00000164746	-1.8783	-0.357772	-0.2087	0.0123036
ENSG00000273145.1	CITF22-92A6.1	lincRNA	+	gene	1893	chr22	46409486	46411378	ENSG00000273145	-2.41496	-1.75905	-0.89443	0.012631
ENSG00000154096.9	THY1	protein_coding	-	gene	7606	chr11	119288090	119295695	ENSG00000154096	-2.89199	-1.84849	-0.89443	0.0129959
ENSG00000244515.1	KRT18P34	pseudogene	-	gene	1270	chr3	156880452	156881721	ENSG00000244515	0.715544	1.4609	2.23608	0.0135692
ENSG00000167617.2	CDC42EP5	protein_coding	-	gene	8202	chr19	54976210	54984411	ENSG00000167617	-1.81868	-0.89443	-0.357772	0.0136813
ENSG00000185650.8	ZFP36L1	protein_coding	-	gene	8814	chr14	69254377	69263190	ENSG00000185650	0.566473	1.2522	1.84849	0.0140872
ENSG00000110660.10	SLC35F2	protein_coding	-	gene	137303	chr11	107661717	107799019	ENSG00000110660	0.89443	1.72923	2.44478	0.0146212
ENSG00000116017.6	ARID3A	protein_coding	+	gene	50159	chr19	925781	975939	ENSG00000116017	0.506844	1.13295	1.75905	0.0146212
ENSG00000169126.11	ARMC4	protein_coding	-	gene	223863	chr10	28064115	28287977	ENSG00000169126	-2.05719	-0.387586	-0.2087	0.0146212
ENSG00000219926.6	RP11-394A14.2	lincRNA	-	gene	15286	chr13	64402973	64418258	ENSG00000219926	0.0298143	0.119257	0.417401	0.0146523
ENSG00000265438.1	MIR4751	miRNA	+	gene	74	chr19	50436321	50436394	ENSG00000265438	-1.07332	-0.47703	-0.2087	0.0147476
ENSG00000196407.7	THEM5	protein_coding	-	gene	6435	chr1	151819739	151826173	ENSG00000196407	-0.715544	-0.298143	-0.119257	0.0147887
ENSG00000197217.8	ENTPD4	protein_coding	-	gene	71913	chr8	23243296	23315208	ENSG00000197217	0.566473	1.28202	1.93793	0.0151167
ENSG00000265480.1	KRT18P55	pseudogene	-	gene	41798	chr17	26603012	26644809	ENSG00000265480	0.804987	1.58016	2.2957	0.0151167
ENSG00000107201.5	DDX58	protein_coding	-	gene	71023	chr9	32455300	32526322	ENSG00000107201	-3.75661	-2.05719	-1.0435	0.015323
ENSG00000002746.10	HECW1	protein_coding	+	gene	453403	chr7	43152198	43605600	ENSG00000002746	-2.14663	-1.40127	-0.357772	0.015454
ENSG00000167654.13	ATCAY	protein_coding	+	gene	48216	chr19	3879862	3928077	ENSG00000167654	-2.68329	-1.96775	-0.775173	0.01567
ENSG00000120279.6	MYCT1	protein_coding	+	gene	26673	chr6	153019030	153045702	ENSG00000120279	1.28202	2.71311	3.81624	0.0158352
ENSG00000139055.2	ERP27	protein_coding	-	gene	25048	chr12	15066969	15092016	ENSG00000139055	0.89443	1.96775	3.24976	0.0158352
ENSG00000172164.9	SNTB1	protein_coding	-	gene	277529	chr8	121547985	121825513	ENSG00000172164	-2.86218	-2.02738	-1.13295	0.0161118
ENSG00000075643.5	MOCOS	protein_coding	+	gene	84639	chr18	33767482	33852120	ENSG00000075643	-3.10069	-2.35533	-0.834802	0.0161919
ENSG00000268295.1	RP11-248B24.4	pseudogene	-	gene	261	chr14	92069517	92069777	ENSG00000268295	-2.53422	-1.4609	-0.715544	0.0161919
ENSG00000175832.8	ETV4	protein_coding	-	gene	51777	chr17	41605212	41656988	ENSG00000175832	-2.50441	-1.55035	-0.745359	0.016215
ENSG00000143494.11	VASH2	protein_coding	+	gene	41518	chr1	213123862	213165379	ENSG00000143494	-3.87586	-2.86218	-1.63979	0.0163781
ENSG00000170231.11	FABP6	protein_coding	+	gene	51369	chr5	159614374	159665742	ENSG00000170231	-2.77273	-1.99756	-1.13295	0.0163781
ENSG00000143499.9	SMYD2	protein_coding	+	gene	56030	chr1	214454445	214510474	ENSG00000143499	0.804987	1.72923	2.65348	0.016406
ENSG00000259172.1	RP11-299G20.2	antisense	+	gene	10319	chr15	101835624	101845942	ENSG00000259172	-1.4609	-0.626101	-0.268329	0.0169685
ENSG00000185668.5	POU3F1	protein_coding	-	gene	2928	chr1	38509523	38512450	ENSG00000185668	-2.77273	-1.96775	-1.16276	0.0175527
ENSG00000253471.1	RP11-175E9.1	antisense	+	gene	82347	chr8	23564654	23647000	ENSG00000253471	0.506844	1.81868	2.83236	0.0175527
ENSG00000213958.2	KRT18P29	pseudogene	-	gene	1267	chr2	182825939	182827205	ENSG00000213958	0.626101	1.37146	2.11682	0.0175831
ENSG00000229150.1	CRYGEP	pseudogene	-	gene	4279	chr2	208972957	208977235	ENSG00000229150	-2.38515	-1.6696	-0.68573	0.0176464
ENSG00000139318.7	DUSP6	protein_coding	-	gene	6040	chr12	89741009	89747048	ENSG00000139318	-3.45846	-2.23608	-1.01369	0.0178011
ENSG00000168843.9	FSTL5	protein_coding	-	gene	780139	chr4	162305049	163085187	ENSG00000168843	-2.62366	-1.99756	-0.268329	0.0178011
ENSG00000228648.1	RP11-568A7.2	lincRNA	+	gene	4026	chr6	167655379	167659404	ENSG00000228648	-0.954059	-0.357772	-0.089443	0.0179067
ENSG00000137575.7	SDCBP	protein_coding	+	gene	29937	chr8	59465483	59495419	ENSG00000137575	0.566473	1.2522	1.8783	0.0180424
ENSG00000164418.15	GRIK2	protein_coding	+	gene	671295	chr6	101846664	102517958	ENSG00000164418	-2.11682	-0.47703	-0.2087	0.0180424
ENSG00000218014.1	KRT19P1	pseudogene	+	gene	1186	chr6	72294424	72295609	ENSG00000218014	0.68573	1.49072	2.35533	0.0182175
ENSG00000166780.6	C16orf45	protein_coding	+	gene	190734	chr16	15528152	15718885	ENSG00000166780	-4.08457	-2.53422	-1.2522	0.0182376
ENSG00000259556.2	RP11-56B16.2	pseudogene	-	gene	11555	chr15	52211270	52222824	ENSG00000259556	-1.93793	-0.626101	-0.238515	0.0184397
ENSG00000173093.8	CCDC63	protein_coding	+	gene	60767	chr12	111284573	111345339	ENSG00000173093	-1.40127	-0.566473	-0.089443	0.0188671
ENSG00000234737.1	KRT18P15	pseudogene	+	gene	1291	chr3	32300432	32301722	ENSG00000234737	0.68573	1.43109	2.23608	0.0189082
ENSG00000164616.10	FBXL21	polymorphic_pseudogene	+	gene	21275	chr5	135266006	135287280	ENSG00000164616	0.983873	2.02738	2.98143	0.0189399
ENSG00000109771.11	LRP2BP	protein_coding	-	gene	32022	chr4	186285032	186317053	ENSG00000109771	-2.65348	-1.99756	-1.10313	0.0190252
ENSG00000125170.6	DOK4	protein_coding	-	gene	15377	chr16	57505863	57521239	ENSG00000125170	0.804987	1.84849	2.92181	0.0190252
ENSG00000089220.4	PEBP1	protein_coding	+	gene	9727	chr12	118573663	118583389	ENSG00000089220	-1.4609	-0.924245	-0.447215	0.0193463
ENSG00000132329.6	RAMP1	protein_coding	+	gene	53221	chr2	238767536	238820756	ENSG00000132329	1.28202	2.86218	4.02494	0.0193463
ENSG00000133980.4	VRTN	protein_coding	+	gene	56940	chr14	74769772	74826711	ENSG00000133980	-3.84605	-2.80255	-1.49072	0.0195576
ENSG00000111674.4	ENO2	protein_coding	+	gene	9953	chr12	7022909	7032861	ENSG00000111674	-3.66716	-1.99756	-0.864616	0.0196841
ENSG00000135116.5	HRK	protein_coding	-	gene	25298	chr12	117293949	117319246	ENSG00000135116	-2.74292	-1.96775	-0.924245	0.0198531
ENSG00000150787.3	PTS	protein_coding	+	gene	43591	chr11	112097088	112140678	ENSG00000150787	0.566473	1.31183	1.96775	0.0198876
ENSG00000215866.3	RP11-426L16.8	lincRNA	-	gene	30474	chr1	113362792	113393265	ENSG00000215866	-4.91937	-3.24976	-1.43109	0.0199197
ENSG00000267757.1	AC006132.1	protein_coding	+	gene	1347	chr19	46144752	46146098	ENSG00000267757	-1.72923	-0.804987	-0.298143	0.0199724
ENSG00000131477.6	RAMP2	protein_coding	+	gene	4595	chr17	40910465	40915059	ENSG00000131477	-3.66716	-2.65348	-1.16276	0.0199831
ENSG00000272180.1	RP11-481J13.1	lincRNA	+	gene	229495	chr2	56179293	56408787	ENSG00000272180	1.01369	2.20626	3.27958	0.020108
ENSG00000225783.2	MIAT	lincRNA	+	gene	30047	chr22	27042392	27072438	ENSG00000225783	-4.08457	-2.83236	-1.43109	0.0203525
ENSG00000253773.1	KB-1047C11.2	lincRNA	+	gene	605681	chr8	96216684	96822364	ENSG00000253773	-1.84849	-0.506844	-0.298143	0.0203525
ENSG00000152208.7	GRID2	protein_coding	+	gene	1470158	chr4	93225550	94695707	ENSG00000152208	-1.81868	-0.119257	-0.089443	0.0204356
ENSG00000038945.10	MSR1	protein_coding	-	gene	459613	chr8	15965387	16424999	ENSG00000038945	-3.10069	-2.38515	-1.19257	0.0205701
ENSG00000162511.7	LAPTM5	protein_coding	-	gene	25352	chr1	31205316	31230667	ENSG00000162511	-2.11682	-0.626101	-0.149072	0.0210598
ENSG00000183514.4	TDGF1P2	pseudogene	-	gene	562	chr2	228734799	228735360	ENSG00000183514	-0.596287	-0.2087	-0.089443	0.0211459
ENSG00000065882.11	TBC1D1	protein_coding	+	gene	248089	chr4	37892708	38140796	ENSG00000065882	0.596287	1.37146	2.17645	0.021379
ENSG00000069712.9	KIAA1107	protein_coding	+	gene	17739	chr1	92632542	92650280	ENSG00000069712	-1.72923	-0.447215	-0.238515	0.0214028
ENSG00000132849.14	INADL	protein_coding	+	gene	421444	chr1	62208149	62629592	ENSG00000132849	0.596287	1.40127	2.11682	0.021719
ENSG00000254287.1	RP11-44K6.4	antisense	-	gene	2815	chr8	39775595	39778409	ENSG00000254287	-1.69942	-0.745359	-0.298143	0.022116
ENSG00000057294.9	PKP2	protein_coding	-	gene	106096	chr12	32943679	33049774	ENSG00000057294	0.715544	1.55035	2.38515	0.0224645
ENSG00000256188.1	TAS2R30	protein_coding	-	gene	1687	chr12	11285557	11287243	ENSG00000256188	-0.566473	-0.2087	-0.089443	0.0225291
ENSG00000176855.11	KRT18P28	pseudogene	-	gene	1332	chr1	182928209	182929540	ENSG00000176855	0.655916	1.43109	2.20626	0.0230738
ENSG00000204815.4	TTC25	processed_transcript	+	gene	30761	chr17	40086888	40117648	ENSG00000204815	-1.52053	-0.387586	-0.178886	0.0230875
ENSG00000271553.1	RP11-274B21.10	lincRNA	+	gene	1114	chr7	128307097	128308210	ENSG00000271553	0	0.149072	1.6696	0.0231646
ENSG00000213625.4	LEPROT	protein_coding	+	gene	15421	chr1	65886270	65901690	ENSG00000213625	0.47703	1.16276	1.81868	0.0232304
ENSG00000199102.1	MIR302C	miRNA	-	gene	68	chr4	113569519	113569586	ENSG00000199102	-0.715544	-0.268329	-0.089443	0.0232781
ENSG00000213211.2	KRT18P64	pseudogene	+	gene	1219	chr6	85997507	85998725	ENSG00000213211	0.655916	1.40127	2.20626	0.0233276
ENSG00000154556.13	SORBS2	protein_coding	-	gene	371209	chr4	186506598	186877806	ENSG00000154556	-5.69454	-4.82992	-1.99756	0.0234667
ENSG00000172572.6	PDE3A	protein_coding	+	gene	315137	chr12	20522179	20837315	ENSG00000172572	0.715544	2.53422	3.54791	0.0236345
ENSG00000258951.1	KRT18P7	pseudogene	+	gene	1219	chr14	71061269	71062487	ENSG00000258951	0.68573	1.49072	2.2957	0.0236345
ENSG00000249237.1	RP11-376N17.4	pseudogene	+	gene	5262	chr1	84810361	84815622	ENSG00000249237	-0.89443	-0.327958	-0.089443	0.0243069
ENSG00000003989.12	SLC7A2	protein_coding	+	gene	73486	chr8	17354597	17428082	ENSG00000003989	0.775173	1.75905	2.83236	0.0249004
ENSG00000221946.3	FXYD7	protein_coding	+	gene	11051	chr19	35634154	35645204	ENSG00000221946	-2.087	-1.34165	-0.566473	0.0249004
ENSG00000102934.5	PLLP	protein_coding	-	gene	28596	chr16	57290004	57318599	ENSG00000102934	-2.80255	-1.99756	-1.0435	0.0250575
ENSG00000240563.1	L1TD1	protein_coding	+	gene	17498	chr1	62660503	62678000	ENSG00000240563	-2.17645	-1.43109	-0.655916	0.0250575
ENSG00000235750.5	KIAA0040	protein_coding	-	gene	36013	chr1	175126123	175162135	ENSG00000235750	0.924245	2.17645	3.30939	0.0250965
ENSG00000198417.5	MT1F	protein_coding	+	gene	3005	chr16	56691606	56694610	ENSG00000198417	-3.07088	-2.32552	-1.37146	0.0251396
ENSG00000150540.9	HNMT	protein_coding	+	gene	52341	chr2	138721590	138773930	ENSG00000150540	1.07332	2.23608	3.16032	0.0254818
ENSG00000234261.1	RP11-146I2.1	lincRNA	-	gene	113216	chr6	14977019	15090234	ENSG00000234261	-2.20626	-1.43109	-0.506844	0.0255719
ENSG00000059804.11	SLC2A3	protein_coding	-	gene	17046	chr12	8071826	8088871	ENSG00000059804	0.596287	1.40127	2.14663	0.0256539
ENSG00000174721.9	FGFBP3	protein_coding	-	gene	2895	chr10	93666346	93669240	ENSG00000174721	-4.50197	-3.39884	-1.63979	0.0256539
ENSG00000240253.1	AC140481.7	pseudogene	+	gene	28699	chr2	131447706	131476404	ENSG00000240253	-0.834802	-0.268329	-0.089443	0.0261805
ENSG00000132854.14	KANK4	protein_coding	-	gene	82435	chr1	62702651	62785085	ENSG00000132854	1.43109	3.10069	3.93549	0.0263935
ENSG00000178031.11	ADAMTSL1	protein_coding	+	gene	437057	chr9	18473892	18910948	ENSG00000178031	-0.983873	-0.298143	-0.089443	0.0263935
ENSG00000207927.1	MIR302A	miRNA	-	gene	69	chr4	113569339	113569407	ENSG00000207927	-0.626101	-0.238515	-0.089443	0.0263935
ENSG00000171084.11	FAM86JP	pseudogene	+	gene	13405	chr3	125635463	125648867	ENSG00000171084	-2.50441	-1.81868	-0.536658	0.0269392
ENSG00000077274.7	CAPN6	protein_coding	-	gene	25421	chrX	110488331	110513751	ENSG00000077274	1.2522	2.92181	4.41252	0.0272691
ENSG00000105792.15	C7orf63	protein_coding	+	gene	65890	chr7	89874488	89940377	ENSG00000105792	-1.63979	-0.387586	-0.178886	0.0275319
ENSG00000123728.5	RAP2C	protein_coding	-	gene	16419	chrX	131337053	131353471	ENSG00000123728	0.536658	1.22239	1.93793	0.0275319
ENSG00000161082.8	CELF5	protein_coding	+	gene	72374	chr19	3224701	3297074	ENSG00000161082	-3.42865	-2.41496	-1.28202	0.027629
ENSG00000118194.14	TNNT2	protein_coding	-	gene	18755	chr1	201328136	201346890	ENSG00000118194	1.13295	2.26589	3.19013	0.0276739
ENSG00000162344.3	FGF19	protein_coding	-	gene	6411	chr11	69513000	69519410	ENSG00000162344	-2.35533	-1.72923	-0.2087	0.0278842
ENSG00000169213.6	RAB3B	protein_coding	-	gene	82809	chr1	52373628	52456436	ENSG00000169213	-2.89199	-1.60997	-0.596287	0.028414
ENSG00000250927.1	MESTP3	pseudogene	-	gene	968	chr4	28824866	28825833	ENSG00000250927	0.834802	1.69942	2.59385	0.0285202
ENSG00000114948.8	ADAM23	protein_coding	+	gene	177589	chr2	207308263	207485851	ENSG00000114948	-2.98143	-2.11682	-1.19257	0.0285654
ENSG00000117114.15	LPHN2	protein_coding	+	gene	686276	chr1	81771845	82458120	ENSG00000117114	0.566473	1.34165	2.11682	0.0285654
ENSG00000131055.4	COX4I2	protein_coding	+	gene	7119	chr20	30225691	30232809	ENSG00000131055	1.4609	3.10069	4.05475	0.0289152
ENSG00000151090.13	THRB	protein_coding	-	gene	378123	chr3	24158651	24536773	ENSG00000151090	1.01369	2.35533	3.45846	0.0289152
ENSG00000173401.5	GLIPR1L1	protein_coding	+	gene	35922	chr12	75728419	75764340	ENSG00000173401	-5.96287	-4.41252	-1.60997	0.0289152
ENSG00000237356.1	AL163953.3	lincRNA	+	gene	518205	chr14	53635772	54153976	ENSG00000237356	-1.78886	-0.983873	-0.238515	0.0289152
ENSG00000215089.3	KRT18P11	pseudogene	+	gene	1283	chrX	91714669	91715951	ENSG00000215089	0.626101	1.40127	2.17645	0.0290077
ENSG00000233056.1	ERVH48-1	lincRNA	-	gene	8844	chr21	44336913	44345756	ENSG00000233056	0.924245	2.47459	3.66716	0.0294645
ENSG00000102981.5	PARD6A	protein_coding	+	gene	1833	chr16	67694849	67696681	ENSG00000102981	-2.47459	-1.69942	-0.804987	0.0299415
ENSG00000145675.10	PIK3R1	protein_coding	+	gene	86102	chr5	67511548	67597649	ENSG00000145675	0.954059	2.59385	3.90568	0.0299415
ENSG00000215867.4	KRT18P57	pseudogene	-	gene	1254	chr1	112190913	112192166	ENSG00000215867	0.596287	1.40127	2.35533	0.0306144
ENSG00000224245.1	RP11-533K9.3	pseudogene	+	gene	16605	chr9	97258557	97275161	ENSG00000224245	-0.924245	-0.238515	-0.089443	0.0309178
ENSG00000145428.10	RNF175	protein_coding	-	gene	50111	chr4	154631277	154681387	ENSG00000145428	-2.71311	-2.087	-1.01369	0.030976
ENSG00000155666.7	KDM8	protein_coding	+	gene	18283	chr16	27214807	27233089	ENSG00000155666	-2.32552	-1.55035	-0.775173	0.030976
ENSG00000088386.11	SLC15A1	protein_coding	-	gene	68854	chr13	99336055	99404908	ENSG00000088386	0.804987	1.93793	2.89199	0.031018
ENSG00000128683.9	GAD1	protein_coding	+	gene	47939	chr2	171669723	171717661	ENSG00000128683	-2.44478	-1.78886	-0.864616	0.0318367
ENSG00000178980.10	SEPW1	protein_coding	+	gene	6115	chr19	48281829	48287943	ENSG00000178980	0.387586	0.924245	1.43109	0.0318367
ENSG00000185215.4	TNFAIP2	protein_coding	+	gene	13998	chr14	103589779	103603776	ENSG00000185215	-3.51809	-2.11682	-0.924245	0.0318367
ENSG00000267191.1	RP11-15A1.2	antisense	+	gene	24545	chr19	44406153	44430697	ENSG00000267191	-1.10313	-0.387586	-0.089443	0.0318367
ENSG00000101347.7	SAMHD1	protein_coding	-	gene	61615	chr20	35518632	35580246	ENSG00000101347	-3.75661	-2.98143	-1.22239	0.0320019
ENSG00000079102.12	RUNX1T1	protein_coding	-	gene	148312	chr8	92967203	93115514	ENSG00000079102	0.834802	1.96775	3.04106	0.0323727
ENSG00000170915.8	PAQR8	protein_coding	+	gene	46357	chr6	52226219	52272575	ENSG00000170915	0.775173	1.81868	3.39884	0.0325257
ENSG00000176654.8	NANOGP1	pseudogene	+	gene	7565	chr12	8045172	8052736	ENSG00000176654	-1.63979	-0.268329	-0.149072	0.0325257
ENSG00000167711.9	SERPINF2	protein_coding	+	gene	12433	chr17	1646130	1658562	ENSG00000167711	-1.58016	-0.387586	-0.178886	0.032545
ENSG00000149557.8	FEZ1	protein_coding	-	gene	50568	chr11	125315646	125366213	ENSG00000149557	-4.68085	-2.32552	-0.983873	0.0329011
ENSG00000113296.10	THBS4	protein_coding	+	gene	91977	chr5	79287134	79379110	ENSG00000113296	-2.74292	-1.81868	-0.983873	0.0330972
ENSG00000131730.11	CKMT2	protein_coding	+	gene	33113	chr5	80529104	80562216	ENSG00000131730	1.01369	2.20626	3.16032	0.0330972
ENSG00000134291.7	TMEM106C	protein_coding	+	gene	5310	chr12	48357352	48362661	ENSG00000134291	0.566473	1.34165	2.11682	0.0330972
ENSG00000148926.5	ADM	protein_coding	+	gene	2718	chr11	10326227	10328944	ENSG00000148926	-4.02494	-2.89199	-1.22239	0.0330972
ENSG00000188279.7	FAM25C	protein_coding	-	gene	8170	chr10	49199649	49207818	ENSG00000188279	0.864616	2.17645	3.16032	0.0330972
ENSG00000207857.2	AC097639.1	miRNA	+	gene	92	chr3	32301220	32301311	ENSG00000207857	0.596287	1.37146	2.23608	0.0330972
ENSG00000128040.6	SPINK2	protein_coding	-	gene	11883	chr4	57676026	57687908	ENSG00000128040	-2.35533	-1.69942	-0.775173	0.0331565
ENSG00000135248.11	FAM71F1	protein_coding	+	gene	22683	chr7	128349115	128371797	ENSG00000135248	-4.23364	-3.13051	-1.55035	0.0334414
ENSG00000248633.1	WRBP1	pseudogene	-	gene	334	chr4	113614615	113614948	ENSG00000248633	-2.53422	-1.69942	-0.89443	0.0339776
ENSG00000006377.9	DLX6	protein_coding	+	gene	5492	chr7	96634860	96640351	ENSG00000006377	0.804987	1.90812	3.21995	0.0344657
ENSG00000154678.12	PDE1C	protein_coding	-	gene	548149	chr7	31790793	32338941	ENSG00000154678	-3.78642	-2.74292	-1.4609	0.0350154
ENSG00000175161.9	CADM2	protein_coding	+	gene	1115448	chr3	85008132	86123579	ENSG00000175161	-3.75661	-2.80255	-1.4609	0.0351831
ENSG00000141622.9	RNF165	protein_coding	+	gene	136332	chr18	43906772	44043103	ENSG00000141622	-2.59385	-1.8783	-0.954059	0.0353137
ENSG00000015413.5	DPEP1	protein_coding	+	gene	25124	chr16	89679716	89704839	ENSG00000015413	-2.77273	-2.02738	-1.01369	0.0353642
ENSG00000152137.2	HSPB8	protein_coding	+	gene	42490	chr12	119616447	119658936	ENSG00000152137	0.864616	2.17645	3.63735	0.0357149
ENSG00000115414.14	FN1	protein_coding	-	gene	75733	chr2	216225163	216300895	ENSG00000115414	0.655916	1.6696	3.07088	0.0361255
ENSG00000203688.4	RP11-351J23.1	lincRNA	-	gene	4162	chr6	168080306	168084467	ENSG00000203688	-2.20626	-1.60997	-0.417401	0.0371678
ENSG00000264644.1	KRT18P8	pseudogene	-	gene	1246	chr18	9678245	9679490	ENSG00000264644	0.596287	1.34165	2.087	0.0374002
ENSG00000153823.14	PID1	protein_coding	-	gene	420760	chr2	229715242	230136001	ENSG00000153823	-2.23608	-1.37146	-0.327958	0.0389708
ENSG00000261560.1	RP11-166B2.3	sense_intronic	-	gene	1495	chr16	11974932	11976426	ENSG00000261560	-1.93793	-1.22239	-0.268329	0.0389708
ENSG00000120738.7	EGR1	protein_coding	+	gene	3826	chr5	137801179	137805004	ENSG00000120738	0.954059	2.50441	3.93549	0.0391702
ENSG00000124610.3	HIST1H1A	protein_coding	-	gene	781	chr6	26017260	26018040	ENSG00000124610	-2.62366	-0.447215	-0.238515	0.0391702
ENSG00000129422.9	MTUS1	protein_coding	-	gene	157123	chr8	17501304	17658426	ENSG00000129422	0.804987	1.90812	3.19013	0.0391702
ENSG00000162944.6	RFTN2	protein_coding	-	gene	107822	chr2	198432948	198540769	ENSG00000162944	-3.13051	-2.26589	-1.31183	0.0391702
ENSG00000167194.3	C16orf92	protein_coding	+	gene	4403	chr16	30034655	30039057	ENSG00000167194	-1.81868	-1.10313	-0.447215	0.0391702
ENSG00000227404.1	KRT8P20	pseudogene	+	gene	1409	chr7	38694805	38696213	ENSG00000227404	0.715544	1.58016	2.59385	0.0391702
ENSG00000102683.6	SGCG	protein_coding	+	gene	144214	chr13	23755091	23899304	ENSG00000102683	0.0596287	0.178886	2.2957	0.0395082
ENSG00000258944.1	RP4-647C14.3	antisense	-	gene	1900	chr14	73738890	73740789	ENSG00000258944	-2.05719	-0.566473	-0.149072	0.0399191
ENSG00000215208.3	KRT18P60	pseudogene	-	gene	1297	chr12	65812511	65813807	ENSG00000215208	0.566473	1.31183	2.087	0.0404329
ENSG00000239900.7	ADSL	protein_coding	+	gene	43961	chr22	40742507	40786467	ENSG00000239900	-1.63979	-1.01369	-0.447215	0.0404329
ENSG00000166482.7	MFAP4	protein_coding	-	gene	3799	chr17	19286755	19290553	ENSG00000166482	-2.62366	-1.72923	-0.775173	0.040514
ENSG00000241416.1	KRT8P13	pseudogene	+	gene	1010	chr3	170213416	170214425	ENSG00000241416	0.655916	1.55035	2.62366	0.0405679
ENSG00000261884.2	CTC-479C5.12	protein_coding	-	gene	6404	chr16	67963517	67969920	ENSG00000261884	-2.17645	-1.34165	-0.566473	0.0411127
ENSG00000121905.5	HPCA	protein_coding	+	gene	12448	chr1	33351595	33364042	ENSG00000121905	0.775173	1.84849	2.92181	0.0414687
ENSG00000119705.5	SLIRP	protein_coding	+	gene	53034	chr14	78174414	78227447	ENSG00000119705	-1.55035	-0.983873	-0.447215	0.0415201
ENSG00000185261.9	KIAA0825	protein_coding	-	gene	465639	chr5	93488671	93954309	ENSG00000185261	-2.71311	-1.96775	-1.01369	0.0415201
ENSG00000262482.1	LA16c-321D4.2	antisense	-	gene	14563	chr16	2989715	3004277	ENSG00000262482	-1.31183	-0.298143	-0.119257	0.0415201
ENSG00000236670.1	KRT18P5	pseudogene	-	gene	1291	chr22	20837102	20838392	ENSG00000236670	0.655916	1.40127	2.14663	0.0416964
ENSG00000253838.1	RP11-44K6.2	sense_intronic	+	gene	1493	chr8	39771748	39773240	ENSG00000253838	-1.31183	-0.566473	-0.268329	0.0416964
ENSG00000230716.3	KRT8P7	pseudogene	-	gene	1432	chr11	119473587	119475018	ENSG00000230716	0.626101	1.43109	2.44478	0.0421012
ENSG00000056736.5	IL17RB	protein_coding	+	gene	19221	chr3	53880607	53899827	ENSG00000056736	-2.68329	-1.99756	-0.954059	0.0421892
ENSG00000104722.9	NEFM	protein_coding	+	gene	6083	chr8	24770525	24776607	ENSG00000104722	-3.07088	-2.17645	-1.10313	0.0425931
ENSG00000120217.9	CD274	protein_coding	+	gene	20064	chr9	5450503	5470566	ENSG00000120217	-2.71311	-1.84849	-0.775173	0.0425931
ENSG00000178343.4	SHISA3	protein_coding	+	gene	4649	chr4	42399856	42404504	ENSG00000178343	-1.75905	-0.417401	-0.149072	0.0427227
ENSG00000185306.8	C12orf56	protein_coding	-	gene	124756	chr12	64660217	64784972	ENSG00000185306	-2.20626	-1.52053	-0.655916	0.0427227
ENSG00000267802.1	AL358333.1	protein_coding	-	gene	234	chr14	52436014	52436247	ENSG00000267802	-0.834802	-0.298143	-0.089443	0.0430505
ENSG00000136404.11	TM6SF1	protein_coding	+	gene	37448	chr15	83776159	83813606	ENSG00000136404	-3.51809	-2.71311	-1.0435	0.0438689
ENSG00000144227.4	NXPH2	protein_coding	-	gene	109577	chr2	139428342	139537918	ENSG00000144227	0.924245	2.41496	3.39884	0.0439324
ENSG00000173917.9	HOXB2	protein_coding	-	gene	5186	chr17	46618256	46623441	ENSG00000173917	0.983873	2.26589	3.13051	0.0439324
ENSG00000248801.3	RP11-664D7.4	protein_coding	-	gene	28024	chr8	69215703	69243726	ENSG00000248801	-2.62366	-0.327958	-0.2087	0.0439324
ENSG00000169469.7	SPRR1B	protein_coding	+	gene	1699	chr1	153003678	153005376	ENSG00000169469	-3.99512	-0.506844	-0.238515	0.0447128
ENSG00000237632.3	S100A11P1	pseudogene	+	gene	312	chr7	102902447	102902758	ENSG00000237632	0.47703	1.2522	2.11682	0.0449259
ENSG00000112902.7	SEMA5A	protein_coding	-	gene	511050	chr5	9035138	9546187	ENSG00000112902	1.28202	2.95162	4.05475	0.04503
ENSG00000211530.1	AL354933.1	miRNA	+	gene	113	chr6	72294792	72294904	ENSG00000211530	0.626101	1.49072	2.71311	0.04503
ENSG00000237872.3	POU5F1P4	pseudogene	+	gene	1085	chr1	155402969	155404053	ENSG00000237872	-2.59385	-1.60997	-0.834802	0.0452854
ENSG00000237187.4	NR2F1-AS1	processed_transcript	-	gene	176290	chr5	92745065	92921354	ENSG00000237187	-2.11682	-1.55035	-0.238515	0.0454319
ENSG00000111704.6	NANOG	protein_coding	+	gene	8266	chr12	7940390	7948655	ENSG00000111704	-4.02494	-3.10069	-1.31183	0.045899
ENSG00000156113.16	KCNMA1	protein_coding	-	gene	768995	chr10	78629359	79398353	ENSG00000156113	0.89443	2.26589	3.45846	0.0466278
ENSG00000222047.4	C10orf55	protein_coding	-	gene	12809	chr10	75669727	75682535	ENSG00000222047	-3.33921	-2.20626	-0.864616	0.0468696
ENSG00000150687.7	PRSS23	protein_coding	+	gene	161852	chr11	86502101	86663952	ENSG00000150687	0.804987	1.84849	2.68329	0.0474837
ENSG00000168306.8	ACOX2	protein_coding	-	gene	32184	chr3	58490863	58523046	ENSG00000168306	-2.80255	-2.05719	-0.983873	0.0474837
ENSG00000266984.1	RP11-23B5.1	pseudogene	+	gene	668	chr18	46004932	46005599	ENSG00000266984	-1.55035	-0.655916	-0.327958	0.047502
ENSG00000121577.9	POPDC2	protein_coding	-	gene	28868	chr3	119355304	119384171	ENSG00000121577	0.983873	2.38515	3.21995	0.0475262
ENSG00000164985.10	PSIP1	protein_coding	-	gene	46954	chr9	15464064	15511017	ENSG00000164985	-2.05719	-1.34165	-0.596287	0.0475262
ENSG00000014257.11	ACPP	protein_coding	+	gene	50932	chr3	132036211	132087142	ENSG00000014257	0.954059	2.47459	3.60754	0.0476758
ENSG00000092964.12	DPYSL2	protein_coding	+	gene	143904	chr8	26371791	26515694	ENSG00000092964	-1.6696	-1.01369	-0.417401	0.0478105
ENSG00000212993.3	POU5F1B	protein_coding	+	gene	5777	chr8	128426535	128432311	ENSG00000212993	-2.89199	-1.84849	-1.01369	0.0481592
ENSG00000181649.5	PHLDA2	protein_coding	-	gene	1183	chr11	2949503	2950685	ENSG00000181649	-3.04106	-1.75905	-0.745359	0.0485882
ENSG00000183801.3	OLFML1	protein_coding	+	gene	25990	chr11	7506619	7532608	ENSG00000183801	1.10313	2.86218	3.90568	0.0487662
ENSG00000137507.7	LRRC32	protein_coding	-	gene	13224	chr11	76368568	76381791	ENSG00000137507	1.07332	2.56403	3.60754	0.0489137
ENSG00000185222.7	WBP5	protein_coding	+	gene	2025	chrX	102611373	102613397	ENSG00000185222	0.387586	1.01369	1.58016	0.0489137
ENSG00000104967.6	NOVA2	protein_coding	-	gene	39813	chr19	46436992	46476804	ENSG00000104967	-2.35533	-1.60997	-0.506844	0.0498421
ENSG00000203809.5	LINC00577	lincRNA	-	gene	4234	chr6	105384169	105388402	ENSG00000203809	-0.864616	-0.327958	-0.089443	0.0498421

## Sheet: Ros-L2
id	gene_name	gene_type	strand	type_label	length	Chr	starts	ends	ensembl_id	Lower_bound	log2_fold_change	Upper_bound	p_value
ENSG00000008083.9	JARID2	protein_coding	+	gene	275726	chr6	15246527	15522252	ENSG00000008083	1.90687	2.62195	3.30723	1.76792e-10
ENSG00000008311.10	AASS	protein_coding	-	gene	68634	chr7	121715701	121784334	ENSG00000008311	2.9199	3.57539	4.23087	1.76792e-10
ENSG00000010278.7	CD9	protein_coding	+	gene	38545	chr12	6308881	6347425	ENSG00000010278	-4.02231	-3.18805	-2.324	1.76792e-10
ENSG00000011422.7	PLAUR	protein_coding	-	gene	24453	chr19	44150247	44174699	ENSG00000011422	-5.2141	-4.20108	-3.36682	1.76792e-10
ENSG00000013588.5	GPRC5A	protein_coding	+	gene	27156	chr12	13043716	13070871	ENSG00000013588	-6.94221	-4.85657	-3.63498	1.76792e-10
ENSG00000018625.10	ATP1A2	protein_coding	+	gene	27833	chr1	160085549	160113381	ENSG00000018625	3.36682	4.76718	5.54185	1.76792e-10
ENSG00000026025.9	VIM	protein_coding	+	gene	9335	chr10	17270258	17279592	ENSG00000026025	-4.76718	-3.63498	-2.74113	1.76792e-10
ENSG00000043355.6	ZIC2	protein_coding	+	gene	4993	chr13	100634026	100639018	ENSG00000043355	5.03533	5.8398	6.67405	1.76792e-10
ENSG00000067082.10	KLF6	protein_coding	-	gene	9286	chr10	3818188	3827473	ENSG00000067082	-4.73739	-4.02231	-3.36682	1.76792e-10
ENSG00000075340.18	ADD2	protein_coding	-	gene	160608	chr2	70834750	70995357	ENSG00000075340	2.56236	3.5158	4.85657	1.76792e-10
ENSG00000078401.6	EDN1	protein_coding	+	gene	6832	chr6	12290596	12297427	ENSG00000078401	-6.3761	-4.82677	-3.78395	1.76792e-10
ENSG00000086062.8	B4GALT1	protein_coding	-	gene	63275	chr9	33104080	33167354	ENSG00000086062	-3.99251	-3.12846	-2.38359	1.76792e-10
ENSG00000087245.8	MMP2	protein_coding	+	gene	116992	chr16	55423612	55540603	ENSG00000087245	-5.69082	-4.43944	-3.18805	1.76792e-10
ENSG00000088305.14	DNMT3B	protein_coding	+	gene	46972	chr20	31350191	31397162	ENSG00000088305	2.29421	3.09867	3.84354	1.76792e-10
ENSG00000094755.12	GABRP	protein_coding	+	gene	50698	chr5	170190354	170241051	ENSG00000094755	-7.44872	-5.57164	-4.55862	1.76792e-10
ENSG00000095596.7	CYP26A1	protein_coding	+	gene	4416	chr10	94833232	94837647	ENSG00000095596	4.32026	6.19734	7.50831	1.76792e-10
ENSG00000100097.7	LGALS1	protein_coding	+	gene	4199	chr22	38071615	38075813	ENSG00000100097	-5.33328	-4.35005	-3.09867	1.76792e-10
ENSG00000100234.11	TIMP3	protein_coding	+	gene	61344	chr22	33197687	33259030	ENSG00000100234	-5.66103	-4.52882	-3.42641	1.76792e-10
ENSG00000101439.4	CST3	protein_coding	-	gene	10577	chr20	23608534	23619110	ENSG00000101439	-5.2141	-3.72436	-2.77092	1.76792e-10
ENSG00000101608.8	MYL12A	protein_coding	+	gene	8756	chr18	3247479	3256234	ENSG00000101608	-2.80072	-2.29421	-1.84728	1.76792e-10
ENSG00000102096.9	PIM2	protein_coding	-	gene	5843	chrX	48770459	48776301	ENSG00000102096	2.324	3.21785	4.17128	1.76792e-10
ENSG00000102243.8	VGLL1	protein_coding	+	gene	24656	chrX	135614311	135638966	ENSG00000102243	-6.85282	-6.22713	-3.57539	1.76792e-10
ENSG00000102265.7	TIMP1	protein_coding	+	gene	4477	chrX	47441712	47446188	ENSG00000102265	-3.42641	-2.65174	-1.84728	1.76792e-10
ENSG00000105971.10	CAV2	protein_coding	+	gene	221162	chr7	115927434	116148595	ENSG00000105971	-5.51205	-3.96272	-2.80072	1.76792e-10
ENSG00000105974.7	CAV1	protein_coding	+	gene	36395	chr7	116164839	116201233	ENSG00000105974	-6.31651	-4.97575	-3.486	1.76792e-10
ENSG00000106278.7	PTPRZ1	protein_coding	+	gene	188948	chr7	121513143	121702090	ENSG00000106278	3.486	4.43944	5.42267	1.76792e-10
ENSG00000107796.8	ACTA2	protein_coding	-	gene	56317	chr10	90694831	90751147	ENSG00000107796	-7.41893	-6.04836	-5.00554	1.76792e-10
ENSG00000108854.11	SMURF2	protein_coding	-	gene	119774	chr17	62538413	62658186	ENSG00000108854	-3.33703	-2.56236	-1.81749	1.76792e-10
ENSG00000109099.9	PMP22	protein_coding	-	gene	35549	chr17	15133095	15168643	ENSG00000109099	-5.69082	-3.60518	-2.62195	1.76792e-10
ENSG00000111348.4	ARHGDIB	protein_coding	-	gene	19712	chr12	15094951	15114662	ENSG00000111348	-7.0018	-5.39287	-4.37985	1.76792e-10
ENSG00000112414.10	GPR126	protein_coding	+	gene	144413	chr6	142622991	142767403	ENSG00000112414	-5.06513	-4.55862	-3.93292	1.76792e-10
ENSG00000112759.12	SLC29A1	protein_coding	+	gene	14647	chr6	44187242	44201888	ENSG00000112759	1.90687	2.56236	3.18805	1.76792e-10
ENSG00000113578.13	FGF1	protein_coding	-	gene	105875	chr5	141971743	142077617	ENSG00000113578	-5.48226	-4.73739	-3.69457	1.76792e-10
ENSG00000115414.14	FN1	protein_coding	-	gene	75733	chr2	216225163	216300895	ENSG00000115414	-6.43569	-5.57164	-4.76718	1.76792e-10
ENSG00000115461.4	IGFBP5	protein_coding	-	gene	23421	chr2	217536828	217560248	ENSG00000115461	-6.64426	-5.69082	-4.61821	1.76792e-10
ENSG00000116016.9	EPAS1	protein_coding	+	gene	93031	chr2	46520806	46613836	ENSG00000116016	-5.98877	-5.36308	-4.26067	1.76792e-10
ENSG00000117525.9	F3	protein_coding	-	gene	12576	chr1	94994781	95007356	ENSG00000117525	-5.66103	-4.11169	-2.80072	1.76792e-10
ENSG00000118640.6	VAMP8	protein_coding	+	gene	20470	chr2	85788685	85809154	ENSG00000118640	-3.87333	-2.86031	-2.08564	1.76792e-10
ENSG00000118680.8	MYL12B	protein_coding	+	gene	16376	chr18	3261907	3278282	ENSG00000118680	-2.94969	-2.44318	-1.96646	1.76792e-10
ENSG00000118785.9	SPP1	protein_coding	+	gene	7744	chr4	88896819	88904562	ENSG00000118785	-7.0018	-6.22713	-5.39287	1.76792e-10
ENSG00000120708.12	TGFBI	protein_coding	+	gene	34924	chr5	135364584	135399507	ENSG00000120708	-6.82303	-5.33328	-3.90313	1.76792e-10
ENSG00000120937.8	NPPB	protein_coding	-	gene	1468	chr1	11917521	11918988	ENSG00000120937	-9.11723	-6.88262	-4.26067	1.76792e-10
ENSG00000121570.8	DPPA4	protein_coding	-	gene	11432	chr3	109044988	109056419	ENSG00000121570	2.05585	2.71133	3.27744	1.76792e-10
ENSG00000122786.15	CALD1	protein_coding	+	gene	226477	chr7	134429003	134655479	ENSG00000122786	-3.21785	-2.53256	-1.90687	1.76792e-10
ENSG00000122861.11	PLAU	protein_coding	+	gene	8321	chr10	75668935	75677255	ENSG00000122861	-6.25692	-5.27369	-4.32026	1.76792e-10
ENSG00000128739.16	SNRPN	protein_coding	+	gene	155077	chr15	25068794	25223870	ENSG00000128739	1.48974	1.99626	2.47298	1.76792e-10
ENSG00000130303.8	BST2	protein_coding	-	gene	2710	chr19	17513748	17516457	ENSG00000130303	4.14149	5.03533	5.95898	1.76792e-10
ENSG00000130600.11	H19	processed_transcript	-	gene	6295	chr11	2016406	2022700	ENSG00000130600	-6.19734	-4.43944	-3.24764	1.76792e-10
ENSG00000131203.8	IDO1	protein_coding	+	gene	26170	chr8	39759794	39785963	ENSG00000131203	2.8901	3.87333	4.97575	1.76792e-10
ENSG00000131981.11	LGALS3	protein_coding	+	gene	21299	chr14	55590828	55612126	ENSG00000131981	-5.36308	-4.20108	-3.18805	1.76792e-10
ENSG00000134258.12	VTCN1	protein_coding	-	gene	67348	chr1	117686209	117753556	ENSG00000134258	-5.57164	-4.73739	-3.54559	1.76792e-10
ENSG00000134333.9	LDHA	protein_coding	+	gene	14038	chr11	18415935	18429972	ENSG00000134333	-3.27744	-2.38359	-1.63872	1.76792e-10
ENSG00000134531.5	EMP1	protein_coding	+	gene	20059	chr12	13349650	13369708	ENSG00000134531	-4.76718	-4.0819	-3.42641	1.76792e-10
ENSG00000135046.9	ANXA1	protein_coding	+	gene	18637	chr9	75766673	75785309	ENSG00000135046	-6.85282	-5.51205	-4.40964	1.76792e-10
ENSG00000135074.11	ADAM19	protein_coding	-	gene	180242	chr5	156822542	157002783	ENSG00000135074	-4.32026	-3.39662	-2.3538	1.76792e-10
ENSG00000136014.7	USP44	protein_coding	-	gene	34931	chr12	95910336	95945266	ENSG00000136014	3.33703	4.14149	5.03533	1.76792e-10
ENSG00000136110.8	LECT1	protein_coding	-	gene	36549	chr13	53277399	53313947	ENSG00000136110	3.03908	4.23087	5.45246	1.76792e-10
ENSG00000136167.9	LCP1	protein_coding	-	gene	85952	chr13	46700055	46786006	ENSG00000136167	-5.60144	-4.6778	-3.78395	1.76792e-10
ENSG00000137962.8	ARHGAP29	protein_coding	-	gene	126081	chr1	94614544	94740624	ENSG00000137962	-5.09492	-3.93292	-3.12846	1.76792e-10
ENSG00000138119.12	MYOF	protein_coding	-	gene	175889	chr10	95066186	95242074	ENSG00000138119	-4.82677	-3.36682	-2.47298	1.76792e-10
ENSG00000138271.4	GPR87	protein_coding	-	gene	22850	chr3	151011891	151034740	ENSG00000138271	-6.19734	-5.63123	-3.93292	1.76792e-10
ENSG00000138434.12	SSFA2	protein_coding	+	gene	38906	chr2	182756560	182795465	ENSG00000138434	-6.10795	-5.51205	-3.81374	1.76792e-10
ENSG00000138772.8	ANXA3	protein_coding	+	gene	58925	chr4	79472673	79531597	ENSG00000138772	-4.32026	-3.42641	-2.53256	1.76792e-10
ENSG00000138835.18	RGS3	protein_coding	+	gene	153008	chr9	116207011	116360018	ENSG00000138835	-5.09492	-3.81374	-2.68154	1.76792e-10
ENSG00000139329.4	LUM	protein_coding	-	gene	9203	chr12	91496406	91505608	ENSG00000139329	-7.92544	-6.94221	-4.40964	1.76792e-10
ENSG00000139800.8	ZIC5	protein_coding	-	gene	8946	chr13	100615218	100624163	ENSG00000139800	3.06887	4.20108	5.89939	1.76792e-10
ENSG00000140416.15	TPM1	protein_coding	+	gene	29284	chr15	63334831	63364114	ENSG00000140416	-3.27744	-2.86031	-2.324	1.76792e-10
ENSG00000140945.11	CDH13	protein_coding	+	gene	1169797	chr16	82660408	83830204	ENSG00000140945	-6.25692	-5.63123	-4.88636	1.76792e-10
ENSG00000142669.9	SH3BGRL3	protein_coding	+	gene	2341	chr1	26605667	26608007	ENSG00000142669	-2.38359	-1.84728	-1.34077	1.76792e-10
ENSG00000142871.11	CYR61	protein_coding	+	gene	3202	chr1	86046444	86049645	ENSG00000142871	-4.61821	-3.45621	-2.3538	1.76792e-10
ENSG00000145423.4	SFRP2	protein_coding	-	gene	8529	chr4	154701744	154710272	ENSG00000145423	3.33703	4.35005	5.30349	1.76792e-10
ENSG00000145632.10	PLK2	protein_coding	-	gene	6279	chr5	57749809	57756087	ENSG00000145632	-5.18431	-4.11169	-3.12846	1.76792e-10
ENSG00000146072.6	TNFRSF21	protein_coding	-	gene	78374	chr6	47199268	47277641	ENSG00000146072	-3.93292	-2.97949	-2.23462	1.76792e-10
ENSG00000146376.6	ARHGAP18	protein_coding	-	gene	134094	chr6	129897277	130031370	ENSG00000146376	-4.70759	-3.42641	-2.38359	1.76792e-10
ENSG00000146674.10	IGFBP3	protein_coding	-	gene	9525	chr7	45951949	45961473	ENSG00000146674	-7.47852	-6.58467	-4.32026	1.76792e-10
ENSG00000147573.12	TRIM55	protein_coding	+	gene	48590	chr8	67039131	67087720	ENSG00000147573	-7.5381	-6.73364	-5.12472	1.76792e-10
ENSG00000148154.5	UGCG	protein_coding	+	gene	38604	chr9	114659046	114697649	ENSG00000148154	-3.03908	-2.324	-1.63872	1.76792e-10
ENSG00000148200.12	NR6A1	protein_coding	-	gene	254036	chr9	127279554	127533589	ENSG00000148200	1.63872	2.26441	2.94969	1.76792e-10
ENSG00000148677.6	ANKRD1	protein_coding	-	gene	9181	chr10	92671853	92681033	ENSG00000148677	-6.79323	-5.75041	-4.88636	1.76792e-10
ENSG00000149591.12	TAGLN	protein_coding	+	gene	5462	chr11	117070037	117075498	ENSG00000149591	-5.45246	-4.648	-3.09867	1.76792e-10
ENSG00000150093.14	ITGB1	protein_coding	-	gene	105474	chr10	33189247	33294720	ENSG00000150093	-3.36682	-2.74113	-2.17503	1.76792e-10
ENSG00000150687.7	PRSS23	protein_coding	+	gene	161852	chr11	86502101	86663952	ENSG00000150687	-5.60144	-4.82677	-4.0819	1.76792e-10
ENSG00000150938.5	CRIM1	protein_coding	+	gene	195210	chr2	36583069	36778278	ENSG00000150938	-4.11169	-3.21785	-2.3538	1.76792e-10
ENSG00000155366.12	RHOC	protein_coding	-	gene	6329	chr1	113243728	113250056	ENSG00000155366	-4.17128	-3.486	-2.9199	1.76792e-10
ENSG00000155980.7	KIF5A	protein_coding	+	gene	36635	chr12	57943781	57980415	ENSG00000155980	3.18805	5.2141	5.89939	1.76792e-10
ENSG00000157734.9	SNX22	protein_coding	+	gene	5767	chr15	64443914	64449680	ENSG00000157734	-2.94969	-2.324	-1.78769	1.76792e-10
ENSG00000158710.10	TAGLN2	protein_coding	-	gene	7626	chr1	159887897	159895522	ENSG00000158710	-4.32026	-3.45621	-2.65174	1.76792e-10
ENSG00000159176.9	CSRP1	protein_coding	-	gene	25927	chr1	201452658	201478584	ENSG00000159176	-4.82677	-3.93292	-2.9199	1.76792e-10
ENSG00000159251.6	ACTC1	protein_coding	-	gene	8044	chr15	35080297	35088340	ENSG00000159251	-7.41893	-6.88262	-6.43569	1.76792e-10
ENSG00000160613.8	PCSK7	protein_coding	-	gene	28189	chr11	117075053	117103241	ENSG00000160613	-4.85657	-3.87333	-2.80072	1.76792e-10
ENSG00000162909.13	CAPN2	protein_coding	+	gene	74426	chr1	223889295	223963720	ENSG00000162909	-5.15451	-3.93292	-3.21785	1.76792e-10
ENSG00000163191.5	S100A11	protein_coding	-	gene	15402	chr1	152004982	152020383	ENSG00000163191	-3.99251	-2.9199	-2.26441	1.76792e-10
ENSG00000164171.6	ITGA2	protein_coding	+	gene	105454	chr5	52285156	52390609	ENSG00000164171	-6.972	-4.91616	-3.99251	1.76792e-10
ENSG00000164692.13	COL1A2	protein_coding	+	gene	36672	chr7	94023873	94060544	ENSG00000164692	-5.30349	-4.0521	-3.12846	1.76792e-10
ENSG00000164733.16	CTSB	protein_coding	-	gene	26925	chr8	11700033	11726957	ENSG00000164733	-3.93292	-3.18805	-2.50277	1.76792e-10
ENSG00000164841.4	TMEM74	protein_coding	-	gene	180766	chr8	109619079	109799844	ENSG00000164841	2.44318	3.486	4.37985	1.76792e-10
ENSG00000164879.6	CA3	protein_coding	+	gene	75605	chr8	86285665	86361269	ENSG00000164879	-7.89564	-5.95898	-3.90313	1.76792e-10
ENSG00000164932.8	CTHRC1	protein_coding	+	gene	11483	chr8	104383743	104395225	ENSG00000164932	-5.45246	-4.11169	-2.86031	1.76792e-10
ENSG00000166426.7	CRABP1	protein_coding	+	gene	7907	chr15	78632666	78640572	ENSG00000166426	3.60518	4.37985	5.12472	1.76792e-10
ENSG00000166794.4	PPIB	protein_coding	-	gene	7394	chr15	64448011	64455404	ENSG00000166794	-3.03908	-2.41339	-1.90687	1.76792e-10
ENSG00000167244.13	IGF2	protein_coding	-	gene	20492	chr11	2150342	2170833	ENSG00000167244	-7.5381	-6.61446	-4.49903	1.76792e-10
ENSG00000167601.7	AXL	protein_coding	+	gene	42564	chr19	41725108	41767671	ENSG00000167601	-2.80072	-1.87708	-1.45995	1.76792e-10
ENSG00000168461.8	RAB31	protein_coding	+	gene	154387	chr18	9708162	9862548	ENSG00000168461	-4.35005	-3.21785	-2.3538	1.76792e-10
ENSG00000169242.7	EFNA1	protein_coding	+	gene	7398	chr1	155099936	155107333	ENSG00000169242	-4.32026	-3.27744	-2.38359	1.76792e-10
ENSG00000169908.6	TM4SF1	protein_coding	-	gene	8844	chr3	149086809	149095652	ENSG00000169908	-7.21036	-6.16754	-4.0521	1.76792e-10
ENSG00000170421.7	KRT8	protein_coding	-	gene	52762	chr12	53290977	53343738	ENSG00000170421	-2.83051	-1.96646	-1.40036	1.76792e-10
ENSG00000171345.9	KRT19	protein_coding	-	gene	4692	chr17	39679869	39684560	ENSG00000171345	-4.79698	-4.14149	-3.03908	1.76792e-10
ENSG00000172965.10	MIR4435-1HG	lincRNA	-	gene	298751	chr2	111953927	112252677	ENSG00000172965	-4.6778	-3.24764	-2.50277	1.76792e-10
ENSG00000173559.8	NABP1	protein_coding	+	gene	18592	chr2	192542794	192561385	ENSG00000173559	-5.92918	-5.39287	-3.12846	1.76792e-10
ENSG00000174720.11	LARP7	protein_coding	+	gene	20629	chr4	113558120	113578748	ENSG00000174720	3.57539	4.17128	4.94595	1.76792e-10
ENSG00000176014.8	TUBB6	protein_coding	+	gene	36652	chr18	12307668	12344319	ENSG00000176014	-3.45621	-2.71133	-2.05585	1.76792e-10
ENSG00000179761.7	PIPOX	protein_coding	+	gene	106704	chr17	27277531	27384234	ENSG00000179761	2.80072	3.78395	4.58841	1.76792e-10
ENSG00000180139.10	ACTA2-AS1	antisense	+	gene	7969	chr10	90692400	90700368	ENSG00000180139	-6.58467	-5.42267	-4.43944	1.76792e-10
ENSG00000180730.4	SHISA2	protein_coding	-	gene	6435	chr13	26618735	26625169	ENSG00000180730	2.83051	4.46923	5.69082	1.76792e-10
ENSG00000181449.2	SOX2	protein_coding	+	gene	2508	chr3	181429714	181432221	ENSG00000181449	2.71133	3.69457	4.6778	1.76792e-10
ENSG00000181634.7	TNFSF15	protein_coding	-	gene	21492	chr9	117546915	117568406	ENSG00000181634	-6.61446	-5.8398	-4.0819	1.76792e-10
ENSG00000181649.5	PHLDA2	protein_coding	-	gene	1183	chr11	2949503	2950685	ENSG00000181649	-4.52882	-3.486	-2.59215	1.76792e-10
ENSG00000182718.12	ANXA2	protein_coding	-	gene	55750	chr15	60639333	60695082	ENSG00000182718	-5.33328	-4.0521	-3.36682	1.76792e-10
ENSG00000183691.4	NOG	protein_coding	+	gene	1892	chr17	54671060	54672951	ENSG00000183691	-6.46549	-5.03533	-3.60518	1.76792e-10
ENSG00000184292.5	TACSTD2	protein_coding	-	gene	2068	chr1	59041099	59043166	ENSG00000184292	-7.29975	-4.648	-3.78395	1.76792e-10
ENSG00000185551.8	NR2F2	protein_coding	+	gene	14326	chr15	96869167	96883492	ENSG00000185551	-6.3761	-3.72436	-2.83051	1.76792e-10
ENSG00000188015.5	S100A3	protein_coding	-	gene	2044	chr1	153519805	153521848	ENSG00000188015	-5.95898	-5.33328	-2.8901	1.76792e-10
ENSG00000188643.6	S100A16	protein_coding	-	gene	6260	chr1	153579362	153585621	ENSG00000188643	-4.23087	-3.54559	-2.8901	1.76792e-10
ENSG00000189171.9	S100A13	protein_coding	-	gene	15306	chr1	153591263	153606568	ENSG00000189171	-3.15826	-2.47298	-1.87708	1.76792e-10
ENSG00000196154.7	S100A4	protein_coding	-	gene	6524	chr1	153516089	153522612	ENSG00000196154	-4.14149	-3.30723	-2.44318	1.76792e-10
ENSG00000197614.6	MFAP5	protein_coding	-	gene	25543	chr12	8789942	8815484	ENSG00000197614	-6.94221	-6.16754	-4.79698	1.76792e-10
ENSG00000197747.4	S100A10	protein_coding	-	gene	11476	chr1	151955391	151966866	ENSG00000197747	-6.10795	-5.27369	-4.52882	1.76792e-10
ENSG00000197956.5	S100A6	protein_coding	-	gene	1646	chr1	153507075	153508720	ENSG00000197956	-6.67405	-5.51205	-4.76718	1.76792e-10
ENSG00000198833.6	UBE2J1	protein_coding	-	gene	26224	chr6	90036344	90062567	ENSG00000198833	-4.46923	-3.5158	-2.62195	1.76792e-10
ENSG00000198959.7	TGM2	protein_coding	-	gene	38118	chr20	36756863	36794980	ENSG00000198959	-7.0018	-6.25692	-4.82677	1.76792e-10
ENSG00000211772.4	TRBC2	TR_C_gene	+	gene	1708	chr7	142498725	142500432	ENSG00000211772	-4.46923	-3.42641	-2.23462	1.76792e-10
ENSG00000213406.3	ANXA2P1	pseudogene	-	gene	926	chr4	154228944	154229869	ENSG00000213406	-4.73739	-4.26067	-3.57539	1.76792e-10
ENSG00000213943.3	KRT18P17	pseudogene	-	gene	1279	chr3	12828892	12830170	ENSG00000213943	-4.02231	-3.18805	-2.44318	1.76792e-10
ENSG00000214265.7	SNURF	protein_coding	+	gene	45243	chr15	25200181	25245423	ENSG00000214265	1.54933	2.05585	2.53256	1.76792e-10
ENSG00000216740.2	ANXA2P3	pseudogene	+	gene	1008	chr10	66585329	66586336	ENSG00000216740	-4.46923	-4.02231	-3.42641	1.76792e-10
ENSG00000222041.6	LINC00152	lincRNA	+	gene	151438	chr2	87754887	87906324	ENSG00000222041	-4.23087	-3.12846	-2.23462	1.76792e-10
ENSG00000222047.4	C10orf55	protein_coding	-	gene	12809	chr10	75669727	75682535	ENSG00000222047	-5.33328	-4.37985	-3.5158	1.76792e-10
ENSG00000225366.4	TDGF1P3	pseudogene	+	gene	2710	chrX	109763540	109766249	ENSG00000225366	3.15826	4.0521	5.12472	1.76792e-10
ENSG00000225410.1	AC107016.1	pseudogene	-	gene	187	chr12	53346500	53346686	ENSG00000225410	-4.55862	-3.60518	-2.83051	1.76792e-10
ENSG00000229271.1	AC091493.2	lincRNA	-	gene	9494	chr3	16729493	16738986	ENSG00000229271	1.10241	2.68154	3.39662	1.76792e-10
ENSG00000230798.1	RP4-792G4.2	antisense	-	gene	3558	chr1	63786555	63790112	ENSG00000230798	3.27744	4.40964	5.69082	1.76792e-10
ENSG00000231698.2	AP002856.5	lincRNA	+	gene	97496	chr11	131123317	131220812	ENSG00000231698	2.3538	3.5158	4.37985	1.76792e-10
ENSG00000231991.3	ANXA2P2	pseudogene	+	gene	1310	chr9	33624223	33625532	ENSG00000231991	-4.61821	-3.81374	-3.12846	1.76792e-10
ENSG00000233560.2	KRT8P39	pseudogene	+	gene	1433	chr12	69099414	69100846	ENSG00000233560	-4.17128	-3.27744	-2.38359	1.76792e-10
ENSG00000235162.4	C12orf75	protein_coding	+	gene	160808	chr12	105629068	105789875	ENSG00000235162	-6.79323	-4.648	-3.63498	1.76792e-10
ENSG00000237632.3	S100A11P1	pseudogene	+	gene	312	chr7	102902447	102902758	ENSG00000237632	-4.58841	-3.486	-2.80072	1.76792e-10
ENSG00000240563.1	L1TD1	protein_coding	+	gene	17498	chr1	62660503	62678000	ENSG00000240563	1.69831	2.41339	3.06887	1.76792e-10
ENSG00000241168.1	RP11-10O22.1	lincRNA	+	gene	205754	chr3	162744184	162949937	ENSG00000241168	1.66851	2.56236	3.5158	1.76792e-10
ENSG00000241186.3	TDGF1	protein_coding	+	gene	51989	chr3	46616045	46668033	ENSG00000241186	4.6778	5.95898	7.35934	1.76792e-10
ENSG00000244342.1	LINC00698	lincRNA	+	gene	174634	chr3	62936105	63110738	ENSG00000244342	1.7281	2.68154	3.5158	1.76792e-10
ENSG00000245532.4	NEAT1	lincRNA	+	gene	22767	chr11	65190245	65213011	ENSG00000245532	-4.46923	-3.57539	-2.62195	1.76792e-10
ENSG00000249532.2	MIR302B	antisense	-	gene	3576	chr4	113567632	113571207	ENSG00000249532	4.23087	5.12472	5.75041	1.76792e-10
ENSG00000249850.1	KRT18P31	pseudogene	+	gene	1292	chr5	36885308	36886599	ENSG00000249850	-4.35005	-3.39662	-2.53256	1.76792e-10
ENSG00000250539.1	KRT8P33	pseudogene	-	gene	1423	chr5	122736616	122738038	ENSG00000250539	-3.99251	-3.06887	-2.20482	1.76792e-10
ENSG00000254285.2	KRT8P3	pseudogene	+	gene	1452	chr8	62490779	62492230	ENSG00000254285	-4.23087	-3.36682	-2.56236	1.76792e-10
ENSG00000254946.1	RP11-531H8.1	lincRNA	+	gene	38244	chr11	15574401	15612644	ENSG00000254946	0.983231	2.20482	3.06887	1.76792e-10
ENSG00000259627.1	RP11-244F12.2	antisense	-	gene	1887	chr15	63362224	63364110	ENSG00000259627	-3.42641	-2.80072	-2.20482	1.76792e-10
ENSG00000260834.1	RP11-256I9.2	lincRNA	-	gene	43942	chr16	65224876	65268817	ENSG00000260834	3.54559	4.61821	5.33328	1.76792e-10
ENSG00000264164.1	RP11-640N20.6	pseudogene	+	gene	13887	chr17	30410198	30424084	ENSG00000264164	1.31097	2.26441	3.39662	1.76792e-10
ENSG00000264235.1	RP13-270P17.1	antisense	-	gene	6415	chr18	3255434	3261848	ENSG00000264235	-2.83051	-2.29421	-1.81749	1.76792e-10
ENSG00000265039.1	AC107016.2	miRNA	+	gene	88	chr12	53345492	53345579	ENSG00000265039	-4.6778	-3.66477	-2.8901	1.76792e-10
ENSG00000265992.1	ESRG	sense_intronic	-	gene	7736	chr3	54666149	54673884	ENSG00000265992	3.81374	4.91616	6.67405	1.76792e-10
ENSG00000271810.1	RP11-426L16.10	protein_coding	-	gene	8820	chr1	113245236	113254055	ENSG00000271810	-3.93292	-3.24764	-2.65174	1.76792e-10
ENSG00000271853.1	RP1-178F15.5	processed_transcript	-	gene	8009	chr1	153598808	153606816	ENSG00000271853	-2.94969	-2.26441	-1.66851	1.76792e-10
ENSG00000273173.1	SNURF	protein_coding	+	gene	23597	chr15	25200133	25223729	ENSG00000273173	1.51954	2.02605	2.50277	1.76792e-10
ENSG00000166396.8	SERPINB7	protein_coding	+	gene	52436	chr18	61420169	61472604	ENSG00000166396	-5.06513	-4.20108	-3.09867	1.81016e-10
ENSG00000112378.11	PERP	protein_coding	-	gene	19007	chr6	138409642	138428648	ENSG00000112378	-2.8901	-2.17503	-1.51954	1.83043e-10
ENSG00000234961.1	RP11-124N14.3	antisense	-	gene	1509	chr10	17275324	17276832	ENSG00000234961	-4.02231	-3.09867	-2.14523	1.83043e-10
ENSG00000059804.11	SLC2A3	protein_coding	-	gene	17046	chr12	8071826	8088871	ENSG00000059804	-3.09867	-2.41339	-1.69831	1.8353e-10
ENSG00000111057.6	KRT18	protein_coding	+	gene	4031	chr12	53342655	53346685	ENSG00000111057	-2.59215	-1.7579	-1.162	1.8353e-10
ENSG00000143158.6	MPC2	protein_coding	-	gene	20312	chr1	167885967	167906278	ENSG00000143158	-2.83051	-2.17503	-1.51954	1.8353e-10
ENSG00000110660.10	SLC35F2	protein_coding	-	gene	137303	chr11	107661717	107799019	ENSG00000110660	-2.9199	-2.20482	-1.51954	1.84777e-10
ENSG00000157654.13	PALM2-AKAP2	protein_coding	+	gene	392204	chr9	112542589	112934792	ENSG00000157654	-3.27744	-2.50277	-1.7579	1.84777e-10
ENSG00000164985.10	PSIP1	protein_coding	-	gene	46954	chr9	15464064	15511017	ENSG00000164985	1.45995	2.02605	2.56236	1.84777e-10
ENSG00000241978.5	AKAP2	protein_coding	+	gene	392024	chr9	112542769	112934792	ENSG00000241978	-3.27744	-2.50277	-1.7579	1.84777e-10
ENSG00000019549.4	SNAI2	protein_coding	-	gene	4051	chr8	49830249	49834299	ENSG00000019549	-5.60144	-4.97575	-3.24764	1.88163e-10
ENSG00000227765.3	RP11-162O12.2	pseudogene	-	gene	519	chr4	185220282	185220800	ENSG00000227765	-2.59215	-1.99626	-1.45995	2.08756e-10
ENSG00000134107.4	BHLHE40	protein_coding	+	gene	6208	chr3	5020801	5027008	ENSG00000134107	-5.03533	-4.40964	-3.39662	2.42188e-10
ENSG00000118298.6	CA14	protein_coding	+	gene	7925	chr1	150229554	150237478	ENSG00000118298	1.96646	2.74113	3.54559	2.48972e-10
ENSG00000224791.1	KRT18P39	pseudogene	-	gene	1299	chr2	204629018	204630316	ENSG00000224791	-3.81374	-2.50277	-1.78769	2.48972e-10
ENSG00000176907.3	C8orf4	protein_coding	+	gene	1833	chr8	40010989	40012821	ENSG00000176907	-6.19734	-5.2439	-3.54559	2.54478e-10
ENSG00000144642.16	RBMS3	protein_coding	+	gene	729414	chr3	29322473	30051886	ENSG00000144642	-5.18431	-4.23087	-3.12846	2.60114e-10
ENSG00000108821.9	COL1A1	protein_coding	-	gene	18344	chr17	48260650	48278993	ENSG00000108821	-4.49903	-3.03908	-1.81749	2.67524e-10
ENSG00000117394.15	SLC2A1	protein_coding	-	gene	33479	chr1	43391052	43424530	ENSG00000117394	-3.15826	-2.38359	-1.63872	2.8058e-10
ENSG00000092345.9	DAZL	protein_coding	-	gene	83515	chr3	16628299	16711813	ENSG00000092345	1.04282	2.17503	3.00928	2.88046e-10
ENSG00000164924.13	YWHAZ	protein_coding	-	gene	36864	chr8	101928753	101965616	ENSG00000164924	-2.23462	-1.66851	-1.1918	3.00103e-10
ENSG00000254277.1	RP11-1144P22.1	lincRNA	+	gene	27487	chr8	72587535	72615021	ENSG00000254277	2.94969	4.58841	5.75041	3.00862e-10
ENSG00000134755.10	DSC2	protein_coding	-	gene	36439	chr18	28645940	28682378	ENSG00000134755	-2.8901	-2.11544	-1.45995	3.01063e-10
ENSG00000132669.8	RIN2	protein_coding	+	gene	115937	chr20	19867165	19983101	ENSG00000132669	-4.02231	-3.06887	-2.11544	3.34259e-10
ENSG00000162551.9	ALPL	protein_coding	+	gene	69048	chr1	21835858	21904905	ENSG00000162551	2.05585	2.9199	3.75415	3.34259e-10
ENSG00000135919.8	SERPINE2	protein_coding	-	gene	64208	chr2	224839829	224904036	ENSG00000135919	-3.39662	-2.41339	-1.63872	3.34714e-10
ENSG00000213190.2	MLLT11	protein_coding	+	gene	10737	chr1	151030234	151040970	ENSG00000213190	-2.68154	-2.05585	-1.43015	3.76641e-10
ENSG00000119242.4	CCDC92	protein_coding	-	gene	54172	chr12	124403207	124457378	ENSG00000119242	-3.63498	-2.97949	-2.26441	3.82375e-10
ENSG00000253348.1	MIR4454	antisense	-	gene	41604	chr5	170174051	170215654	ENSG00000253348	-5.57164	-4.02231	-3.27744	3.89901e-10
ENSG00000249152.1	RP11-562F9.2	lincRNA	-	gene	8309	chr4	93189918	93198226	ENSG00000249152	1.90687	2.97949	3.84354	3.91073e-10
ENSG00000100311.12	PDGFB	protein_coding	-	gene	21393	chr22	39619364	39640756	ENSG00000100311	-4.23087	-3.57539	-2.77092	3.93291e-10
ENSG00000229124.2	VIM-AS1	antisense	-	gene	15747	chr10	17256238	17271984	ENSG00000229124	-3.96272	-3.03908	-2.02605	4.13804e-10
ENSG00000232301.1	RP11-132A1.3	antisense	+	gene	1658	chr7	100942894	100944551	ENSG00000232301	3.54559	5.42267	6.49528	4.73178e-10
ENSG00000153904.14	DDAH1	protein_coding	-	gene	259770	chr1	85784164	86043933	ENSG00000153904	-3.90313	-2.80072	-1.90687	4.87282e-10
ENSG00000163466.11	ARPC2	protein_coding	+	gene	37263	chr2	219081817	219119079	ENSG00000163466	-2.05585	-1.57913	-1.13221	5.04558e-10
ENSG00000128422.11	KRT17	protein_coding	-	gene	5406	chr17	39775689	39781094	ENSG00000128422	-7.74667	-6.82303	-3.60518	5.10458e-10
ENSG00000262001.1	DLGAP1-AS2	antisense	+	gene	5337	chr18	3602998	3608334	ENSG00000262001	1.96646	2.8901	3.87333	5.10458e-10
ENSG00000164251.4	F2RL1	protein_coding	+	gene	16383	chr5	76114758	76131140	ENSG00000164251	-3.36682	-2.50277	-1.7281	5.47673e-10
ENSG00000070190.8	DAPP1	protein_coding	+	gene	53322	chr4	100737990	100791311	ENSG00000070190	-5.60144	-4.37985	-2.65174	5.77325e-10
ENSG00000180999.6	C1orf105	protein_coding	+	gene	48144	chr1	172389828	172437971	ENSG00000180999	-3.99251	-3.15826	-2.50277	7.84876e-10
ENSG00000137203.6	TFAP2A	protein_coding	-	gene	26474	chr6	10393419	10419892	ENSG00000137203	-4.49903	-3.24764	-1.99626	8.33023e-10
ENSG00000114850.2	SSR3	protein_coding	-	gene	15045	chr3	156257929	156272973	ENSG00000114850	-2.53256	-1.93667	-1.37056	8.62187e-10
ENSG00000228974.4	AC006483.5	pseudogene	+	gene	313	chr7	5600374	5600686	ENSG00000228974	-4.49903	-3.96272	-2.80072	9.02406e-10
ENSG00000163430.5	FSTL1	protein_coding	-	gene	58961	chr3	120111140	120170100	ENSG00000163430	-2.80072	-2.08564	-1.45995	9.047e-10
ENSG00000197712.7	FAM114A1	protein_coding	+	gene	78063	chr4	38869298	38947360	ENSG00000197712	-3.57539	-2.71133	-1.81749	9.52661e-10
ENSG00000197622.8	CDC42SE1	protein_coding	-	gene	19355	chr1	151023447	151042801	ENSG00000197622	-2.324	-1.7579	-1.22159	9.56582e-10
ENSG00000124145.5	SDC4	protein_coding	-	gene	23137	chr20	43953928	43977064	ENSG00000124145	-2.62195	-1.96646	-1.37056	9.72691e-10
ENSG00000154764.5	WNT7A	protein_coding	-	gene	63864	chr3	13857755	13921618	ENSG00000154764	-4.20108	-3.42641	-2.59215	1.04909e-09
ENSG00000147526.15	TACC1	protein_coding	+	gene	124843	chr8	38585704	38710546	ENSG00000147526	-4.26067	-2.80072	-1.96646	1.07589e-09
ENSG00000112902.7	SEMA5A	protein_coding	-	gene	511050	chr5	9035138	9546187	ENSG00000112902	-4.55862	-3.39662	-2.20482	1.22502e-09
ENSG00000118733.12	OLFM3	protein_coding	-	gene	194457	chr1	102268130	102462586	ENSG00000118733	2.50277	3.5158	4.55862	1.26392e-09
ENSG00000186854.6	TRABD2A	protein_coding	-	gene	85359	chr2	85048774	85134132	ENSG00000186854	-2.23462	-1.66851	-1.1918	1.26392e-09
ENSG00000165588.12	OTX2	protein_coding	-	gene	9773	chr14	57267425	57277197	ENSG00000165588	2.08564	3.06887	3.90313	1.39946e-09
ENSG00000176641.6	RNF152	protein_coding	-	gene	86185	chr18	59475296	59561480	ENSG00000176641	-4.0819	-2.9199	-1.96646	1.54359e-09
ENSG00000154678.12	PDE1C	protein_coding	-	gene	548149	chr7	31790793	32338941	ENSG00000154678	-3.96272	-3.06887	-2.324	1.66659e-09
ENSG00000145247.7	OCIAD2	protein_coding	-	gene	21919	chr4	48887036	48908954	ENSG00000145247	-2.74113	-2.02605	-1.40036	1.66728e-09
ENSG00000050405.9	LIMA1	protein_coding	-	gene	107759	chr12	50569571	50677329	ENSG00000050405	-3.57539	-2.65174	-1.87708	1.68649e-09
ENSG00000106484.10	MEST	protein_coding	+	gene	20122	chr7	130126012	130146133	ENSG00000106484	-3.5158	-2.65174	-1.78769	1.70641e-09
ENSG00000226792.2	LINC00371	lincRNA	-	gene	89541	chr13	51656984	51746524	ENSG00000226792	2.08564	3.00928	3.75415	2.00817e-09
ENSG00000178776.4	C5orf46	protein_coding	-	gene	25813	chr5	147260289	147286101	ENSG00000178776	-3.36682	-2.53256	-1.22159	2.15674e-09
ENSG00000155011.4	DKK2	protein_coding	-	gene	362005	chr4	107842959	108204963	ENSG00000155011	-4.70759	-3.99251	-3.09867	2.25864e-09
ENSG00000171388.9	APLN	protein_coding	-	gene	9694	chrX	128779240	128788933	ENSG00000171388	-2.80072	-2.05585	-1.22159	2.38075e-09
ENSG00000183337.12	BCOR	protein_coding	-	gene	127515	chrX	39909068	40036582	ENSG00000183337	2.80072	3.78395	4.46923	2.38595e-09
ENSG00000152229.14	PSTPIP2	protein_coding	-	gene	88737	chr18	43563502	43652238	ENSG00000152229	-5.03533	-3.66477	-2.47298	2.54276e-09
ENSG00000257758.1	KRT18P20	pseudogene	-	gene	1279	chr12	105370527	105371805	ENSG00000257758	-3.63498	-2.65174	-1.81749	2.54276e-09
ENSG00000113356.6	POLR3G	protein_coding	+	gene	42806	chr5	89767565	89810370	ENSG00000113356	1.84728	2.83051	3.75415	2.77487e-09
ENSG00000223477.3	LINC00842	lincRNA	-	gene	162266	chr10	47011753	47174018	ENSG00000223477	-3.84354	-3.18805	-2.50277	2.82171e-09
ENSG00000118777.6	ABCG2	protein_coding	-	gene	141059	chr4	89011416	89152474	ENSG00000118777	-5.54185	-4.94595	-3.03908	2.89487e-09
ENSG00000198796.6	ALPK2	protein_coding	-	gene	147711	chr18	56148479	56296189	ENSG00000198796	-3.39662	-2.71133	-2.02605	2.90969e-09
ENSG00000143499.9	SMYD2	protein_coding	+	gene	56030	chr1	214454445	214510474	ENSG00000143499	-5.18431	-4.648	-2.3538	3.11039e-09
ENSG00000142910.11	TINAGL1	protein_coding	+	gene	11173	chr1	32042116	32053288	ENSG00000142910	-5.72062	-5.09492	-2.50277	3.43194e-09
ENSG00000242808.3	SOX2-OT	sense_overlapping	+	gene	847111	chr3	180707558	181554668	ENSG00000242808	2.59215	3.54559	4.61821	3.43194e-09
ENSG00000145708.6	CRHBP	protein_coding	+	gene	28446	chr5	76248538	76276983	ENSG00000145708	-3.60518	-2.8901	-1.93667	3.78607e-09
ENSG00000136943.6	CTSV	protein_coding	-	gene	6986	chr9	99794940	99801925	ENSG00000136943	-4.46923	-3.39662	-1.99626	3.79231e-09
ENSG00000213625.4	LEPROT	protein_coding	+	gene	15421	chr1	65886270	65901690	ENSG00000213625	-2.97949	-2.17503	-1.48974	3.85786e-09
ENSG00000105492.11	SIGLEC6	protein_coding	-	gene	12332	chr19	52022779	52035110	ENSG00000105492	-3.15826	-2.20482	-1.63872	4.52043e-09
ENSG00000005884.13	ITGA3	protein_coding	+	gene	34514	chr17	48133332	48167845	ENSG00000005884	-4.0819	-3.45621	-2.83051	4.5424e-09
ENSG00000253660.1	CTC-353G13.1	antisense	-	gene	15753	chr5	167364722	167380474	ENSG00000253660	-3.33703	-2.56236	-1.87708	4.9298e-09
ENSG00000158062.16	UBXN11	protein_coding	-	gene	37036	chr1	26607819	26644854	ENSG00000158062	-2.3538	-1.7579	-1.22159	5.0274e-09
ENSG00000230937.5	MIR205HG	lincRNA	+	gene	4019	chr1	209602165	209606183	ENSG00000230937	-3.69457	-2.68154	-1.60892	5.64108e-09
ENSG00000125872.7	LRRN4	protein_coding	-	gene	13272	chr20	6021424	6034695	ENSG00000125872	-4.0819	-3.09867	-2.29421	6.31836e-09
ENSG00000257935.2	RP11-82C23.2	antisense	+	gene	8622	chr12	113909808	113918429	ENSG00000257935	2.74113	4.58841	5.78021	6.40229e-09
ENSG00000235590.3	GNAS-AS1	antisense	-	gene	31985	chr20	57393974	57425958	ENSG00000235590	1.87708	2.77092	3.78395	7.39658e-09
ENSG00000129244.4	ATP1B2	protein_coding	+	gene	11142	chr17	7549945	7561086	ENSG00000129244	1.78769	2.83051	3.63498	7.61229e-09
ENSG00000231313.2	CLIC1P1	pseudogene	+	gene	724	chr12	121352203	121352926	ENSG00000231313	-2.3538	-1.78769	-1.25138	8.56151e-09
ENSG00000136068.10	FLNB	protein_coding	+	gene	163856	chr3	57994127	58157982	ENSG00000136068	-2.94969	-2.08564	-1.43015	9.3372e-09
ENSG00000138448.7	ITGAV	protein_coding	+	gene	90837	chr2	187454792	187545628	ENSG00000138448	-3.99251	-2.59215	-1.78769	1.09185e-08
ENSG00000162704.11	ARPC5	protein_coding	-	gene	12492	chr1	183592401	183604892	ENSG00000162704	-2.38359	-1.7579	-1.1918	1.11975e-08
ENSG00000034677.7	RNF19A	protein_coding	-	gene	79159	chr8	101269288	101348446	ENSG00000034677	-3.5158	-2.41339	-1.63872	1.19945e-08
ENSG00000139364.6	TMEM132B	protein_coding	+	gene	475536	chr12	125671382	126146917	ENSG00000139364	2.56236	3.66477	4.61821	1.2293e-08
ENSG00000164128.2	NPY1R	protein_coding	-	gene	20872	chr4	164245113	164265984	ENSG00000164128	1.34077	2.324	3.33703	1.25179e-08
ENSG00000113083.8	LOX	protein_coding	-	gene	15091	chr5	121398890	121413980	ENSG00000113083	-4.61821	-2.59215	-1.96646	1.27775e-08
ENSG00000042493.11	CAPG	protein_coding	-	gene	23685	chr2	85621871	85645555	ENSG00000042493	-3.12846	-2.26441	-1.48974	1.40042e-08
ENSG00000182836.5	PLCXD3	protein_coding	-	gene	203675	chr5	41307056	41510730	ENSG00000182836	-4.02231	-3.12846	-2.3538	1.40544e-08
ENSG00000149218.4	ENDOD1	protein_coding	+	gene	42836	chr11	94822974	94865809	ENSG00000149218	-5.2141	-3.09867	-2.14523	1.4177e-08
ENSG00000154065.12	ANKRD29	protein_coding	-	gene	63960	chr18	21178890	21242849	ENSG00000154065	1.1918	2.62195	3.30723	1.47676e-08
ENSG00000135480.10	KRT7	protein_coding	+	gene	19667	chr12	52626304	52645970	ENSG00000135480	-4.49903	-3.21785	-1.99626	1.49143e-08
ENSG00000148908.10	RGS10	protein_coding	-	gene	42881	chr10	121259340	121302220	ENSG00000148908	-3.87333	-2.71133	-1.81749	1.69469e-08
ENSG00000152061.17	RABGAP1L	protein_coding	+	gene	835898	chr1	174128548	174964445	ENSG00000152061	1.87708	2.86031	3.69457	1.84893e-08
ENSG00000051108.10	HERPUD1	protein_coding	+	gene	11839	chr16	56965960	56977798	ENSG00000051108	-3.09867	-2.17503	-1.43015	2.03532e-08
ENSG00000143494.11	VASH2	protein_coding	+	gene	41518	chr1	213123862	213165379	ENSG00000143494	2.74113	3.99251	4.91616	2.03532e-08
ENSG00000164649.15	CDCA7L	protein_coding	-	gene	45185	chr7	21940518	21985702	ENSG00000164649	1.60892	2.44318	3.27744	2.03532e-08
ENSG00000107819.9	SFXN3	protein_coding	+	gene	10008	chr10	102790991	102800998	ENSG00000107819	-3.87333	-2.97949	-2.41339	2.10988e-08
ENSG00000184254.12	ALDH1A3	protein_coding	+	gene	38913	chr15	101417919	101456831	ENSG00000184254	-2.74113	-2.05585	-0.923641	2.23243e-08
ENSG00000215866.3	RP11-426L16.8	lincRNA	-	gene	30474	chr1	113362792	113393265	ENSG00000215866	2.94969	4.52882	5.63123	2.26362e-08
ENSG00000240801.1	AC132217.4	processed_transcript	-	gene	844	chr11	2150351	2151194	ENSG00000240801	-6.22713	-5.36308	-3.33703	2.27576e-08
ENSG00000265480.1	KRT18P55	pseudogene	-	gene	41798	chr17	26603012	26644809	ENSG00000265480	-3.96272	-2.324	-1.57913	2.30795e-08
ENSG00000104611.7	SH2D4A	protein_coding	+	gene	82602	chr8	19171128	19253729	ENSG00000104611	-3.69457	-2.50277	-1.60892	2.47503e-08
ENSG00000148180.12	GSN	protein_coding	+	gene	125050	chr9	123970072	124095121	ENSG00000148180	-3.18805	-2.23462	-1.45995	2.58195e-08
ENSG00000134109.6	EDEM1	protein_coding	+	gene	32312	chr3	5229331	5261642	ENSG00000134109	-3.87333	-2.86031	-1.96646	2.61e-08
ENSG00000172548.10	NIPAL4	protein_coding	+	gene	14699	chr5	156887027	156901725	ENSG00000172548	-3.78395	-2.94969	-2.20482	2.72454e-08
ENSG00000171488.10	LRRC8C	protein_coding	+	gene	136832	chr1	90098631	90235462	ENSG00000171488	-2.324	-1.57913	-0.864052	2.78763e-08
ENSG00000166073.4	GPR176	protein_coding	-	gene	121861	chr15	40091233	40213093	ENSG00000166073	1.93667	2.94969	4.02231	2.93196e-08
ENSG00000146215.9	CRIP3	protein_coding	-	gene	9088	chr6	43267448	43276535	ENSG00000146215	2.47298	4.26067	5.03533	2.95006e-08
ENSG00000158457.4	TSPAN33	protein_coding	+	gene	23960	chr7	128784712	128808671	ENSG00000158457	0.804462	2.08564	2.94969	3.1006e-08
ENSG00000236592.4	S100A11P2	pseudogene	+	gene	315	chr7	35208836	35209150	ENSG00000236592	-4.0819	-3.57539	-2.86031	3.23842e-08
ENSG00000129965.9	INS-IGF2	protein_coding	-	gene	28672	chr11	2153768	2182439	ENSG00000129965	-4.6778	-3.72436	-2.80072	3.41099e-08
ENSG00000092068.14	SLC7A8	protein_coding	-	gene	58380	chr14	23594504	23652883	ENSG00000092068	1.51954	2.47298	3.54559	3.5472e-08
ENSG00000205221.8	VIT	protein_coding	+	gene	118103	chr2	36923833	37041935	ENSG00000205221	-3.09867	-2.44318	-1.66851	3.6691e-08
ENSG00000263400.2	CTC-297N7.5	antisense	+	gene	85388	chr17	10633094	10718481	ENSG00000263400	0.297949	0.506513	2.53256	3.75065e-08
ENSG00000135111.10	TBX3	protein_coding	-	gene	13911	chr12	115108059	115121969	ENSG00000135111	-4.0521	-2.94969	-2.23462	3.97502e-08
ENSG00000088832.10	FKBP1A	protein_coding	-	gene	24185	chr20	1349622	1373806	ENSG00000088832	-1.96646	-1.43015	-0.983231	4.15645e-08
ENSG00000183722.7	LHFP	protein_coding	-	gene	260637	chr13	39917029	40177665	ENSG00000183722	-5.66103	-3.06887	-2.08564	4.18946e-08
ENSG00000176194.13	CIDEA	protein_coding	+	gene	23277	chr18	12254318	12277594	ENSG00000176194	-2.97949	-2.324	-1.57913	4.21934e-08
ENSG00000254703.2	FLI1-AS1	antisense	-	gene	4352	chr11	128561567	128565918	ENSG00000254703	-3.39662	-2.50277	-1.81749	4.51611e-08
ENSG00000129991.8	TNNI3	protein_coding	-	gene	6005	chr19	55663137	55669141	ENSG00000129991	1.93667	2.9199	3.87333	4.55615e-08
ENSG00000205683.7	DPF3	protein_coding	-	gene	274806	chr14	73086004	73360809	ENSG00000205683	-2.26441	-1.60892	-0.804462	4.7989e-08
ENSG00000245067.2	IGFBP7-AS1	antisense	+	gene	95749	chr4	57975928	58071676	ENSG00000245067	-3.66477	-2.77092	-1.99626	4.94213e-08
ENSG00000128595.12	CALU	protein_coding	+	gene	32516	chr7	128379346	128411861	ENSG00000128595	-2.05585	-1.51954	-1.04282	5.09245e-08
ENSG00000105426.10	PTPRS	protein_coding	-	gene	182309	chr19	5158506	5340814	ENSG00000105426	1.162	1.78769	2.38359	5.32979e-08
ENSG00000100345.16	MYH9	protein_coding	-	gene	106737	chr22	36677327	36784063	ENSG00000100345	-2.44318	-1.7281	-1.162	5.41708e-08
ENSG00000260364.1	RP11-256I9.3	lincRNA	+	gene	199765	chr16	65266959	65466723	ENSG00000260364	0.625692	1.40036	3.00928	5.60673e-08
ENSG00000116285.8	ERRFI1	protein_coding	-	gene	21905	chr1	8064464	8086368	ENSG00000116285	-3.21785	-2.26441	-1.48974	5.90869e-08
ENSG00000128510.6	CPA4	protein_coding	+	gene	31047	chr7	129932974	129964020	ENSG00000128510	-5.00554	-3.09867	-2.41339	6.08579e-08
ENSG00000197321.10	SVIL	protein_coding	-	gene	279444	chr10	29746267	30025710	ENSG00000197321	-3.00928	-2.11544	-1.37056	6.08579e-08
ENSG00000185666.10	SYN3	protein_coding	-	gene	545820	chr22	32908539	33454358	ENSG00000185666	1.7579	2.62195	3.57539	6.16828e-08
ENSG00000166741.3	NNMT	protein_coding	+	gene	55499	chr11	114128509	114184007	ENSG00000166741	-5.69082	-5.00554	-3.27744	6.30534e-08
ENSG00000165617.10	DACT1	protein_coding	+	gene	14355	chr14	59100685	59115039	ENSG00000165617	-3.00928	-2.41339	-1.7579	6.71984e-08
ENSG00000130182.3	ZSCAN10	protein_coding	-	gene	10428	chr16	3138891	3149318	ENSG00000130182	2.53256	3.75415	4.43944	6.99738e-08
ENSG00000117594.5	HSD11B1	protein_coding	+	gene	48786	chr1	209859510	209908295	ENSG00000117594	-3.90313	-2.62195	-1.90687	7.01635e-08
ENSG00000255794.2	RMST	processed_transcript	+	gene	133383	chr12	97825431	97958813	ENSG00000255794	2.11544	3.36682	4.32026	7.09806e-08
ENSG00000258649.1	CTD-2142D14.1	lincRNA	+	gene	11941	chr14	38660188	38672128	ENSG00000258649	1.54933	2.8901	3.75415	7.33243e-08
ENSG00000173093.8	CCDC63	protein_coding	+	gene	60767	chr12	111284573	111345339	ENSG00000173093	0.268154	0.476718	2.08564	7.62509e-08
ENSG00000139055.2	ERP27	protein_coding	-	gene	25048	chr12	15066969	15092016	ENSG00000139055	-4.648	-3.84354	-1.66851	7.66088e-08
ENSG00000119185.8	ITGB1BP1	protein_coding	-	gene	20073	chr2	9543604	9563676	ENSG00000119185	-2.53256	-1.78769	-1.162	7.76201e-08
ENSG00000143429.5	AC027612.6	pseudogene	-	gene	42813	chr2	91805186	91847998	ENSG00000143429	-2.71133	-1.96646	-1.31097	7.77802e-08
ENSG00000104435.9	STMN2	protein_coding	+	gene	55362	chr8	80523049	80578410	ENSG00000104435	-6.64426	-5.33328	-3.30723	7.77992e-08
ENSG00000231213.2	PLSCR5	protein_coding	-	gene	29662	chr3	146294342	146324003	ENSG00000231213	-3.87333	-2.65174	-1.96646	7.79559e-08
ENSG00000005108.11	THSD7A	protein_coding	-	gene	461841	chr7	11409984	11871824	ENSG00000005108	-3.5158	-2.50277	-1.81749	8.32658e-08
ENSG00000240241.1	RP11-314M24.1	lincRNA	+	gene	27792	chr3	78316090	78343881	ENSG00000240241	-2.71133	-2.11544	-1.22159	8.53061e-08
ENSG00000133980.4	VRTN	protein_coding	+	gene	56940	chr14	74769772	74826711	ENSG00000133980	2.65174	3.81374	4.73739	9.47274e-08
ENSG00000270823.1	hsa-mir-335	antisense	-	gene	2634	chr7	130135635	130138268	ENSG00000270823	-3.15826	-2.324	-1.45995	9.47274e-08
ENSG00000205730.5	ITPRIPL2	protein_coding	+	gene	7693	chr16	19125254	19132946	ENSG00000205730	-4.55862	-2.59215	-1.69831	9.89999e-08
ENSG00000104419.10	NDRG1	protein_coding	-	gene	64852	chr8	134249414	134314265	ENSG00000104419	-3.63498	-2.83051	-2.08564	1.00304e-07
ENSG00000235275.3	KRT18P16	pseudogene	+	gene	1294	chr5	122971804	122973097	ENSG00000235275	-3.72436	-2.20482	-1.45995	1.05219e-07
ENSG00000213977.3	TAX1BP3	protein_coding	-	gene	5781	chr17	3566196	3571976	ENSG00000213977	-2.26441	-1.63872	-1.07262	1.06593e-07
ENSG00000150540.9	HNMT	protein_coding	+	gene	52341	chr2	138721590	138773930	ENSG00000150540	-5.42267	-2.65174	-1.81749	1.08104e-07
ENSG00000235152.1	RP5-865N13.2	lincRNA	+	gene	25553	chr1	232295837	232321389	ENSG00000235152	0.566103	1.78769	2.77092	1.08104e-07
ENSG00000167191.7	GPRC5B	protein_coding	-	gene	28874	chr16	19868616	19897489	ENSG00000167191	1.60892	2.44318	3.27744	1.08406e-07
ENSG00000080603.12	SRCAP	protein_coding	+	gene	46073	chr16	30709530	30755602	ENSG00000080603	-3.42641	-2.38359	-1.54933	1.09036e-07
ENSG00000189334.4	S100A14	protein_coding	-	gene	2732	chr1	153586731	153589462	ENSG00000189334	-3.24764	-2.62195	-1.7281	1.12105e-07
ENSG00000005893.11	LAMP2	protein_coding	-	gene	41539	chrX	119561682	119603220	ENSG00000005893	-2.56236	-1.87708	-1.25138	1.1388e-07
ENSG00000099960.8	SLC7A4	protein_coding	-	gene	4123	chr22	21383007	21387129	ENSG00000099960	-2.94969	-2.20482	-1.48974	1.14571e-07
ENSG00000164741.10	DLC1	protein_coding	-	gene	432298	chr8	12940870	13373167	ENSG00000164741	-3.93292	-2.77092	-1.78769	1.15979e-07
ENSG00000138449.6	SLC40A1	protein_coding	-	gene	23180	chr2	190425305	190448484	ENSG00000138449	-3.27744	-2.71133	-1.81749	1.236e-07
ENSG00000179141.5	MTUS2-AS1	antisense	-	gene	13591	chr13	30050652	30064242	ENSG00000179141	-2.44318	-1.84728	-1.13221	1.25282e-07
ENSG00000151135.5	C12orf23	protein_coding	+	gene	23060	chr12	107349497	107372556	ENSG00000151135	-2.94969	-2.11544	-1.31097	1.3036e-07
ENSG00000196632.6	WNK3	protein_coding	-	gene	165820	chrX	54219256	54385075	ENSG00000196632	1.45995	2.26441	3.00928	1.35865e-07
ENSG00000101846.6	STS	protein_coding	+	gene	135355	chrX	7137497	7272851	ENSG00000101846	-3.45621	-2.29421	-1.43015	1.36966e-07
ENSG00000135318.7	NT5E	protein_coding	+	gene	45692	chr6	86159809	86205500	ENSG00000135318	-3.69457	-2.83051	-2.11544	1.39977e-07
ENSG00000153714.5	LURAP1L	protein_coding	+	gene	47111	chr9	12775020	12822130	ENSG00000153714	-2.68154	-1.87708	-1.10241	1.43818e-07
ENSG00000105755.3	ETHE1	protein_coding	-	gene	20526	chr19	44010871	44031396	ENSG00000105755	-3.486	-2.41339	-1.54933	1.4447e-07
ENSG00000124143.6	ARHGAP40	protein_coding	+	gene	49102	chr20	37230577	37279678	ENSG00000124143	-2.71133	-1.93667	-1.22159	1.45537e-07
ENSG00000211448.7	DIO2	protein_coding	-	gene	190228	chr14	80663873	80854100	ENSG00000211448	-3.24764	-2.62195	-1.84728	1.46525e-07
ENSG00000215819.3	KRT18P12	pseudogene	+	gene	1273	chr1	214705538	214706810	ENSG00000215819	-4.49903	-2.44318	-1.60892	1.49367e-07
ENSG00000165821.7	SALL2	protein_coding	-	gene	16119	chr14	21989232	22005350	ENSG00000165821	1.63872	2.50277	3.486	1.63688e-07
ENSG00000214944.5	ARHGEF28	protein_coding	+	gene	315836	chr5	72921983	73237818	ENSG00000214944	-3.09867	-2.29421	-1.57913	1.80985e-07
ENSG00000141314.8	RHBDL3	protein_coding	+	gene	58486	chr17	30593195	30651680	ENSG00000141314	1.57913	2.56236	3.42641	1.84777e-07
ENSG00000125868.11	DSTN	protein_coding	+	gene	40057	chr20	17550508	17590564	ENSG00000125868	-1.81749	-1.34077	-0.893846	2.06266e-07
ENSG00000166311.5	SMPD1	protein_coding	+	gene	4574	chr11	6411655	6416228	ENSG00000166311	-2.74113	-1.99626	-1.31097	2.10261e-07
ENSG00000124762.9	CDKN1A	protein_coding	+	gene	10812	chr6	36644305	36655116	ENSG00000124762	-3.99251	-2.74113	-1.66851	2.11371e-07
ENSG00000164125.11	FAM198B	protein_coding	-	gene	48845	chr4	159045626	159094470	ENSG00000164125	-2.41339	-1.57913	-0.685282	2.15192e-07
ENSG00000128564.5	VGF	protein_coding	-	gene	3085	chr7	100805790	100808874	ENSG00000128564	-4.26067	-3.66477	-2.9199	2.15326e-07
ENSG00000214517.4	PPME1	protein_coding	+	gene	83605	chr11	73882144	73965748	ENSG00000214517	-3.03908	-2.23462	-1.48974	2.15326e-07
ENSG00000223393.1	RP5-858B6.3	antisense	+	gene	4170	chr1	231010592	231014761	ENSG00000223393	-2.29421	-1.60892	-0.655487	2.15326e-07
ENSG00000102445.14	KIAA0226L	protein_coding	-	gene	96187	chr13	46916139	47012325	ENSG00000102445	-3.24764	-2.53256	-1.90687	2.16732e-07
ENSG00000185339.4	TCN2	protein_coding	+	gene	20441	chr22	31002825	31023265	ENSG00000185339	1.87708	2.8901	4.0819	2.17757e-07
ENSG00000135269.13	TES	protein_coding	+	gene	48291	chr7	115850547	115898837	ENSG00000135269	-2.8901	-1.99626	-1.28118	2.36105e-07
ENSG00000152208.7	GRID2	protein_coding	+	gene	1470158	chr4	93225550	94695707	ENSG00000152208	0.238359	0.506513	2.62195	2.4418e-07
ENSG00000173801.12	JUP	protein_coding	-	gene	167492	chr17	39775692	39943183	ENSG00000173801	-4.35005	-3.36682	-1.7579	2.45239e-07
ENSG00000204941.9	PSG5	protein_coding	-	gene	20281	chr19	43670408	43690688	ENSG00000204941	-4.0521	-2.94969	-2.08564	2.45389e-07
ENSG00000074416.9	MGLL	protein_coding	-	gene	134143	chr3	127407909	127542051	ENSG00000074416	-4.648	-3.93292	-2.94969	2.50011e-07
ENSG00000104814.8	MAP4K1	protein_coding	-	gene	31242	chr19	39078281	39109522	ENSG00000104814	2.44318	3.69457	4.52882	2.57485e-07
ENSG00000087253.7	LPCAT2	protein_coding	+	gene	77673	chr16	55542910	55620582	ENSG00000087253	-4.6778	-4.11169	-1.87708	2.67714e-07
ENSG00000102554.9	KLF5	protein_coding	+	gene	22563	chr13	73629114	73651676	ENSG00000102554	-4.49903	-3.63498	-2.71133	2.8076e-07
ENSG00000149289.6	ZC3H12C	protein_coding	+	gene	78480	chr11	109964087	110042566	ENSG00000149289	-2.68154	-1.96646	-1.162	2.83484e-07
ENSG00000169583.12	CLIC3	protein_coding	-	gene	2169	chr9	139889087	139891255	ENSG00000169583	-2.77092	-2.08564	-1.162	2.84572e-07
ENSG00000156925.7	ZIC3	protein_coding	+	gene	11550	chrX	136648301	136659850	ENSG00000156925	2.20482	3.87333	4.85657	2.86363e-07
ENSG00000241353.2	PPP1R2P4	pseudogene	-	gene	95224	chr13	46917102	47012325	ENSG00000241353	-3.12846	-2.38359	-1.7281	2.86715e-07
ENSG00000104783.7	KCNN4	protein_coding	-	gene	14725	chr19	44270685	44285409	ENSG00000104783	-3.27744	-2.41339	-1.66851	2.98937e-07
ENSG00000247287.2	RP11-902B17.1	processed_transcript	-	gene	24655	chr14	61764882	61789536	ENSG00000247287	-2.8901	-2.14523	-1.51954	2.99596e-07
ENSG00000111704.6	NANOG	protein_coding	+	gene	8266	chr12	7940390	7948655	ENSG00000111704	2.62195	4.35005	5.06513	3.06667e-07
ENSG00000072110.9	ACTN1	protein_coding	-	gene	105298	chr14	69340860	69446157	ENSG00000072110	-2.324	-1.7281	-1.13221	3.28279e-07
ENSG00000189143.8	CLDN4	protein_coding	+	gene	33143	chr7	73213872	73247014	ENSG00000189143	-4.32026	-3.21785	-1.93667	3.43434e-07
ENSG00000166920.6	C15orf48	protein_coding	+	gene	18233	chr15	45722727	45740959	ENSG00000166920	-6.94221	-5.92918	-3.93292	3.52287e-07
ENSG00000164076.12	CAMKV	protein_coding	-	gene	12235	chr3	49895421	49907655	ENSG00000164076	2.14523	3.09867	3.96272	3.61994e-07
ENSG00000088726.11	TMEM40	protein_coding	-	gene	35933	chr3	12775024	12810956	ENSG00000088726	-5.57164	-4.648	-3.30723	3.88265e-07
ENSG00000137575.7	SDCBP	protein_coding	+	gene	29937	chr8	59465483	59495419	ENSG00000137575	-2.29421	-1.63872	-1.04282	3.88265e-07
ENSG00000040731.6	CDH10	protein_coding	-	gene	157879	chr5	24487209	24645087	ENSG00000040731	-2.8901	-2.26441	-1.31097	4.08693e-07
ENSG00000229891.1	Z83851.1	lincRNA	-	gene	4837	chr22	42760406	42765242	ENSG00000229891	2.08564	3.15826	4.11169	4.1783e-07
ENSG00000185614.4	FAM212A	protein_coding	+	gene	1777	chr3	49840687	49842463	ENSG00000185614	-2.62195	-1.96646	-1.40036	4.32094e-07
ENSG00000233056.1	ERVH48-1	lincRNA	-	gene	8844	chr21	44336913	44345756	ENSG00000233056	-5.51205	-4.648	-2.86031	4.51644e-07
ENSG00000121577.9	POPDC2	protein_coding	-	gene	28868	chr3	119355304	119384171	ENSG00000121577	-2.94969	-2.3538	-1.40036	4.706e-07
ENSG00000113196.2	HAND1	protein_coding	-	gene	3293	chr5	153854532	153857824	ENSG00000113196	-5.75041	-4.648	-2.94969	4.87565e-07
ENSG00000075426.7	FOSL2	protein_coding	+	gene	24865	chr2	28615315	28640179	ENSG00000075426	-4.11169	-2.41339	-1.57913	4.91322e-07
ENSG00000215033.3	AL603965.1	protein_coding	+	gene	23910	chr10	47746962	47770871	ENSG00000215033	-1.96646	-1.13221	-0.566103	4.93331e-07
ENSG00000226742.3	HSBP1L1	protein_coding	+	gene	6262	chr18	77724561	77730822	ENSG00000226742	-3.90313	-3.30723	-2.53256	4.98932e-07
ENSG00000147509.9	RGS20	protein_coding	+	gene	107496	chr8	54764368	54871863	ENSG00000147509	-4.6778	-4.11169	-1.96646	5.12276e-07
ENSG00000254531.1	AP001816.1	protein_coding	+	gene	1104	chr4	102268937	102270040	ENSG00000254531	-2.56236	-1.78769	-1.1918	5.24478e-07
ENSG00000151702.12	FLI1	protein_coding	+	gene	126733	chr11	128556430	128683162	ENSG00000151702	-4.11169	-3.39662	-2.62195	5.5331e-07
ENSG00000163618.13	CADPS	protein_coding	-	gene	477033	chr3	62384022	62861054	ENSG00000163618	0.685282	2.3538	3.27744	5.5331e-07
ENSG00000111145.3	ELK3	protein_coding	+	gene	75454	chr12	96588160	96663613	ENSG00000111145	-4.61821	-2.77092	-1.78769	5.7645e-07
ENSG00000212993.3	POU5F1B	protein_coding	+	gene	5777	chr8	128426535	128432311	ENSG00000212993	2.29421	3.15826	3.81374	5.95544e-07
ENSG00000135404.7	CD63	protein_coding	-	gene	4385	chr12	56119107	56123491	ENSG00000135404	-1.7579	-1.28118	-0.834257	6.1373e-07
ENSG00000131914.6	LIN28A	protein_coding	+	gene	18945	chr1	26737269	26756213	ENSG00000131914	0.983231	1.51954	2.05585	6.1656e-07
ENSG00000248131.1	CT49	lincRNA	+	gene	229507	chr5	12574969	12804475	ENSG00000248131	0.387333	0.595898	3.00928	6.47884e-07
ENSG00000129595.8	EPB41L4A	protein_coding	-	gene	276876	chr5	111478138	111755013	ENSG00000129595	-5.12472	-2.50277	-1.66851	7.36541e-07
ENSG00000221826.5	PSG3	protein_coding	-	gene	18932	chr19	43225790	43244721	ENSG00000221826	-1.93667	-1.1918	-0.536308	7.50055e-07
ENSG00000175793.10	SFN	protein_coding	+	gene	1315	chr1	27189633	27190947	ENSG00000175793	-4.52882	-3.90313	-2.80072	7.56169e-07
ENSG00000172031.6	EPHX4	protein_coding	+	gene	33555	chr1	92495539	92529093	ENSG00000172031	-3.12846	-2.324	-1.66851	7.88229e-07
ENSG00000067798.9	NAV3	protein_coding	+	gene	382106	chr12	78224685	78606790	ENSG00000067798	-3.30723	-2.53256	-1.69831	8.18029e-07
ENSG00000197879.10	MYO1C	protein_coding	-	gene	28715	chr17	1367392	1396106	ENSG00000197879	-3.12846	-2.23462	-1.40036	8.49934e-07
ENSG00000134996.11	OSTF1	protein_coding	+	gene	58723	chr9	77703459	77762181	ENSG00000134996	-2.71133	-1.96646	-1.25138	9.01791e-07
ENSG00000254202.1	RP11-120I21.2	lincRNA	+	gene	227571	chr8	84824948	85052518	ENSG00000254202	-6.25692	-5.12472	-2.97949	9.05582e-07
ENSG00000207817.1	MIR614	miRNA	+	gene	90	chr12	13068763	13068852	ENSG00000207817	-4.11169	-3.27744	-2.26441	9.06797e-07
ENSG00000143443.9	C1orf56	protein_coding	+	gene	4247	chr1	151020216	151024462	ENSG00000143443	-2.3538	-1.69831	-1.10241	9.34742e-07
ENSG00000239492.2	FAM25HP	pseudogene	+	gene	6871	chr10	47740330	47747200	ENSG00000239492	-1.84728	-1.01303	-0.506513	9.94976e-07
ENSG00000132938.14	MTUS2	protein_coding	+	gene	479145	chr13	29598748	30077892	ENSG00000132938	-3.81374	-3.09867	-2.38359	1.01468e-06
ENSG00000228499.1	TMSB10P1	pseudogene	-	gene	132	chr2	236791006	236791137	ENSG00000228499	-2.14523	-1.54933	-1.01303	1.0549e-06
ENSG00000124942.9	AHNAK	protein_coding	-	gene	122692	chr11	62201016	62323707	ENSG00000124942	-3.27744	-2.23462	-1.40036	1.07321e-06
ENSG00000197702.7	PARVA	protein_coding	+	gene	153617	chr11	12398732	12552348	ENSG00000197702	-3.36682	-2.26441	-1.40036	1.07321e-06
ENSG00000177494.5	ZBED2	protein_coding	-	gene	2544	chr3	111311747	111314290	ENSG00000177494	-2.74113	-2.08564	-1.37056	1.08052e-06
ENSG00000241457.1	PLSCR5-AS1	antisense	+	gene	724	chr3	146307389	146308112	ENSG00000241457	-2.44318	-1.78769	-1.01303	1.08052e-06
ENSG00000188279.7	FAM25C	protein_coding	-	gene	8170	chr10	49199649	49207818	ENSG00000188279	-2.77092	-2.08564	-1.162	1.10064e-06
ENSG00000143217.7	PVRL4	protein_coding	-	gene	18605	chr1	161040785	161059389	ENSG00000143217	-4.52882	-3.72436	-2.56236	1.13697e-06
ENSG00000148057.11	IDNK	protein_coding	+	gene	21082	chr9	86237964	86259045	ENSG00000148057	-3.06887	-2.26441	-1.60892	1.2165e-06
ENSG00000041982.10	TNC	protein_coding	-	gene	97731	chr9	117782806	117880536	ENSG00000041982	-4.29046	-2.97949	-1.81749	1.21808e-06
ENSG00000026508.12	CD44	protein_coding	+	gene	93533	chr11	35160417	35253949	ENSG00000026508	-5.09492	-4.23087	-2.26441	1.22988e-06
ENSG00000253824.1	KB-173C10.2	lincRNA	-	gene	33200	chr8	101393488	101426687	ENSG00000253824	-2.38359	-1.54933	-0.804462	1.2605e-06
ENSG00000162998.4	FRZB	protein_coding	-	gene	33889	chr2	183698002	183731890	ENSG00000162998	2.26441	4.02231	5.63123	1.3026e-06
ENSG00000196465.6	MYL6B	protein_coding	+	gene	7392	chr12	56546040	56553431	ENSG00000196465	-1.78769	-1.28118	-0.834257	1.3026e-06
ENSG00000127184.6	COX7C	protein_coding	+	gene	3059	chr5	85913721	85916779	ENSG00000127184	0.774667	1.22159	1.66851	1.30767e-06
ENSG00000259342.1	RP11-519G16.5	antisense	-	gene	11157	chr15	45722850	45734006	ENSG00000259342	-4.6778	-3.21785	-2.08564	1.30767e-06
ENSG00000096696.9	DSP	protein_coding	+	gene	45143	chr6	7541808	7586950	ENSG00000096696	-2.77092	-1.96646	-1.25138	1.31653e-06
ENSG00000150347.10	ARID5B	protein_coding	+	gene	195645	chr10	63661059	63856703	ENSG00000150347	-5.30349	-4.648	-1.93667	1.36661e-06
ENSG00000259888.1	CTD-2540M10.1	lincRNA	+	gene	30692	chr16	24621587	24652278	ENSG00000259888	0.417128	1.93667	2.74113	1.38418e-06
ENSG00000132780.12	NASP	protein_coding	+	gene	35049	chr1	46049518	46084566	ENSG00000132780	0.893846	1.45995	1.99626	1.47669e-06
ENSG00000145681.6	HAPLN1	protein_coding	-	gene	83809	chr5	82933624	83017432	ENSG00000145681	-4.46923	-2.38359	-1.34077	1.47967e-06
ENSG00000263958.1	RP11-676J15.1	lincRNA	+	gene	13012	chr18	70535623	70548634	ENSG00000263958	-2.71133	-1.93667	-1.34077	1.4892e-06
ENSG00000175161.9	CADM2	protein_coding	+	gene	1115448	chr3	85008132	86123579	ENSG00000175161	2.44318	3.84354	4.648	1.51208e-06
ENSG00000112320.7	SOBP	protein_coding	+	gene	170196	chr6	107811162	107981357	ENSG00000112320	1.7579	2.80072	3.78395	1.62291e-06
ENSG00000162892.11	IL24	protein_coding	+	gene	6697	chr1	207070788	207077484	ENSG00000162892	-5.48226	-3.72436	-2.65174	1.6471e-06
ENSG00000162981.12	FAM84A	protein_coding	+	gene	18124	chr2	14772810	14790933	ENSG00000162981	-5.42267	-4.37985	-2.44318	1.6471e-06
ENSG00000010404.13	IDS	protein_coding	-	gene	56950	chrX	148558521	148615470	ENSG00000010404	-2.9199	-1.99626	-1.25138	1.77155e-06
ENSG00000135362.9	PRR5L	protein_coding	+	gene	168917	chr11	36317838	36486754	ENSG00000135362	-3.12846	-2.47298	-1.7281	1.79939e-06
ENSG00000168702.12	LRP1B	protein_coding	-	gene	1900279	chr2	140988992	142889270	ENSG00000168702	-1.81749	-0.774667	-0.476718	1.82668e-06
ENSG00000176049.11	JAKMIP2	protein_coding	-	gene	194349	chr5	146967990	147162338	ENSG00000176049	1.7579	2.71133	4.23087	1.85403e-06
ENSG00000091482.5	SMPX	protein_coding	-	gene	52192	chrX	21724090	21776281	ENSG00000091482	-3.24764	-2.53256	-1.31097	1.86114e-06
ENSG00000197487.4	GALP	protein_coding	+	gene	9756	chr19	56687389	56697144	ENSG00000197487	0.387333	2.14523	2.8901	1.97523e-06
ENSG00000254934.1	LINC00678	lincRNA	-	gene	17002	chr11	27639173	27656174	ENSG00000254934	2.17503	3.66477	4.97575	2.08084e-06
ENSG00000211519.1	MIR147B	miRNA	+	gene	80	chr15	45725248	45725327	ENSG00000211519	-4.97575	-3.18805	-2.17503	2.09928e-06
ENSG00000166736.7	HTR3A	protein_coding	+	gene	15433	chr11	113845603	113861035	ENSG00000166736	0.327744	0.595898	2.26441	2.10754e-06
ENSG00000089116.3	LHX5	protein_coding	-	gene	10247	chr12	113899839	113910085	ENSG00000089116	2.41339	3.63498	4.52882	2.17135e-06
ENSG00000232445.1	RP11-132A1.4	antisense	+	gene	2640	chr7	100951627	100954266	ENSG00000232445	1.57913	2.50277	3.39662	2.17195e-06
ENSG00000229164.5	TRAC	TR_C_gene	+	gene	4651	chr14	23016447	23021097	ENSG00000229164	1.7281	2.83051	4.0819	2.20276e-06
ENSG00000147601.9	TERF1	protein_coding	+	gene	39259	chr8	73921099	73960357	ENSG00000147601	1.43015	2.26441	3.09867	2.21249e-06
ENSG00000254339.1	RP11-267L5.1	lincRNA	+	gene	13773	chr8	115294296	115308068	ENSG00000254339	2.14523	3.15826	4.648	2.54824e-06
ENSG00000166510.9	CCDC68	protein_coding	-	gene	58000	chr18	52568740	52626739	ENSG00000166510	-4.52882	-3.75415	-2.62195	2.61203e-06
ENSG00000168487.13	BMP1	protein_coding	+	gene	47591	chr8	22022249	22069839	ENSG00000168487	-2.97949	-2.29421	-1.57913	2.67621e-06
ENSG00000056291.13	NPFFR2	protein_coding	+	gene	116264	chr4	72897521	73013784	ENSG00000056291	-2.65174	-1.84728	-1.28118	2.68226e-06
ENSG00000176834.9	VSIG10	protein_coding	-	gene	72434	chr12	118501398	118573831	ENSG00000176834	1.10241	1.84728	2.59215	2.69952e-06
ENSG00000184588.13	PDE4B	protein_coding	+	gene	582063	chr1	66258197	66840259	ENSG00000184588	-2.08564	-1.45995	-0.715077	2.71917e-06
ENSG00000119969.10	HELLS	protein_coding	+	gene	68116	chr10	96305547	96373662	ENSG00000119969	0.923641	1.48974	2.05585	2.77025e-06
ENSG00000133466.9	C1QTNF6	protein_coding	-	gene	19219	chr22	37576207	37595425	ENSG00000133466	-4.37985	-2.71133	-1.7579	2.89393e-06
ENSG00000185668.5	POU3F1	protein_coding	-	gene	2928	chr1	38509523	38512450	ENSG00000185668	1.96646	2.86031	3.84354	2.98469e-06
ENSG00000148834.8	GSTO1	protein_coding	+	gene	32104	chr10	105995114	106027217	ENSG00000148834	-2.86031	-2.05585	-1.1918	3.006e-06
ENSG00000170498.7	KISS1	protein_coding	-	gene	6146	chr1	204159469	204165614	ENSG00000170498	-2.74113	-1.96646	-1.10241	3.006e-06
ENSG00000237007.3	KRT18P52	pseudogene	-	gene	846	chr2	32047660	32048505	ENSG00000237007	-4.29046	-2.29421	-1.45995	3.0964e-06
ENSG00000224520.2	KRT8P45	pseudogene	+	gene	1447	chr1	157043049	157044495	ENSG00000224520	-4.23087	-2.50277	-1.51954	3.22888e-06
ENSG00000225791.2	TRAM2-AS1	lincRNA	+	gene	6679	chr6	52442105	52448783	ENSG00000225791	-2.08564	-1.51954	-0.446923	3.37953e-06
ENSG00000231672.2	DIRC3	protein_coding	-	gene	472575	chr2	218148742	218621316	ENSG00000231672	-2.17503	-1.57913	-0.715077	3.4289e-06
ENSG00000100985.7	MMP9	protein_coding	+	gene	7654	chr20	44637547	44645200	ENSG00000100985	-5.39287	-4.35005	-2.26441	3.50827e-06
ENSG00000064886.9	CHI3L2	protein_coding	+	gene	42670	chr1	111743393	111786062	ENSG00000064886	-2.65174	-1.99626	-1.01303	3.5198e-06
ENSG00000254680.1	RP11-265D17.2	antisense	-	gene	1748	chr11	12282973	12284720	ENSG00000254680	-1.63872	-0.774667	-0.446923	3.58133e-06
ENSG00000253549.1	RP11-317J10.2	antisense	-	gene	23065	chr8	86354080	86377144	ENSG00000253549	-5.78021	-3.15826	-2.59215	3.62387e-06
ENSG00000163666.4	HESX1	protein_coding	-	gene	28606	chr3	57231944	57260549	ENSG00000163666	1.90687	4.20108	5.30349	3.76283e-06
ENSG00000225667.1	LINC00505	lincRNA	+	gene	26653	chr1	46921495	46948147	ENSG00000225667	0.148974	0.357539	2.23462	3.88522e-06
ENSG00000006327.9	TNFRSF12A	protein_coding	+	gene	3939	chr16	3068446	3072384	ENSG00000006327	-3.06887	-2.20482	-1.40036	4.06429e-06
ENSG00000250046.3	RP11-148B6.2	lincRNA	-	gene	13764	chr4	113614203	113627966	ENSG00000250046	2.324	3.87333	4.70759	4.27167e-06
ENSG00000260490.2	RP11-265N6.3	pseudogene	+	gene	507	chr15	42864125	42864631	ENSG00000260490	-2.20482	-1.54933	-0.983231	4.90683e-06
ENSG00000159712.10	ANKRD18CP	pseudogene	-	gene	64666	chr9	99918852	99983517	ENSG00000159712	1.81749	3.00928	4.11169	5.1132e-06
ENSG00000268777.1	CTD-3073N11.9	antisense	+	gene	530	chr19	52022985	52023514	ENSG00000268777	-2.26441	-1.60892	-0.715077	5.22108e-06
ENSG00000144746.6	ARL6IP5	protein_coding	+	gene	21123	chr3	69134095	69155217	ENSG00000144746	-2.3538	-1.66851	-1.04282	5.31184e-06
ENSG00000132965.5	ALOX5AP	protein_coding	+	gene	28912	chr13	31309645	31338556	ENSG00000132965	-2.56236	-1.78769	-0.923641	5.37872e-06
ENSG00000107485.11	GATA3	protein_coding	+	gene	21595	chr10	8095567	8117161	ENSG00000107485	-4.49903	-2.74113	-1.69831	5.64733e-06
ENSG00000187140.4	FOXD3	protein_coding	+	gene	2068	chr1	63788730	63790797	ENSG00000187140	0.148974	0.417128	1.22159	5.70722e-06
ENSG00000100385.9	IL2RB	protein_coding	-	gene	49217	chr22	37521878	37571094	ENSG00000100385	-2.324	-1.60892	-0.774667	5.87418e-06
ENSG00000102007.6	PLP2	protein_coding	+	gene	3316	chrX	49028273	49031588	ENSG00000102007	-4.02231	-2.62195	-1.54933	6.32532e-06
ENSG00000147010.13	SH3KBP1	protein_coding	-	gene	353627	chrX	19552093	19905719	ENSG00000147010	-2.53256	-1.7579	-1.07262	6.70781e-06
ENSG00000038945.10	MSR1	protein_coding	-	gene	459613	chr8	15965387	16424999	ENSG00000038945	-3.03908	-2.41339	-1.54933	6.87003e-06
ENSG00000167552.9	TUBA1A	protein_coding	-	gene	4529	chr12	49578579	49583107	ENSG00000167552	-2.05585	-1.51954	-0.983231	7.01029e-06
ENSG00000129116.13	PALLD	protein_coding	+	gene	431392	chr4	169418217	169849608	ENSG00000129116	-3.03908	-2.08564	-1.28118	7.02811e-06
ENSG00000244515.1	KRT18P34	pseudogene	-	gene	1270	chr3	156880452	156881721	ENSG00000244515	-4.32026	-3.54559	-1.45995	7.03126e-06
ENSG00000182670.9	TTC3	protein_coding	+	gene	129888	chr21	38445526	38575413	ENSG00000182670	-2.59215	-1.7281	-1.07262	7.04051e-06
ENSG00000132698.9	RAB25	protein_coding	+	gene	9345	chr1	156030951	156040295	ENSG00000132698	-3.09867	-2.11544	-1.25138	7.11258e-06
ENSG00000174792.6	C4orf26	protein_coding	+	gene	9838	chr4	76481258	76491095	ENSG00000174792	-5.8398	-4.70759	-2.59215	7.14643e-06
ENSG00000133169.5	BEX1	protein_coding	-	gene	1590	chrX	102317579	102319168	ENSG00000133169	1.13221	1.87708	2.56236	7.25863e-06
ENSG00000187686.4	KRT18P59	pseudogene	+	gene	13621	chr11	124983057	124996677	ENSG00000187686	-3.486	-2.9199	-2.23462	7.55918e-06
ENSG00000267110.1	CTD-2587H24.4	protein_coding	-	gene	5915	chr19	55666125	55672039	ENSG00000267110	1.69831	2.68154	3.69457	7.60042e-06
ENSG00000224078.8	SNHG14	processed_transcript	+	gene	440880	chr15	25223730	25664609	ENSG00000224078	1.01303	1.63872	2.20482	7.64641e-06
ENSG00000112118.13	MCM3	protein_coding	-	gene	20873	chr6	52128807	52149679	ENSG00000112118	0.953436	1.57913	2.20482	7.64666e-06
ENSG00000171631.10	P2RY6	protein_coding	+	gene	34113	chr11	72975550	73009662	ENSG00000171631	-4.32026	-3.39662	-2.41339	7.84327e-06
ENSG00000164292.8	RHOBTB3	protein_coding	+	gene	110862	chr5	95049226	95160087	ENSG00000164292	-4.52882	-3.39662	-2.17503	7.89716e-06
ENSG00000145431.6	PDGFC	protein_coding	-	gene	210941	chr4	157681606	157892546	ENSG00000145431	-4.85657	-2.47298	-1.54933	8.03356e-06
ENSG00000147255.13	IGSF1	protein_coding	-	gene	126198	chrX	130407480	130533677	ENSG00000147255	1.48974	2.44318	3.39662	8.05245e-06
ENSG00000237765.2	FAM200B	protein_coding	+	gene	23904	chr4	15683285	15707188	ENSG00000237765	-2.83051	-1.93667	-1.162	8.13482e-06
ENSG00000269899.1	RP11-589N15.2	sense_intronic	-	gene	238	chr8	11703663	11703900	ENSG00000269899	-1.57913	-0.655487	-0.387333	8.13482e-06
ENSG00000137449.11	CPEB2	protein_coding	+	gene	67480	chr4	15004298	15071777	ENSG00000137449	-2.20482	-1.45995	-0.387333	8.1531e-06
ENSG00000057294.9	PKP2	protein_coding	-	gene	106096	chr12	32943679	33049774	ENSG00000057294	-3.18805	-2.11544	-1.28118	8.57766e-06
ENSG00000170775.2	GPR37	protein_coding	-	gene	19631	chr7	124386051	124405681	ENSG00000170775	-2.59215	-1.84728	-0.804462	8.79154e-06
ENSG00000109079.5	TNFAIP1	protein_coding	+	gene	11408	chr17	26662628	26674035	ENSG00000109079	-3.24764	-1.99626	-1.1918	9.37503e-06
ENSG00000232527.3	RP11-14N7.2	lincRNA	+	gene	23274	chr1	148928322	148951595	ENSG00000232527	-3.84354	-1.96646	-1.25138	9.42283e-06
ENSG00000163739.4	CXCL1	protein_coding	+	gene	1850	chr4	74735110	74736959	ENSG00000163739	-2.56236	-0.595898	-0.357539	9.80721e-06
ENSG00000236670.1	KRT18P5	pseudogene	-	gene	1291	chr22	20837102	20838392	ENSG00000236670	-4.29046	-3.60518	-1.63872	9.80824e-06
ENSG00000261087.1	KB-1460A1.5	lincRNA	-	gene	2825	chr8	102179033	102181857	ENSG00000261087	-3.12846	-2.50277	-1.63872	9.89232e-06
ENSG00000125378.11	BMP4	protein_coding	-	gene	9026	chr14	54416454	54425479	ENSG00000125378	-3.57539	-2.53256	-1.40036	1.0608e-05
ENSG00000109743.6	BST1	protein_coding	+	gene	35364	chr4	15704573	15739936	ENSG00000109743	-4.648	-4.0521	-2.23462	1.06498e-05
ENSG00000152492.9	CCDC50	protein_coding	+	gene	69594	chr3	191046866	191116459	ENSG00000152492	-2.86031	-1.96646	-1.162	1.06814e-05
ENSG00000217889.3	KRT18P48	pseudogene	-	gene	852	chrX	152869952	152870803	ENSG00000217889	-4.26067	-3.57539	-1.90687	1.07925e-05
ENSG00000066056.9	TIE1	protein_coding	+	gene	22116	chr1	43766664	43788779	ENSG00000066056	-2.59215	-1.81749	-1.162	1.08377e-05
ENSG00000135926.8	TMBIM1	protein_coding	-	gene	18395	chr2	219138915	219157309	ENSG00000135926	-4.14149	-3.09867	-1.7281	1.12035e-05
ENSG00000126785.8	RHOJ	protein_coding	+	gene	89106	chr14	63670832	63759937	ENSG00000126785	-3.12846	-2.20482	-1.37056	1.1842e-05
ENSG00000138758.7	SEPT11	protein_coding	+	gene	90682	chr4	77870856	77961537	ENSG00000138758	-1.93667	-1.34077	-0.834257	1.23977e-05
ENSG00000077782.15	FGFR1	protein_coding	-	gene	57697	chr8	38268656	38326352	ENSG00000077782	1.04282	1.69831	2.29421	1.24533e-05
ENSG00000092820.13	EZR	protein_coding	-	gene	53672	chr6	159186773	159240444	ENSG00000092820	-2.68154	-1.87708	-1.04282	1.24533e-05
ENSG00000115380.14	EFEMP1	protein_coding	-	gene	58173	chr2	56093102	56151274	ENSG00000115380	-3.30723	-2.23462	-1.28118	1.25635e-05
ENSG00000113441.11	LNPEP	protein_coding	+	gene	102122	chr5	96271098	96373219	ENSG00000113441	-3.72436	-3.03908	-2.23462	1.25936e-05
ENSG00000169756.12	LIMS1	protein_coding	+	gene	152846	chr2	109150857	109303702	ENSG00000169756	-2.38359	-1.66851	-1.01303	1.28971e-05
ENSG00000240583.6	AQP1	protein_coding	+	gene	72122	chr7	30893010	30965131	ENSG00000240583	-3.69457	-2.9199	-1.40036	1.30834e-05
ENSG00000172361.5	CCDC11	protein_coding	-	gene	39330	chr18	47753563	47792892	ENSG00000172361	-2.23462	-1.66851	-0.625692	1.31334e-05
ENSG00000130055.9	GDPD2	protein_coding	+	gene	10360	chrX	69642881	69653240	ENSG00000130055	2.14523	3.66477	4.58841	1.36267e-05
ENSG00000110723.7	EXPH5	protein_coding	-	gene	88308	chr11	108376158	108464465	ENSG00000110723	-3.78395	-2.56236	-1.45995	1.36908e-05
ENSG00000008517.12	IL32	protein_coding	+	gene	16611	chr16	3115298	3131908	ENSG00000008517	-5.33328	-4.35005	-2.26441	1.40509e-05
ENSG00000123178.10	SPRYD7	protein_coding	-	gene	23785	chr13	50486842	50510626	ENSG00000123178	-3.15826	-2.02605	-1.22159	1.41981e-05
ENSG00000126562.12	WNK4	protein_coding	+	gene	16259	chr17	40932696	40948954	ENSG00000126562	-3.06887	-2.3538	-1.25138	1.50119e-05
ENSG00000267519.2	MIR24-2	lincRNA	-	gene	1844	chr19	13945330	13947173	ENSG00000267519	-3.54559	-2.68154	-1.81749	1.50119e-05
ENSG00000186594.8	MIR22HG	lincRNA	-	gene	5664	chr17	1614805	1620468	ENSG00000186594	-4.0819	-3.33703	-2.41339	1.50585e-05
ENSG00000237872.3	POU5F1P4	pseudogene	+	gene	1085	chr1	155402969	155404053	ENSG00000237872	1.7579	2.97949	3.69457	1.52786e-05
ENSG00000102034.12	ELF4	protein_coding	-	gene	45843	chrX	129198849	129244691	ENSG00000102034	-2.08564	-1.40036	-0.625692	1.56333e-05
ENSG00000173401.5	GLIPR1L1	protein_coding	+	gene	35922	chr12	75728419	75764340	ENSG00000173401	2.3538	4.43944	5.92918	1.5778e-05
ENSG00000139926.11	FRMD6	protein_coding	+	gene	241628	chr14	51955818	52197445	ENSG00000139926	-3.63498	-2.50277	-1.43015	1.60901e-05
ENSG00000138792.5	ENPEP	protein_coding	+	gene	199553	chr4	111286889	111486441	ENSG00000138792	-4.49903	-3.66477	-2.3538	1.61866e-05
ENSG00000148484.13	RSU1	protein_coding	-	gene	226918	chr10	16632610	16859527	ENSG00000148484	-2.05585	-1.45995	-0.893846	1.61883e-05
ENSG00000091879.9	ANGPT2	protein_coding	-	gene	63759	chr8	6357172	6420930	ENSG00000091879	-6.49528	-5.86959	-2.71133	1.62617e-05
ENSG00000159200.13	RCAN1	protein_coding	-	gene	102002	chr21	35885440	35987441	ENSG00000159200	-5.33328	-4.61821	-2.08564	1.65091e-05
ENSG00000115361.3	ACADL	protein_coding	-	gene	37553	chr2	211052663	211090215	ENSG00000115361	-2.41339	-1.84728	-0.625692	1.6674e-05
ENSG00000129625.8	REEP5	protein_coding	-	gene	46153	chr5	112212084	112258236	ENSG00000129625	-2.17503	-1.43015	-0.864052	1.67939e-05
ENSG00000167767.9	KRT80	protein_coding	-	gene	23005	chr12	52562780	52585784	ENSG00000167767	-3.30723	-2.68154	-1.90687	1.68048e-05
ENSG00000140835.8	CHST4	protein_coding	+	gene	13514	chr16	71559136	71572649	ENSG00000140835	0.417128	1.90687	2.71133	1.73196e-05
ENSG00000152661.7	GJA1	protein_coding	+	gene	14036	chr6	121756838	121770873	ENSG00000152661	1.01303	1.69831	2.3538	1.78739e-05
ENSG00000164099.3	PRSS12	protein_coding	-	gene	72966	chr4	119201193	119274158	ENSG00000164099	-4.55862	-3.84354	-2.14523	1.81668e-05
ENSG00000258989.1	RP11-47I22.4	protein_coding	+	gene	128837	chr14	61995846	62124682	ENSG00000258989	-1.84728	-0.893846	-0.536308	1.81994e-05
ENSG00000143878.8	RHOB	protein_coding	+	gene	2366	chr2	20646835	20649200	ENSG00000143878	-4.49903	-3.72436	-1.57913	1.84277e-05
ENSG00000211530.1	AL354933.1	miRNA	+	gene	113	chr6	72294792	72294904	ENSG00000211530	-3.93292	-3.27744	-2.41339	1.84405e-05
ENSG00000261632.1	RP11-390D11.1	antisense	+	gene	68060	chr15	72264547	72332606	ENSG00000261632	-1.81749	-0.476718	-0.327744	1.85432e-05
ENSG00000188064.5	WNT7B	protein_coding	-	gene	56768	chr22	46316242	46373009	ENSG00000188064	-2.20482	-1.43015	-0.685282	1.89328e-05
ENSG00000134668.8	SPOCD1	protein_coding	-	gene	25630	chr1	32256023	32281652	ENSG00000134668	-2.65174	-1.99626	-1.1918	1.93983e-05
ENSG00000183514.4	TDGF1P2	pseudogene	-	gene	562	chr2	228734799	228735360	ENSG00000183514	0.11918	0.297949	0.715077	1.93983e-05
ENSG00000198477.3	ZNF280B	protein_coding	-	gene	24739	chr22	22838767	22863505	ENSG00000198477	1.13221	1.93667	2.71133	1.93983e-05
ENSG00000206579.7	XKR4	protein_coding	+	gene	439665	chr8	56014949	56454613	ENSG00000206579	-2.83051	-2.11544	-1.10241	1.96802e-05
ENSG00000116017.6	ARID3A	protein_coding	+	gene	50159	chr19	925781	975939	ENSG00000116017	-2.20482	-1.51954	-0.923641	1.97713e-05
ENSG00000234261.1	RP11-146I2.1	lincRNA	-	gene	113216	chr6	14977019	15090234	ENSG00000234261	0.953436	2.38359	3.27744	1.99051e-05
ENSG00000109472.9	CPE	protein_coding	+	gene	137127	chr4	166282346	166419472	ENSG00000109472	-5.06513	-2.65174	-1.69831	2.03762e-05
ENSG00000120885.15	CLU	protein_coding	-	gene	18115	chr8	27454434	27472548	ENSG00000120885	0.923641	1.57913	2.20482	2.04901e-05
ENSG00000267448.1	AC010649.1	antisense	-	gene	6239	chr19	3296763	3303001	ENSG00000267448	1.69831	2.86031	3.84354	2.04901e-05
ENSG00000158747.9	NBL1	protein_coding	+	gene	17898	chr1	19967048	19984945	ENSG00000158747	-2.50277	-1.84728	-0.893846	2.05805e-05
ENSG00000046653.10	GPM6B	protein_coding	-	gene	167608	chrX	13789150	13956757	ENSG00000046653	1.1918	2.02605	2.83051	2.12154e-05
ENSG00000138829.6	FBN2	protein_coding	-	gene	401278	chr5	127593601	127994878	ENSG00000138829	-3.45621	-2.50277	-1.40036	2.1228e-05
ENSG00000146425.6	DYNLT1	protein_coding	-	gene	8266	chr6	159057506	159065771	ENSG00000146425	-1.7281	-1.22159	-0.744872	2.12734e-05
ENSG00000114126.13	TFDP2	protein_coding	-	gene	205110	chr3	141663277	141868386	ENSG00000114126	0.983231	1.66851	2.26441	2.15942e-05
ENSG00000230533.1	RP11-95M15.1	lincRNA	+	gene	1095	chr6	137994597	137995691	ENSG00000230533	-1.93667	-0.953436	-0.566103	2.17063e-05
ENSG00000147145.8	LPAR4	protein_coding	+	gene	9386	chrX	78003206	78012591	ENSG00000147145	2.14523	3.42641	4.37985	2.20569e-05
ENSG00000185222.7	WBP5	protein_coding	+	gene	2025	chrX	102611373	102613397	ENSG00000185222	-2.08564	-1.51954	-0.923641	2.21424e-05
ENSG00000151967.14	SCHIP1	protein_coding	+	gene	57500	chr3	159557650	159615149	ENSG00000151967	-3.39662	-2.26441	-1.34077	2.23304e-05
ENSG00000163359.11	COL6A3	protein_coding	-	gene	90373	chr2	238232646	238323018	ENSG00000163359	-2.94969	-2.23462	-1.48974	2.25969e-05
ENSG00000258951.1	KRT18P7	pseudogene	+	gene	1219	chr14	71061269	71062487	ENSG00000258951	-4.0819	-3.486	-2.17503	2.2658e-05
ENSG00000119630.9	PGF	protein_coding	-	gene	13951	chr14	75408537	75422487	ENSG00000119630	-4.35005	-3.486	-2.38359	2.27277e-05
ENSG00000163251.3	FZD5	protein_coding	-	gene	6978	chr2	208627310	208634287	ENSG00000163251	1.40036	2.41339	3.39662	2.303e-05
ENSG00000084112.10	SSH1	protein_coding	-	gene	74901	chr12	109176466	109251366	ENSG00000084112	-3.93292	-3.36682	-2.14523	2.31506e-05
ENSG00000102359.5	SRPX2	protein_coding	+	gene	27082	chrX	99899215	99926296	ENSG00000102359	-2.50277	-1.93667	-0.774667	2.32362e-05
ENSG00000064652.6	SNX24	protein_coding	+	gene	185916	chr5	122179134	122365049	ENSG00000064652	-2.71133	-1.90687	-1.13221	2.3317e-05
ENSG00000120549.11	KIAA1217	protein_coding	+	gene	853098	chr10	23983675	24836772	ENSG00000120549	-2.62195	-1.84728	-1.10241	2.34664e-05
ENSG00000161082.8	CELF5	protein_coding	+	gene	72374	chr19	3224701	3297074	ENSG00000161082	2.11544	3.36682	4.37985	2.34664e-05
ENSG00000168542.8	COL3A1	protein_coding	+	gene	38427	chr2	189839046	189877472	ENSG00000168542	-5.2141	-3.06887	-2.23462	2.41466e-05
ENSG00000186082.9	KRT18P14	pseudogene	-	gene	1250	chr11	35881799	35883048	ENSG00000186082	-4.20108	-3.39662	-1.34077	2.52339e-05
ENSG00000183531.1	Z98256.1	pseudogene	-	gene	415	chr22	33256006	33256420	ENSG00000183531	-4.6778	-3.66477	-2.47298	2.54947e-05
ENSG00000095739.7	BAMBI	protein_coding	+	gene	5598	chr10	28966271	28971868	ENSG00000095739	-5.09492	-4.40964	-2.23462	2.60047e-05
ENSG00000215113.5	CXorf49B	lincRNA	+	gene	3915	chrX	70983140	70987054	ENSG00000215113	-1.51954	-0.595898	-0.327744	2.60047e-05
ENSG00000257096.1	AE000658.22	antisense	+	gene	1561	chr14	21989234	21990794	ENSG00000257096	1.48974	2.41339	3.69457	2.60047e-05
ENSG00000197769.5	MAP1LC3C	protein_coding	-	gene	3584	chr1	242158792	242162375	ENSG00000197769	-6.43569	-4.55862	-2.14523	2.6387e-05
ENSG00000261764.1	KRT18P18	pseudogene	+	gene	1279	chr16	72762515	72763793	ENSG00000261764	-3.60518	-3.03908	-2.26441	2.77191e-05
ENSG00000248633.1	WRBP1	pseudogene	-	gene	334	chr4	113614615	113614948	ENSG00000248633	1.60892	3.00928	3.81374	2.77772e-05
ENSG00000130208.5	APOC1	protein_coding	+	gene	5103	chr19	45417504	45422606	ENSG00000130208	1.22159	2.05585	2.86031	2.82449e-05
ENSG00000120690.9	ELF1	protein_coding	-	gene	129521	chr13	41506056	41635576	ENSG00000120690	-3.63498	-2.17503	-1.28118	2.86997e-05
ENSG00000158164.6	TMSB15A	protein_coding	-	gene	3109	chrX	101768604	101771712	ENSG00000158164	1.10241	1.90687	2.74113	2.92934e-05
ENSG00000165887.7	ANKRD2	protein_coding	+	gene	11444	chr10	99332198	99343641	ENSG00000165887	-2.50277	-1.96646	-0.566103	2.93763e-05
ENSG00000122585.3	NPY	protein_coding	+	gene	7703	chr7	24323782	24331484	ENSG00000122585	-4.17128	-3.45621	-2.11544	2.95155e-05
ENSG00000104154.5	SLC30A4	protein_coding	-	gene	43197	chr15	45771809	45815005	ENSG00000104154	-3.24764	-2.3538	-1.54933	2.97626e-05
ENSG00000165169.6	DYNLT3	protein_coding	-	gene	10881	chrX	37696010	37706890	ENSG00000165169	-3.54559	-2.41339	-1.43015	2.99228e-05
ENSG00000234439.1	KRT18P2	pseudogene	-	gene	1258	chr21	21797261	21798518	ENSG00000234439	-3.42641	-2.86031	-2.11544	2.99228e-05
ENSG00000253471.1	RP11-175E9.1	antisense	+	gene	82347	chr8	23564654	23647000	ENSG00000253471	-2.02605	-1.34077	-0.536308	3.05302e-05
ENSG00000126524.5	SBDS	protein_coding	-	gene	7925	chr7	66452664	66460588	ENSG00000126524	-2.3538	-1.60892	-0.953436	3.0618e-05
ENSG00000233425.1	KRT18P67	pseudogene	+	gene	1264	chr9	125599836	125601099	ENSG00000233425	-3.27744	-2.68154	-1.87708	3.10107e-05
ENSG00000107738.15	C10orf54	protein_coding	-	gene	25940	chr10	73507316	73533255	ENSG00000107738	-2.83051	-2.14523	-0.655487	3.15022e-05
ENSG00000223940.1	KRT8P8	pseudogene	+	gene	1448	chrX	151648049	151649496	ENSG00000223940	-3.60518	-2.97949	-2.17503	3.15022e-05
ENSG00000073756.7	PTGS2	protein_coding	-	gene	8637	chr1	186640923	186649559	ENSG00000073756	-3.72436	-2.83051	-1.162	3.23232e-05
ENSG00000249064.1	KRT18P25	pseudogene	+	gene	1278	chr4	40021860	40023137	ENSG00000249064	-3.87333	-3.30723	-2.3538	3.23232e-05
ENSG00000211573.2	AC125238.1	miRNA	-	gene	92	chr2	204629430	204629521	ENSG00000211573	-3.30723	-2.71133	-1.93667	3.25615e-05
ENSG00000165757.8	KIAA1462	protein_coding	-	gene	102695	chr10	30301729	30404423	ENSG00000165757	-3.87333	-3.24764	-2.26441	3.27953e-05
ENSG00000130768.10	SMPDL3B	protein_coding	+	gene	24165	chr1	28261504	28285668	ENSG00000130768	1.54933	2.62195	3.63498	3.39684e-05
ENSG00000138131.3	LOXL4	protein_coding	-	gene	20561	chr10	100007447	100028007	ENSG00000138131	-2.38359	-1.78769	-0.566103	3.39684e-05
ENSG00000162344.3	FGF19	protein_coding	-	gene	6411	chr11	69513000	69519410	ENSG00000162344	0.327744	2.41339	3.24764	3.43706e-05
ENSG00000197646.6	PDCD1LG2	protein_coding	+	gene	60738	chr9	5510545	5571282	ENSG00000197646	-2.14523	-0.417128	-0.297949	3.44124e-05
ENSG00000215208.3	KRT18P60	pseudogene	-	gene	1297	chr12	65812511	65813807	ENSG00000215208	-4.0521	-3.45621	-2.11544	3.45868e-05
ENSG00000099910.12	KLHL22	protein_coding	-	gene	66643	chr22	20783528	20850170	ENSG00000099910	-4.20108	-3.486	-1.40036	3.51552e-05
ENSG00000167995.11	BEST1	protein_coding	+	gene	15695	chr11	61717293	61732987	ENSG00000167995	-1.7579	-1.1918	-0.715077	3.52045e-05
ENSG00000198157.6	HMGN5	protein_coding	-	gene	88242	chrX	80369200	80457441	ENSG00000198157	1.28118	2.29421	3.18805	3.52045e-05
ENSG00000146197.7	SCUBE3	protein_coding	+	gene	38667	chr6	35182190	35220856	ENSG00000146197	-4.26067	-2.77092	-1.60892	3.64299e-05
ENSG00000130635.11	COL5A1	protein_coding	+	gene	203067	chr9	137533620	137736686	ENSG00000130635	-5.03533	-4.40964	-1.90687	3.6682e-05
ENSG00000111186.8	WNT5B	protein_coding	+	gene	117353	chr12	1639057	1756409	ENSG00000111186	-2.26441	-1.54933	-0.566103	3.68558e-05
ENSG00000241416.1	KRT8P13	pseudogene	+	gene	1010	chr3	170213416	170214425	ENSG00000241416	-3.78395	-3.18805	-2.14523	3.68558e-05
ENSG00000070087.9	PFN2	protein_coding	-	gene	85885	chr3	149682691	149768575	ENSG00000070087	-2.17503	-1.51954	-0.893846	3.71154e-05
ENSG00000224419.1	KRT18P27	pseudogene	+	gene	1299	chr13	90882638	90883936	ENSG00000224419	-3.5158	-2.94969	-2.20482	3.76848e-05
ENSG00000079263.14	SP140	protein_coding	+	gene	155937	chr2	231067826	231223762	ENSG00000079263	-2.17503	-1.31097	-0.536308	3.82038e-05
ENSG00000138069.12	RAB1A	protein_coding	-	gene	59406	chr2	65297835	65357240	ENSG00000138069	-1.78769	-1.25138	-0.744872	3.82729e-05
ENSG00000122642.6	FKBP9	protein_coding	+	gene	49527	chr7	32997017	33046543	ENSG00000122642	-3.18805	-2.05585	-1.1918	3.83561e-05
ENSG00000227404.1	KRT8P20	pseudogene	+	gene	1409	chr7	38694805	38696213	ENSG00000227404	-3.87333	-3.24764	-2.11544	3.85025e-05
ENSG00000174807.3	CD248	protein_coding	-	gene	2558	chr11	66081958	66084515	ENSG00000174807	-1.48974	-0.715077	-0.297949	3.87269e-05
ENSG00000144648.10	ACKR2	protein_coding	+	gene	83223	chr3	42846244	42929466	ENSG00000144648	-2.59215	-1.90687	-1.10241	3.98732e-05
ENSG00000163993.6	S100P	protein_coding	+	gene	4102	chr4	6694796	6698897	ENSG00000163993	-2.53256	-1.81749	-0.715077	4.05107e-05
ENSG00000167996.11	FTH1	protein_coding	-	gene	7943	chr11	61727190	61735132	ENSG00000167996	-1.07262	-0.744872	-0.446923	4.05515e-05
ENSG00000133816.9	MICAL2	protein_coding	+	gene	169792	chr11	12115543	12285334	ENSG00000133816	-2.94969	-2.26441	-1.51954	4.15021e-05
ENSG00000180771.10	SRSF8	pseudogene	+	gene	4333	chr11	94800056	94804388	ENSG00000180771	-4.11169	-2.71133	-1.45995	4.1511e-05
ENSG00000115221.6	ITGB6	protein_coding	-	gene	172223	chr2	160956177	161128399	ENSG00000115221	-4.97575	-3.75415	-2.44318	4.15678e-05
ENSG00000253943.1	KRT18P37	pseudogene	+	gene	1282	chr8	41368759	41370040	ENSG00000253943	-3.63498	-3.06887	-2.26441	4.45495e-05
ENSG00000214794.4	KRT18P42	pseudogene	+	gene	1255	chr5	108924039	108925293	ENSG00000214794	-2.94969	-2.29421	-1.28118	4.50537e-05
ENSG00000253838.1	RP11-44K6.2	sense_intronic	+	gene	1493	chr8	39771748	39773240	ENSG00000253838	0.357539	0.685282	1.99626	4.87748e-05
ENSG00000264644.1	KRT18P8	pseudogene	-	gene	1246	chr18	9678245	9679490	ENSG00000264644	-4.17128	-3.42641	-1.28118	4.90925e-05
ENSG00000129538.9	RNASE1	protein_coding	-	gene	2051	chr14	21269387	21271437	ENSG00000129538	-3.00928	-2.26441	-1.60892	4.972e-05
ENSG00000186832.4	KRT16	protein_coding	-	gene	6122	chr17	39766030	39772151	ENSG00000186832	-3.12846	-2.29421	-1.25138	5.04251e-05
ENSG00000218014.1	KRT19P1	pseudogene	+	gene	1186	chr6	72294424	72295609	ENSG00000218014	-4.20108	-3.5158	-1.99626	5.14334e-05
ENSG00000160886.9	LY6K	protein_coding	+	gene	5017	chr8	143781529	143786545	ENSG00000160886	-2.324	-1.7281	-0.864052	5.28259e-05
ENSG00000120217.9	CD274	protein_coding	+	gene	20064	chr9	5450503	5470566	ENSG00000120217	-2.71133	-1.93667	-1.10241	5.32315e-05
ENSG00000145287.6	PLAC8	protein_coding	-	gene	47028	chr4	84011201	84058228	ENSG00000145287	-5.45246	-4.37985	-2.77092	5.32508e-05
ENSG00000143507.13	DUSP10	protein_coding	-	gene	40753	chr1	221874766	221915518	ENSG00000143507	-4.79698	-2.97949	-1.57913	5.52559e-05
ENSG00000166342.14	NETO1	protein_coding	-	gene	125833	chr18	70409549	70535381	ENSG00000166342	-2.50277	-1.69831	-0.685282	5.53319e-05
ENSG00000170231.11	FABP6	protein_coding	+	gene	51369	chr5	159614374	159665742	ENSG00000170231	1.7281	2.77092	3.84354	5.53319e-05
ENSG00000153446.11	C16orf89	protein_coding	-	gene	21989	chr16	5094123	5116111	ENSG00000153446	1.78769	2.8901	4.17128	5.56394e-05
ENSG00000120837.3	NFYB	protein_coding	-	gene	21213	chr12	104510855	104532067	ENSG00000120837	0.953436	1.60892	2.26441	5.61219e-05
ENSG00000163453.7	IGFBP7	protein_coding	-	gene	79613	chr4	57896939	57976551	ENSG00000163453	-3.27744	-2.23462	-1.1918	5.66043e-05
ENSG00000214110.3	LDHAP4	pseudogene	-	gene	998	chr9	14921335	14922332	ENSG00000214110	-2.53256	-1.78769	-1.07262	5.66043e-05
ENSG00000128040.6	SPINK2	protein_coding	-	gene	11883	chr4	57676026	57687908	ENSG00000128040	1.45995	2.44318	3.39662	5.66935e-05
ENSG00000250148.1	KRT8P31	pseudogene	-	gene	1408	chr5	60039390	60040797	ENSG00000250148	-3.486	-2.8901	-2.11544	5.83932e-05
ENSG00000214012.4	KRT18P38	pseudogene	+	gene	1282	chr6	19612986	19614267	ENSG00000214012	-3.486	-2.9199	-2.11544	6.00455e-05
ENSG00000147596.3	PRDM14	protein_coding	-	gene	20043	chr8	70963886	70983928	ENSG00000147596	2.324	3.69457	4.43944	6.03903e-05
ENSG00000109832.8	DDX25	protein_coding	+	gene	19888	chr11	125773271	125793158	ENSG00000109832	1.57913	2.74113	4.02231	6.05238e-05
ENSG00000201519.1	RNU6-645P	snRNA	-	gene	106	chr6	15324598	15324703	ENSG00000201519	1.13221	2.41339	3.27744	6.09738e-05
ENSG00000184564.8	SLITRK6	protein_coding	-	gene	6699	chr13	86366925	86373623	ENSG00000184564	-5.18431	-4.29046	-2.53256	6.13999e-05
ENSG00000211764.1	TRBJ2-1	TR_J_gene	+	gene	50	chr7	142494049	142494098	ENSG00000211764	-4.26067	-2.77092	-1.57913	6.14017e-05
ENSG00000107771.11	CCSER2	protein_coding	+	gene	189932	chr10	86088342	86278273	ENSG00000107771	-2.65174	-1.7281	-1.01303	6.46467e-05
ENSG00000259203.1	RP11-209K10.2	lincRNA	-	gene	3329	chr15	53093811	53097139	ENSG00000259203	0.178769	0.417128	1.90687	6.63843e-05
ENSG00000226246.1	KRT18P36	pseudogene	-	gene	1276	chr9	30799469	30800744	ENSG00000226246	-3.54559	-2.97949	-2.17503	6.6515e-05
ENSG00000151650.7	VENTX	protein_coding	+	gene	4526	chr10	135050908	135055433	ENSG00000151650	2.02605	3.30723	4.14149	6.77896e-05
ENSG00000215115.5	CXorf49	lincRNA	-	gene	3915	chrX	70934221	70938135	ENSG00000215115	-2.11544	-1.34077	-0.536308	6.83013e-05
ENSG00000111229.11	ARPC3	protein_coding	-	gene	15598	chr12	110872630	110888227	ENSG00000111229	-1.63872	-1.13221	-0.685282	7.05357e-05
ENSG00000174804.3	FZD4	protein_coding	-	gene	9713	chr11	86656721	86666433	ENSG00000174804	-3.75415	-2.324	-1.31097	7.43564e-05
ENSG00000204217.8	BMPR2	protein_coding	+	gene	190816	chr2	203241659	203432474	ENSG00000204217	-3.66477	-1.96646	-1.13221	7.49036e-05
ENSG00000122641.9	INHBA	protein_coding	-	gene	17995	chr7	41724712	41742706	ENSG00000122641	-5.89939	-4.46923	-2.74113	7.4997e-05
ENSG00000196420.3	S100A5	protein_coding	-	gene	4619	chr1	153509623	153514241	ENSG00000196420	-2.324	-1.69831	-0.417128	7.58087e-05
ENSG00000250588.2	IQCJ-SCHIP1	protein_coding	+	gene	935132	chr3	158680024	159615155	ENSG00000250588	-3.27744	-2.11544	-1.22159	7.5822e-05
ENSG00000228638.1	FCF1P2	pseudogene	-	gene	583	chr3	48332283	48332865	ENSG00000228638	-1.81749	-0.655487	-0.268154	7.58535e-05
ENSG00000198056.9	PRIM1	protein_coding	-	gene	20778	chr12	57125380	57146157	ENSG00000198056	1.01303	1.7579	2.53256	7.59419e-05
ENSG00000103415.7	HMOX2	protein_coding	+	gene	35658	chr16	4524691	4560348	ENSG00000103415	-2.41339	-1.60892	-0.923641	7.62197e-05
ENSG00000137801.9	THBS1	protein_coding	+	gene	18388	chr15	39873280	39891667	ENSG00000137801	-4.14149	-2.56236	-1.51954	7.62197e-05
ENSG00000189127.3	ANKRD34B	protein_coding	-	gene	13734	chr5	79852574	79866307	ENSG00000189127	-3.12846	-2.20482	-1.48974	7.78049e-05
ENSG00000171634.12	BPTF	protein_coding	+	gene	158855	chr17	65821640	65980494	ENSG00000171634	0.834257	1.43015	1.99626	7.80801e-05
ENSG00000240128.1	KRT18P43	pseudogene	-	gene	1281	chr3	169620768	169622048	ENSG00000240128	-3.5158	-2.94969	-2.14523	7.85223e-05
ENSG00000228835.1	AC012123.1	protein_coding	+	gene	4619	chr18	30349758	30354376	ENSG00000228835	0.476718	2.26441	3.21785	8.01774e-05
ENSG00000086475.10	SEPHS1	protein_coding	-	gene	30874	chr10	13359424	13390297	ENSG00000086475	0.893846	1.54933	2.20482	8.06042e-05
ENSG00000165807.3	PPP1R36	protein_coding	+	gene	39479	chr14	65016620	65056098	ENSG00000165807	-1.87708	-0.774667	-0.476718	8.47774e-05
ENSG00000266865.2	RP11-848P1.9	pseudogene	+	gene	84631	chr17	29335515	29420145	ENSG00000266865	-3.09867	-2.3538	-1.57913	8.60378e-05
ENSG00000196748.5	CLPSL2	protein_coding	+	gene	2959	chr6	35744371	35747329	ENSG00000196748	1.48974	2.59215	3.486	8.68312e-05
ENSG00000231203.1	KRT8P10	pseudogene	-	gene	1447	chr2	183935768	183937214	ENSG00000231203	-3.72436	-3.09867	-2.14523	8.77277e-05
ENSG00000152104.7	PTPN14	protein_coding	-	gene	203754	chr1	214522039	214725792	ENSG00000152104	-2.324	-1.57913	-0.864052	8.77706e-05
ENSG00000109738.6	GLRB	protein_coding	+	gene	96034	chr4	157997209	158093242	ENSG00000109738	-1.90687	-0.625692	-0.417128	8.79169e-05
ENSG00000196975.10	ANXA4	protein_coding	+	gene	182040	chr2	69871557	70053596	ENSG00000196975	-3.72436	-2.29421	-1.40036	8.88504e-05
ENSG00000116183.6	PAPPA2	protein_coding	+	gene	382429	chr1	176432307	176814735	ENSG00000116183	-3.75415	-2.94969	-2.11544	8.89688e-05
ENSG00000272990.1	RP11-305K5.1	antisense	-	gene	508	chr3	156241529	156242036	ENSG00000272990	-1.7281	-0.357539	-0.238359	8.89688e-05
ENSG00000133835.10	HSD17B4	protein_coding	+	gene	184757	chr5	118788138	118972894	ENSG00000133835	0.893846	1.54933	2.17503	8.93534e-05
ENSG00000118503.10	TNFAIP3	protein_coding	+	gene	16099	chr6	138188351	138204449	ENSG00000118503	-3.486	-2.68154	-1.87708	8.96046e-05
ENSG00000143199.13	ADCY10	protein_coding	-	gene	104829	chr1	167778625	167883453	ENSG00000143199	-2.53256	-1.84728	-1.1918	8.96046e-05
ENSG00000163032.7	VSNL1	protein_coding	+	gene	117893	chr2	17720393	17838285	ENSG00000163032	1.57913	2.8901	4.0819	8.99328e-05
ENSG00000101670.7	LIPG	protein_coding	+	gene	32204	chr18	47087069	47119272	ENSG00000101670	-4.49903	-3.45621	-2.11544	9.08131e-05
ENSG00000259500.1	KRT8P24	pseudogene	+	gene	1559	chr15	49264000	49265558	ENSG00000259500	-3.33703	-2.71133	-1.90687	9.17543e-05
ENSG00000008513.10	ST3GAL1	protein_coding	-	gene	117093	chr8	134467091	134584183	ENSG00000008513	-3.87333	-2.50277	-1.37056	9.30094e-05
ENSG00000253676.1	TAGLN2P1	pseudogene	-	gene	587	chr8	107709655	107710241	ENSG00000253676	-3.75415	-3.21785	-1.84728	9.38242e-05
ENSG00000218186.2	KRT8P43	pseudogene	+	gene	1779	chr6	24598240	24600018	ENSG00000218186	-3.18805	-2.53256	-1.66851	9.4342e-05
ENSG00000197217.8	ENTPD4	protein_coding	-	gene	71913	chr8	23243296	23315208	ENSG00000197217	-2.50277	-1.69831	-0.983231	9.55308e-05
ENSG00000187123.10	LYPD6	protein_coding	+	gene	144164	chr2	150186499	150330662	ENSG00000187123	-4.29046	-3.21785	-2.17503	9.74166e-05
ENSG00000184344.3	GDF3	protein_coding	-	gene	5995	chr12	7842378	7848372	ENSG00000184344	0.417128	2.68154	3.66477	0.000100144
ENSG00000176855.11	KRT18P28	pseudogene	-	gene	1332	chr1	182928209	182929540	ENSG00000176855	-4.11169	-3.39662	-1.45995	0.000102826
ENSG00000065809.9	FAM107B	protein_coding	-	gene	256341	chr10	14560556	14816896	ENSG00000065809	-4.29046	-2.29421	-1.31097	0.000102919
ENSG00000134198.5	TSPAN2	protein_coding	-	gene	41490	chr1	115590632	115632121	ENSG00000134198	-2.80072	-1.93667	-1.13221	0.000103438
ENSG00000122870.7	BICC1	protein_coding	+	gene	318296	chr10	60272900	60591195	ENSG00000122870	-4.35005	-3.60518	-2.47298	0.000103581
ENSG00000188290.6	HES4	protein_coding	-	gene	1211	chr1	934342	935552	ENSG00000188290	-1.43015	-0.446923	-0.238359	0.000106321
ENSG00000240668.1	KRT8P36	pseudogene	-	gene	1440	chr3	137820320	137821759	ENSG00000240668	-3.93292	-3.27744	-1.90687	0.000107809
ENSG00000168615.7	ADAM9	protein_coding	+	gene	108276	chr8	38854388	38962663	ENSG00000168615	-3.33703	-1.96646	-1.13221	0.000107846
ENSGR0000002586.13	CD99	protein_coding	+	gene	50131	chrY	2559220	2609350	ENSGR0000002586	-3.5158	-2.94969	-2.11544	0.000107846
ENSG00000173221.9	GLRX	protein_coding	-	gene	71687	chr5	95087023	95158709	ENSG00000173221	-3.21785	-2.14523	-1.22159	0.000110639
ENSG00000237265.1	RP11-402P6.9	processed_transcript	-	gene	2759	chrX	70882845	70885603	ENSG00000237265	-2.68154	-1.78769	-0.446923	0.000111798
ENSG00000143369.10	ECM1	protein_coding	+	gene	5728	chr1	150480538	150486265	ENSG00000143369	-3.78395	-3.12846	-2.20482	0.000114292
ENSG00000143995.15	MEIS1	protein_coding	+	gene	140418	chr2	66660584	66801001	ENSG00000143995	-5.27369	-3.27744	-1.60892	0.0001144
ENSG00000164683.12	HEY1	protein_coding	-	gene	3854	chr8	80676245	80680098	ENSG00000164683	-5.8398	-3.90313	-2.29421	0.0001144
ENSG00000224063.1	AC007319.1	antisense	+	gene	551444	chr2	187867947	188419390	ENSG00000224063	-4.17128	-3.60518	-1.51954	0.000115338
ENSG00000074660.11	SCARF1	protein_coding	-	gene	11890	chr17	1537152	1549041	ENSG00000074660	-3.12846	-2.3538	-1.54933	0.000115947
ENSG00000172927.3	MYEOV	protein_coding	+	gene	120890	chr11	69061605	69182494	ENSG00000172927	-2.324	-1.7281	-0.536308	0.000116264
ENSG00000140941.8	MAP1LC3B	protein_coding	+	gene	20785	chr16	87417601	87438385	ENSG00000140941	-1.84728	-1.28118	-0.774667	0.000117342
ENSG00000258828.2	KRT8P2	pseudogene	-	gene	944	chr14	44010086	44011029	ENSG00000258828	-3.00928	-2.324	-1.43015	0.000118873
ENSG00000238297.1	U3	snoRNA	-	gene	191	chr7	107640237	107640427	ENSG00000238297	-1.45995	-0.566103	-0.238359	0.000119839
ENSG00000228767.1	KRT8P18	pseudogene	-	gene	1445	chr3	35257197	35258641	ENSG00000228767	-3.42641	-2.80072	-1.99626	0.000120069
ENSG00000223552.1	RP11-24F11.2	antisense	-	gene	42105	chr3	46406446	46448550	ENSG00000223552	-3.06887	-2.08564	-0.655487	0.000121328
ENSG00000143669.9	LYST	protein_coding	-	gene	222600	chr1	235824341	236046940	ENSG00000143669	-3.18805	-2.62195	-1.7281	0.000121694
ENSG00000243004.1	AC005062.2	sense_overlapping	-	gene	221473	chr7	19958604	20180076	ENSG00000243004	1.40036	2.62195	4.0521	0.000121694
ENSG00000145012.8	LPP	protein_coding	+	gene	737389	chr3	187871072	188608460	ENSG00000145012	-2.56236	-1.7281	-0.983231	0.000123258
ENSG00000124831.14	LRRFIP1	protein_coding	+	gene	186107	chr2	238536219	238722325	ENSG00000124831	-2.11544	-1.45995	-0.834257	0.000123706
ENSG00000242841.1	KRT8P35	pseudogene	-	gene	1338	chr3	63082050	63083387	ENSG00000242841	-3.36682	-2.74113	-1.93667	0.000124071
ENSG00000110841.9	PPFIBP1	protein_coding	+	gene	172134	chr12	27676364	27848497	ENSG00000110841	-2.56236	-1.7281	-0.983231	0.000126235
ENSG00000101198.10	NKAIN4	protein_coding	-	gene	31911	chr20	61872136	61904046	ENSG00000101198	-3.60518	-2.56236	-1.45995	0.000130253
ENSG00000184384.9	MAML2	protein_coding	-	gene	366583	chr11	95709762	96076344	ENSG00000184384	-3.33703	-2.59215	-1.7579	0.000130253
ENSG00000213958.2	KRT18P29	pseudogene	-	gene	1267	chr2	182825939	182827205	ENSG00000213958	-3.96272	-3.33703	-1.66851	0.000130674
ENSG00000164344.11	KLKB1	protein_coding	+	gene	49493	chr4	187130133	187179625	ENSG00000164344	0.327744	2.29421	2.97949	0.000131618
ENSG00000234737.1	KRT18P15	pseudogene	+	gene	1291	chr3	32300432	32301722	ENSG00000234737	-4.20108	-3.42641	-1.31097	0.000132036
ENSG00000247095.2	MIR210HG	lincRNA	-	gene	2798	chr11	565660	568457	ENSG00000247095	-3.06887	-2.26441	-1.48974	0.000132036
ENSG00000204021.3	LIPK	protein_coding	+	gene	28243	chr10	90484301	90512543	ENSG00000204021	-2.08564	-1.22159	-0.476718	0.000134113
ENSG00000085871.4	MGST2	protein_coding	+	gene	74978	chr4	140586922	140661899	ENSG00000085871	-3.24764	-1.96646	-1.13221	0.000134185
ENSG00000198168.4	SVIP	protein_coding	-	gene	16501	chr11	22835345	22851845	ENSG00000198168	-3.03908	-1.93667	-1.01303	0.000136854
ENSG00000231187.2	RP11-38L15.3	antisense	+	gene	15364	chr10	46951472	46966835	ENSG00000231187	-1.7579	-0.476718	-0.238359	0.000138134
ENSG00000230716.3	KRT8P7	pseudogene	-	gene	1432	chr11	119473587	119475018	ENSG00000230716	-3.90313	-3.27744	-1.81749	0.000141271
ENSG00000147041.7	SYTL5	protein_coding	+	gene	122238	chrX	37865835	37988072	ENSG00000147041	-3.60518	-2.74113	-1.93667	0.000142823
ENSG00000170579.10	DLGAP1	protein_coding	-	gene	959306	chr18	3496030	4455335	ENSG00000170579	1.57913	2.68154	3.66477	0.000145561
ENSG00000170921.10	TANC2	protein_coding	+	gene	418144	chr17	61086917	61505060	ENSG00000170921	-4.26067	-3.60518	-1.66851	0.000146508
ENSG00000171346.9	KRT15	protein_coding	-	gene	8787	chr17	39669995	39678781	ENSG00000171346	-3.36682	-2.77092	-1.87708	0.000146508
ENSG00000016082.10	ISL1	protein_coding	+	gene	11644	chr5	50678921	50690564	ENSG00000016082	-5.18431	-4.0819	-2.11544	0.000148122
ENSG00000226234.2	KRT18P24	pseudogene	-	gene	1156	chr9	81651329	81652484	ENSG00000226234	-4.14149	-3.42641	-1.45995	0.00014892
ENSG00000243509.4	TNFRSF6B	protein_coding	+	gene	2017	chr20	62328021	62330037	ENSG00000243509	-3.24764	-2.44318	-1.63872	0.000149268
ENSG00000206557.5	TRIM71	protein_coding	+	gene	79809	chr3	32859510	32939318	ENSG00000206557	0.774667	1.40036	2.02605	0.000149783
ENSG00000235847.2	LDHAP7	pseudogene	-	gene	965	chr2	85004383	85005347	ENSG00000235847	-2.59215	-1.7579	-1.01303	0.000149783
ENSG00000139146.9	FAM60A	protein_coding	-	gene	46475	chr12	31433518	31479992	ENSG00000139146	0.625692	1.10241	1.54933	0.000150043
ENSG00000143774.12	GUK1	protein_coding	+	gene	9023	chr1	228327663	228336685	ENSG00000143774	-2.14523	-1.48974	-0.834257	0.000151147
ENSG00000003402.15	CFLAR	protein_coding	+	gene	60584	chr2	201980827	202041410	ENSG00000003402	-2.50277	-1.63872	-0.923641	0.000151434
ENSG00000254287.1	RP11-44K6.4	antisense	-	gene	2815	chr8	39775595	39778409	ENSG00000254287	0.446923	1.40036	2.65174	0.000153072
ENSG00000224928.2	KRT8P30	pseudogene	-	gene	650	chr2	219818123	219818772	ENSG00000224928	-3.5158	-2.8901	-2.05585	0.000153809
ENSG00000086991.8	NOX4	protein_coding	-	gene	265256	chr11	89057524	89322779	ENSG00000086991	-3.36682	-2.68154	-1.84728	0.000157174
ENSG00000258740.1	RP11-293M10.1	protein_coding	-	gene	30668	chr14	75705319	75735986	ENSG00000258740	-1.78769	-0.357539	-0.238359	0.000157174
ENSG00000235779.3	AC079779.5	lincRNA	-	gene	9257	chr2	305111	314367	ENSG00000235779	-1.31097	-0.506513	-0.238359	0.000157424
ENSG00000119801.8	YPEL5	protein_coding	+	gene	13593	chr2	30369807	30383399	ENSG00000119801	-2.77092	-1.78769	-1.01303	0.000157954
ENSG00000162618.8	ELTD1	protein_coding	-	gene	116955	chr1	79355449	79472403	ENSG00000162618	-5.60144	-4.73739	-1.93667	0.000158953
ENSG00000228623.2	ZNF883	lincRNA	-	gene	15013	chr9	115759495	115774507	ENSG00000228623	1.04282	1.84728	2.71133	0.000160579
ENSG00000226403.1	RP11-31F19.1	sense_intronic	+	gene	2215	chr9	547317	549531	ENSG00000226403	-1.96646	-0.715077	-0.417128	0.000161642
ENSG00000182054.5	IDH2	protein_coding	-	gene	19460	chr15	90626277	90645736	ENSG00000182054	-2.11544	-1.43015	-0.834257	0.000163334
ENSG00000225511.2	LINC00475	processed_transcript	+	gene	18817	chr9	94903580	94922396	ENSG00000225511	-2.20482	-1.57913	-0.387333	0.00016957
ENSG00000159208.11	C1orf51	protein_coding	+	gene	4553	chr1	150254953	150259505	ENSG00000159208	1.60892	2.8901	3.84354	0.00016967
ENSG00000115295.15	CLIP4	protein_coding	+	gene	91939	chr2	29320571	29412509	ENSG00000115295	-1.51954	-0.566103	-0.208564	0.000170072
ENSG00000108055.9	SMC3	protein_coding	+	gene	36946	chr10	112327449	112364394	ENSG00000108055	0.655487	1.162	1.63872	0.000171108
ENSG00000117152.9	RGS4	protein_coding	+	gene	8028	chr1	163038565	163046592	ENSG00000117152	-2.50277	-1.87708	-0.506513	0.000171859
ENSG00000265267.1	AL121652.3	miRNA	-	gene	89	chr2	32048087	32048175	ENSG00000265267	-3.15826	-2.56236	-1.69831	0.000181005
ENSG00000267308.1	AC004510.3	lincRNA	-	gene	8809	chr19	15937855	15946663	ENSG00000267308	-6.34631	-5.30349	-1.99626	0.000181005
ENSG00000214282.3	KRT8P14	pseudogene	-	gene	1442	chrX	45491537	45492978	ENSG00000214282	-3.78395	-3.15826	-2.08564	0.000182311
ENSG00000139278.5	GLIPR1	protein_coding	+	gene	23174	chr12	75874460	75897633	ENSG00000139278	-2.47298	-1.7281	-0.953436	0.000183713
ENSG00000213100.2	KRT18P68	pseudogene	+	gene	1000	chrX	45842800	45843799	ENSG00000213100	-3.27744	-2.68154	-1.90687	0.000184573
ENSG00000123595.5	RAB9A	protein_coding	+	gene	21382	chrX	13707244	13728625	ENSG00000123595	-2.26441	-1.51954	-0.834257	0.000185814
ENSG00000121207.7	LRAT	protein_coding	+	gene	126174	chr4	155548097	155674270	ENSG00000121207	1.99626	3.27744	4.14149	0.000187362
ENSG00000131236.12	CAP1	protein_coding	+	gene	32417	chr1	40505905	40538321	ENSG00000131236	-1.78769	-1.22159	-0.685282	0.000190919
ENSG00000067057.12	PFKP	protein_coding	+	gene	71380	chr10	3108525	3179904	ENSG00000067057	-2.59215	-1.7281	-0.983231	0.000191367
ENSG00000213468.3	RP11-453F18__B.1	lincRNA	-	gene	127994	chrX	130836678	130964671	ENSG00000213468	0.983231	1.69831	2.3538	0.000192081
ENSG00000102471.9	NDFIP2	protein_coding	+	gene	74924	chr13	80055287	80130210	ENSG00000102471	-2.8901	-1.78769	-0.953436	0.000192755
ENSG00000070371.11	CLTCL1	protein_coding	-	gene	112254	chr22	19166986	19279239	ENSG00000070371	-2.83051	-2.17503	-1.22159	0.000192855
ENSG00000214207.2	KRT18P10	pseudogene	+	gene	1287	chrY	5441186	5442472	ENSG00000214207	-3.90313	-3.27744	-1.96646	0.000192855
ENSG00000213771.3	KRT8P37	pseudogene	-	gene	1420	chr10	8555650	8557069	ENSG00000213771	-3.57539	-2.97949	-1.93667	0.000195061
ENSG00000139343.6	SNRPF	protein_coding	+	gene	44901	chr12	96252706	96297606	ENSG00000139343	0.625692	1.13221	1.60892	0.000197149
ENSG00000229222.1	KRT18P4	pseudogene	+	gene	1288	chr20	48573282	48574569	ENSG00000229222	-3.12846	-2.50277	-1.63872	0.000197149
ENSG00000258177.1	RP11-394J1.2	antisense	-	gene	1177	chr12	96616575	96617751	ENSG00000258177	-3.54559	-2.97949	-1.96646	0.00019735
ENSG00000118971.3	CCND2	protein_coding	+	gene	31579	chr12	4382938	4414516	ENSG00000118971	-2.62195	-1.78769	-0.953436	0.000197994
ENSG00000136770.6	DNAJC1	protein_coding	-	gene	247233	chr10	22045466	22292698	ENSG00000136770	-2.71133	-1.84728	-1.04282	0.000198869
ENSG00000265246.1	RP11-663N22.1	lincRNA	-	gene	3803	chr17	25564885	25568687	ENSG00000265246	-2.23462	-1.60892	-0.566103	0.000201082
ENSG00000253741.1	CTD-2292P10.4	antisense	-	gene	24722	chr8	143783670	143808391	ENSG00000253741	-2.17503	-1.57913	-0.774667	0.00020118
ENSG00000227227.1	AC017101.10	antisense	-	gene	53949	chr2	187506066	187560014	ENSG00000227227	-1.04282	-0.476718	-0.208564	0.000201407
ENSG00000105851.6	PIK3CG	protein_coding	+	gene	41868	chr7	106505723	106547590	ENSG00000105851	-3.5158	-2.50277	-1.13221	0.000203929
ENSG00000172985.8	SH3RF3	protein_coding	+	gene	516404	chr2	109745804	110262207	ENSG00000172985	-1.63872	-0.595898	-0.208564	0.000204764
ENSG00000189120.3	SP6	protein_coding	-	gene	10962	chr17	45922279	45933240	ENSG00000189120	-1.96646	-0.446923	-0.208564	0.000205243
ENSG00000128591.11	FLNC	protein_coding	+	gene	28898	chr7	128470431	128499328	ENSG00000128591	-4.61821	-2.97949	-1.45995	0.000205975
ENSG00000085063.10	CD59	protein_coding	-	gene	38185	chr11	33719807	33757991	ENSG00000085063	-2.20482	-1.48974	-0.804462	0.000206572
ENSG00000226508.1	AC104655.3	lincRNA	+	gene	1312	chr2	105760571	105761882	ENSG00000226508	0.0595898	0.11918	2.62195	0.00020669
ENSG00000250221.1	KRT8P32	pseudogene	-	gene	1461	chr5	97727774	97729234	ENSG00000250221	-3.45621	-2.83051	-1.96646	0.000206887
ENSG00000174529.6	TMEM81	protein_coding	-	gene	1388	chr1	205052258	205053645	ENSG00000174529	-2.11544	-1.40036	-0.536308	0.000207571
ENSG00000175315.2	CST6	protein_coding	+	gene	1665	chr11	65779312	65780976	ENSG00000175315	-5.92918	-5.03533	-1.96646	0.000209134
ENSG00000255815.2	KRT8P11	pseudogene	+	gene	1500	chr9	102067394	102068893	ENSG00000255815	-4.0521	-3.36682	-1.48974	0.000211788
ENSG00000214417.4	KRT18P13	pseudogene	+	gene	1813	chr9	100461204	100463016	ENSG00000214417	-3.27744	-2.65174	-1.81749	0.000212027
ENSG00000135924.11	DNAJB2	protein_coding	+	gene	7634	chr2	220143989	220151622	ENSG00000135924	-2.38359	-1.7579	-0.893846	0.000215887
ENSG00000075945.8	KIFAP3	protein_coding	-	gene	163883	chr1	169890467	170054349	ENSG00000075945	-3.15826	-1.96646	-1.07262	0.000216228
ENSG00000260799.1	KRT8P50	pseudogene	-	gene	1438	chr15	43093166	43094603	ENSG00000260799	-3.45621	-2.86031	-1.99626	0.000217387
ENSG00000167460.10	TPM4	protein_coding	+	gene	35983	chr19	16177831	16213813	ENSG00000167460	-1.99626	-1.37056	-0.774667	0.000218242
ENSG00000214533.3	KRT18P33	pseudogene	+	gene	1043	chr2	65893829	65894871	ENSG00000214533	-3.93292	-3.30723	-2.08564	0.000218242
ENSG00000241418.1	RP11-512H23.2	pseudogene	-	gene	511	chrX	130929685	130930195	ENSG00000241418	0.983231	1.78769	2.53256	0.000218715
ENSG00000149564.7	ESAM	protein_coding	-	gene	10161	chr11	124622026	124632186	ENSG00000149564	-4.29046	-2.59215	-1.81749	0.000223963
ENSG00000204262.7	COL5A2	protein_coding	-	gene	147984	chr2	189896622	190044605	ENSG00000204262	-4.46923	-3.72436	-1.93667	0.000224768
ENSG00000216306.3	KRT19P2	pseudogene	+	gene	1012	chr12	95227923	95228934	ENSG00000216306	-3.09867	-2.44318	-1.60892	0.000225481
ENSG00000251537.4	RP11-385D13.1	protein_coding	-	gene	80163	chr17	15474805	15554967	ENSG00000251537	-3.54559	-2.9199	-1.93667	0.000225481
ENSG00000259470.2	KRT8P9	pseudogene	+	gene	1449	chr15	71151053	71152501	ENSG00000259470	-3.57539	-2.97949	-2.05585	0.000225481
ENSG00000132329.6	RAMP1	protein_coding	+	gene	53221	chr2	238767536	238820756	ENSG00000132329	-5.92918	-5.15451	-2.62195	0.000228104
ENSG00000224149.1	RP11-510C10.3	antisense	-	gene	2603	chr1	75595659	75598261	ENSG00000224149	-1.45995	-0.446923	-0.208564	0.0002358
ENSG00000246228.2	CASC8	antisense	-	gene	192323	chr8	128302062	128494384	ENSG00000246228	-2.14523	-1.10241	-0.536308	0.000239459
ENSG00000213949.4	ITGA1	protein_coding	+	gene	171311	chr5	52083730	52255040	ENSG00000213949	-4.61821	-3.69457	-1.99626	0.000240366
ENSG00000261857.2	MIA	protein_coding	+	gene	5843	chr19	41277553	41283395	ENSG00000261857	-3.63498	-2.80072	-1.90687	0.000240366
ENSG00000077009.9	NMRK2	protein_coding	+	gene	9314	chr19	3933101	3942414	ENSG00000077009	1.37056	2.53256	3.57539	0.000241128
ENSG00000207858.1	MIR622	miRNA	+	gene	96	chr13	90883436	90883531	ENSG00000207858	-3.06887	-2.47298	-1.57913	0.000241531
ENSG00000119139.12	TJP2	protein_coding	+	gene	133916	chr9	71736209	71870124	ENSG00000119139	-2.8901	-1.90687	-1.07262	0.00024237
ENSG00000101347.7	SAMHD1	protein_coding	-	gene	61615	chr20	35518632	35580246	ENSG00000101347	1.48974	2.65174	3.93292	0.000242593
ENSG00000188517.10	COL25A1	protein_coding	-	gene	491937	chr4	109731877	110223813	ENSG00000188517	-2.65174	-1.93667	-1.07262	0.000244427
ENSG00000229798.1	KRT18P26	pseudogene	-	gene	1281	chr2	74533855	74535135	ENSG00000229798	-3.60518	-3.03908	-2.05585	0.000244427
ENSG00000213965.3	NUDT19	protein_coding	+	gene	21836	chr19	33182867	33204702	ENSG00000213965	-3.06887	-2.02605	-1.07262	0.000247375
ENSG00000106066.9	CPVL	protein_coding	-	gene	200221	chr7	29034847	29235067	ENSG00000106066	-2.53256	-1.66851	-0.864052	0.000247495
ENSG00000058085.10	LAMC2	protein_coding	+	gene	58663	chr1	183155373	183214035	ENSG00000058085	-4.46923	-2.29421	-1.25138	0.000249736
ENSG00000100196.6	KDELR3	protein_coding	+	gene	15386	chr22	38864067	38879452	ENSG00000100196	-2.9199	-1.99626	-1.10241	0.000250645
ENSG00000186907.3	RTN4RL2	protein_coding	+	gene	16986	chr11	57228022	57245007	ENSG00000186907	0.178769	0.327744	2.56236	0.000251091
ENSG00000229557.1	LINC00379	lincRNA	-	gene	3795	chr13	91779867	91783661	ENSG00000229557	-4.88636	-3.33703	-1.81749	0.000252305
ENSG00000259565.2	KRT8P23	pseudogene	-	gene	1207	chr15	77271586	77272792	ENSG00000259565	-3.486	-2.86031	-1.96646	0.000252305
ENSG00000103769.5	RAB11A	protein_coding	+	gene	165938	chr15	66018392	66184329	ENSG00000103769	-1.60892	-1.07262	-0.625692	0.000252963
ENSG00000223657.2	KRT8P51	pseudogene	-	gene	274	chr7	136623027	136623300	ENSG00000223657	-2.8901	-2.11544	-1.13221	0.000262092
ENSG00000260731.1	KRT8P22	pseudogene	-	gene	1415	chr16	78082380	78083794	ENSG00000260731	-3.15826	-2.50277	-1.54933	0.000262823
ENSG00000185650.8	ZFP36L1	protein_coding	-	gene	8814	chr14	69254377	69263190	ENSG00000185650	-2.08564	-1.43015	-0.804462	0.000264283
ENSG00000220378.3	KRT8P42	pseudogene	-	gene	1699	chr6	134618135	134619833	ENSG00000220378	-3.15826	-2.53256	-1.69831	0.000264468
ENSG00000082684.10	SEMA5B	protein_coding	-	gene	119412	chr3	122628041	122747452	ENSG00000082684	1.13221	2.26441	3.15826	0.000268902
ENSG00000215553.3	KRT18P3	pseudogene	-	gene	1288	chr20	22713440	22714727	ENSG00000215553	-4.02231	-3.39662	-1.54933	0.000288293
ENSG00000235124.1	KRT8P17	pseudogene	+	gene	1448	chrX	58011120	58012567	ENSG00000235124	-3.42641	-2.80072	-1.87708	0.000288681
ENSG00000213601.3	KRT18P19	pseudogene	-	gene	705	chr2	190175989	190176693	ENSG00000213601	-3.33703	-2.74113	-1.90687	0.000291223
ENSG00000229150.1	CRYGEP	pseudogene	-	gene	4279	chr2	208972957	208977235	ENSG00000229150	1.22159	2.38359	3.24764	0.000291983
ENSG00000075223.9	SEMA3C	protein_coding	-	gene	179822	chr7	80371854	80551675	ENSG00000075223	-3.75415	-3.06887	-1.99626	0.000295631
ENSG00000027075.9	PRKCH	protein_coding	+	gene	363418	chr14	61654277	62017694	ENSG00000027075	-4.0819	-3.486	-2.23462	0.000298273
ENSG00000113269.9	RNF130	protein_coding	-	gene	160468	chr5	179338651	179499118	ENSG00000113269	0.774667	1.43015	1.99626	0.000298273
ENSG00000223508.5	RPL23AP53	pseudogene	-	gene	19046	chr8	163186	182231	ENSG00000223508	-2.9199	-2.11544	-1.13221	0.000298273
ENSG00000186792.11	HYAL3	protein_coding	-	gene	6638	chr3	50330262	50336899	ENSG00000186792	-3.21785	-2.47298	-1.69831	0.000301744
ENSG00000273132.1	RP11-350J20.12	antisense	+	gene	731	chr6	150173598	150174328	ENSG00000273132	-1.25138	-0.476718	-0.208564	0.000301775
ENSG00000173848.14	NET1	protein_coding	+	gene	45913	chr10	5454514	5500426	ENSG00000173848	-2.38359	-1.57913	-0.864052	0.000303557
ENSG00000178921.9	PFAS	protein_coding	+	gene	22874	chr17	8150936	8173809	ENSG00000178921	0.744872	1.40036	2.11544	0.000308069
ENSG00000146038.7	DCDC2	protein_coding	-	gene	186297	chr6	24171984	24358280	ENSG00000146038	-4.61821	-3.72436	-1.93667	0.000309451
ENSG00000119900.7	OGFRL1	protein_coding	+	gene	20148	chr6	71998506	72018653	ENSG00000119900	-3.15826	-2.44318	-1.63872	0.000311894
ENSG00000168743.8	NPNT	protein_coding	+	gene	109253	chr4	106815932	106925184	ENSG00000168743	-2.74113	-1.93667	-1.01303	0.000314195
ENSG00000135333.9	EPHA7	protein_coding	-	gene	179528	chr6	93949738	94129265	ENSG00000135333	1.162	2.3538	3.39662	0.000316749
ENSG00000131016.12	AKAP12	protein_coding	+	gene	118559	chr6	151561134	151679692	ENSG00000131016	-3.90313	-2.65174	-1.34077	0.000322281
ENSG00000213538.4	KRT8P41	pseudogene	+	gene	1828	chr11	9115910	9117737	ENSG00000213538	-3.24764	-2.62195	-1.7579	0.000325031
ENSG00000215867.4	KRT18P57	pseudogene	-	gene	1254	chr1	112190913	112192166	ENSG00000215867	-3.87333	-3.24764	-1.93667	0.000325031
ENSG00000258955.1	LINC00519	lincRNA	-	gene	23971	chr14	51771134	51795104	ENSG00000258955	-1.45995	-0.476718	-0.178769	0.000325542
ENSG00000187514.10	PTMA	protein_coding	+	gene	6647	chr2	232571605	232578251	ENSG00000187514	0.566103	1.07262	1.51954	0.000328858
ENSG00000215333.3	KRT18P23	pseudogene	+	gene	1283	chr22	44962845	44964127	ENSG00000215333	-3.54559	-2.94969	-1.96646	0.000334203
ENSG00000080822.12	CLDND1	protein_coding	-	gene	25155	chr3	98216756	98241910	ENSG00000080822	-1.81749	-1.22159	-0.685282	0.000334655
ENSG00000081189.9	MEF2C	protein_coding	-	gene	185948	chr5	88013975	88199922	ENSG00000081189	-2.68154	-2.02605	-0.417128	0.000334655
ENSG00000156675.11	RAB11FIP1	protein_coding	-	gene	40850	chr8	37716136	37756985	ENSG00000156675	-2.56236	-1.60892	-0.893846	0.000338105
ENSG00000092841.14	MYL6	protein_coding	+	gene	5336	chr12	56551945	56557280	ENSG00000092841	-1.04282	-0.715077	-0.417128	0.000338122
ENSG00000203780.6	FANK1	protein_coding	+	gene	113054	chr10	127585108	127698161	ENSG00000203780	-4.26067	-3.57539	-2.11544	0.000338453
ENSG00000187583.6	PLEKHN1	protein_coding	+	gene	9369	chr1	901877	911245	ENSG00000187583	-1.7579	-0.595898	-0.357539	0.00033964
ENSG00000167034.9	NKX3-1	protein_coding	-	gene	4235	chr8	23536206	23540440	ENSG00000167034	-5.30349	-3.66477	-1.7281	0.000347849
ENSG00000017427.11	IGF1	protein_coding	-	gene	84779	chr12	102789645	102874423	ENSG00000017427	-2.20482	-1.57913	-0.506513	0.000356519
ENSG00000113070.6	HBEGF	protein_coding	-	gene	13789	chr5	139712428	139726216	ENSG00000113070	-4.23087	-3.42641	-2.29421	0.000356519
ENSG00000164111.10	ANXA5	protein_coding	-	gene	29159	chr4	122589110	122618268	ENSG00000164111	-2.14523	-1.43015	-0.744872	0.000360433
ENSG00000095932.5	C19orf77	protein_coding	-	gene	6136	chr19	3474405	3480540	ENSG00000095932	1.63872	3.03908	3.84354	0.000362951
ENSG00000145349.12	CAMK2D	protein_coding	-	gene	310896	chr4	114372188	114683083	ENSG00000145349	-2.97949	-1.90687	-0.983231	0.000363564
ENSG00000166598.8	HSP90B1	protein_coding	+	gene	23539	chr12	104323885	104347423	ENSG00000166598	-1.48974	-1.01303	-0.566103	0.000373397
ENSG00000117308.10	GALE	protein_coding	-	gene	5183	chr1	24122089	24127271	ENSG00000117308	-2.74113	-1.7281	-0.953436	0.000373884
ENSG00000130962.13	PRRG1	protein_coding	+	gene	108021	chrX	37208528	37316548	ENSG00000130962	-4.35005	-2.08564	-1.1918	0.000373884
ENSG00000139835.9	GRTP1	protein_coding	-	gene	39942	chr13	113978505	114018446	ENSG00000139835	1.13221	2.05585	2.97949	0.000374533
ENSG00000177469.12	PTRF	protein_coding	-	gene	21066	chr17	40554470	40575535	ENSG00000177469	-2.59215	-1.7281	-0.923641	0.000375758
ENSG00000115756.8	HPCAL1	protein_coding	+	gene	124729	chr2	10443015	10567743	ENSG00000115756	-4.26067	-3.5158	-1.43015	0.000380778
ENSG00000250504.2	KRT18P51	pseudogene	+	gene	746	chr4	145493390	145494135	ENSG00000250504	-3.00928	-2.3538	-1.37056	0.000380778
ENSG00000253219.1	KRT18P41	pseudogene	-	gene	1277	chr5	169567668	169568944	ENSG00000253219	-3.87333	-3.24764	-1.7281	0.000380778
ENSG00000143367.11	TUFT1	protein_coding	+	gene	43279	chr1	151512781	151556059	ENSG00000143367	-3.21785	-1.99626	-1.13221	0.000382516
ENSG00000140575.8	IQGAP1	protein_coding	+	gene	114026	chr15	90931450	91045475	ENSG00000140575	-2.26441	-1.51954	-0.834257	0.00038686
ENSG00000106804.6	C5	protein_coding	-	gene	97939	chr9	123714616	123812554	ENSG00000106804	-4.49903	-3.15826	-1.93667	0.000389649
ENSG00000250363.1	KRT18P21	pseudogene	+	gene	1272	chr4	116841863	116843134	ENSG00000250363	-3.30723	-2.71133	-1.87708	0.000394574
ENSG00000063180.4	CA11	protein_coding	-	gene	8371	chr19	49141199	49149569	ENSG00000063180	1.37056	2.44318	3.5158	0.0003975
ENSG00000164096.10	C4orf3	protein_coding	-	gene	7394	chr4	120218207	120225600	ENSG00000164096	-1.69831	-1.1918	-0.655487	0.0003975
ENSG00000271602.1	KRT8P49	pseudogene	-	gene	1432	chr11	4743970	4745401	ENSG00000271602	-3.72436	-3.09867	-1.87708	0.000402167
ENSG00000116678.14	LEPR	protein_coding	+	gene	220995	chr1	65886248	66107242	ENSG00000116678	-2.26441	-1.51954	-0.834257	0.000404867
ENSG00000215807.3	KRT18P65	pseudogene	-	gene	1401	chr6	112682639	112684039	ENSG00000215807	-3.99251	-3.33703	-1.37056	0.000405639
ENSG00000271885.1	SRSF8	polymorphic_pseudogene	+	gene	2028	chr11	94800361	94802388	ENSG00000271885	-4.26067	-3.63498	-1.54933	0.000407265
ENSG00000025423.7	HSD17B6	protein_coding	+	gene	35630	chr12	57145945	57181574	ENSG00000025423	0.953436	1.7281	2.44318	0.000413989
ENSG00000174640.8	SLCO2A1	protein_coding	-	gene	119489	chr3	133651540	133771028	ENSG00000174640	-3.93292	-3.21785	-2.14523	0.000419377
ENSG00000168036.12	CTNNB1	protein_coding	+	gene	65260	chr3	41236328	41301587	ENSG00000168036	-1.57913	-1.22159	-0.685282	0.000434332
ENSG00000218153.2	KRT18P22	pseudogene	-	gene	1347	chr6	116778486	116779832	ENSG00000218153	-3.39662	-2.77092	-1.90687	0.000436648
ENSG00000230316.2	FEZF1-AS1	antisense	+	gene	6420	chr7	121943712	121950131	ENSG00000230316	1.66851	3.09867	3.87333	0.000436648
ENSG00000204044.5	RP11-465L10.10	antisense	-	gene	8572	chr20	44642141	44650712	ENSG00000204044	-3.99251	-3.21785	-1.69831	0.000437368
ENSG00000248971.2	KRT8P46	pseudogene	-	gene	1426	chr4	103649903	103651328	ENSG00000248971	-3.69457	-3.06887	-1.99626	0.000437368
ENSG00000149380.7	P4HA3	protein_coding	-	gene	75857	chr11	73946846	74022702	ENSG00000149380	-3.57539	-3.00928	-1.43015	0.000438683
ENSG00000130558.14	OLFM1	protein_coding	+	gene	45758	chr9	137967268	138013025	ENSG00000130558	0.566103	1.93667	2.86031	0.000438837
ENSG00000169594.8	BNC1	protein_coding	-	gene	28812	chr15	83924655	83953466	ENSG00000169594	-3.09867	-2.3538	-1.48974	0.000440311
ENSG00000166546.9	BEAN1	protein_coding	+	gene	66233	chr16	66461200	66527432	ENSG00000166546	-2.14523	-1.34077	-0.446923	0.000442195
ENSG00000233554.1	RP11-326F20.5	antisense	+	gene	13009	chr9	33166973	33179981	ENSG00000233554	-2.17503	-0.208564	-0.178769	0.000455068
ENSG00000163479.9	SSR2	protein_coding	-	gene	11912	chr1	155978839	155990750	ENSG00000163479	-1.63872	-1.10241	-0.625692	0.000455588
ENSG00000248568.1	KRT8P48	pseudogene	-	gene	1220	chr5	146085944	146087163	ENSG00000248568	-3.72436	-3.06887	-1.84728	0.000455588
ENSG00000176170.9	SPHK1	protein_coding	+	gene	11277	chr17	74372665	74383941	ENSG00000176170	-2.14523	-0.625692	-0.417128	0.000455746
ENSG00000267260.1	CTD-2162K18.4	protein_coding	+	gene	3926	chr19	37264055	37267980	ENSG00000267260	1.28118	2.324	3.57539	0.000460667
ENSG00000166206.9	GABRB3	protein_coding	-	gene	395994	chr15	26788693	27184686	ENSG00000166206	1.31097	2.41339	3.42641	0.000476866
ENSG00000241772.2	AC092620.2	3prime_overlapping_ncrna	+	gene	5369	chr2	139326660	139332028	ENSG00000241772	-2.324	-1.66851	-1.01303	0.00048148
ENSG00000267199.1	RP11-861E21.2	antisense	+	gene	9316	chr18	12438889	12448204	ENSG00000267199	-2.41339	-1.66851	-0.893846	0.000488578
ENSG00000186807.9	ANXA8L2	protein_coding	+	gene	16106	chr10	47746936	47763041	ENSG00000186807	-1.87708	-1.07262	-0.476718	0.000491989
ENSG00000226965.1	AC003088.1	lincRNA	-	gene	102516	chr7	110072296	110174811	ENSG00000226965	-1.84728	-0.595898	-0.357539	0.000496023
ENSG00000145642.7	FAM159B	protein_coding	+	gene	27783	chr5	63986135	64013917	ENSG00000145642	1.99626	3.486	4.40964	0.00050408
ENSG00000254831.1	KRT18P58	pseudogene	-	gene	1120	chr11	6015106	6016225	ENSG00000254831	-3.45621	-2.83051	-1.84728	0.000506441
ENSG00000249668.1	KRT18P56	pseudogene	+	gene	550	chr5	40066753	40067302	ENSG00000249668	-2.80072	-2.05585	-1.01303	0.00050673
ENSG00000261780.2	CTD-2354A18.1	processed_transcript	+	gene	24938	chr18	70992176	71017113	ENSG00000261780	-2.65174	-1.78769	-0.595898	0.00050673
ENSG00000269012.1	KRT18P40	pseudogene	+	gene	2263	chr19	21143914	21146176	ENSG00000269012	-3.03908	-2.38359	-1.48974	0.000507691
ENSG00000188641.8	DPYD	protein_coding	-	gene	843307	chr1	97543299	98386605	ENSG00000188641	-1.28118	-0.536308	-0.178769	0.000508581
ENSG00000049245.8	VAMP3	protein_coding	+	gene	10164	chr1	7831329	7841492	ENSG00000049245	-2.26441	-1.43015	-0.774667	0.000517473
ENSG00000105143.8	SLC1A6	protein_coding	-	gene	72957	chr19	15060846	15133802	ENSG00000105143	-4.26067	-3.15826	-1.87708	0.000517473
ENSG00000100122.5	CRYBB1	protein_coding	-	gene	18811	chr22	26995242	27014052	ENSG00000100122	0.11918	0.238359	3.00928	0.000519333
ENSG00000229646.2	RP11-330A16.1	lincRNA	-	gene	2177	chr6	14597745	14599921	ENSG00000229646	0.0595898	0.208564	0.864052	0.000523426
ENSG00000196776.10	CD47	protein_coding	-	gene	47728	chr3	107762145	107809872	ENSG00000196776	-2.59215	-1.7579	-0.923641	0.000529258
ENSG00000198211.8	TUBB3	protein_coding	+	gene	16928	chr16	89985573	90002500	ENSG00000198211	-2.83051	-1.84728	-0.983231	0.000529258
ENSG00000065057.3	NTHL1	protein_coding	-	gene	8052	chr16	2089816	2097867	ENSG00000065057	0.953436	1.78769	2.62195	0.000529565
ENSG00000170234.8	PWWP2A	protein_coding	-	gene	57623	chr5	159488808	159546430	ENSG00000170234	1.07262	1.96646	2.86031	0.000542699
ENSG00000208038.1	MIR492	miRNA	+	gene	116	chr12	95228174	95228289	ENSG00000208038	-2.9199	-2.20482	-1.28118	0.000547435
ENSG00000227050.1	RP11-460I13.2	antisense	-	gene	21319	chr1	28265386	28286704	ENSG00000227050	1.51954	2.68154	3.486	0.000557131
ENSG00000125266.6	EFNB2	protein_coding	-	gene	45384	chr13	107142079	107187462	ENSG00000125266	-4.61821	-2.23462	-1.22159	0.000558014
ENSG00000111907.16	TPD52L1	protein_coding	+	gene	145359	chr6	125440195	125585553	ENSG00000111907	-2.74113	-1.7579	-0.953436	0.00055978
ENSG00000184470.15	TXNRD2	protein_coding	-	gene	66302	chr22	19863040	19929341	ENSG00000184470	-3.63498	-2.41339	-1.1918	0.00055978
ENSG00000213465.3	ARL2	protein_coding	+	gene	8072	chr11	64781585	64789656	ENSG00000213465	0.566103	1.10241	1.57913	0.000560538
ENSG00000132639.8	SNAP25	protein_coding	+	gene	88589	chr20	10199478	10288066	ENSG00000132639	-1.96646	-0.238359	-0.178769	0.000565153
ENSG00000196664.4	TLR7	protein_coding	+	gene	23298	chrX	12885202	12908499	ENSG00000196664	-2.47298	-1.78769	-0.715077	0.000566746
ENSG00000100162.10	CENPM	protein_coding	-	gene	8444	chr22	42334725	42343168	ENSG00000100162	0.834257	1.63872	2.38359	0.000569699
ENSG00000106080.6	FKBP14	protein_coding	-	gene	16098	chr7	30050203	30066300	ENSG00000106080	-2.8901	-1.93667	-1.04282	0.000576009
ENSG00000123560.9	PLP1	protein_coding	+	gene	18902	chrX	103028647	103047548	ENSG00000123560	1.162	2.20482	3.39662	0.000578709
ENSG00000207857.2	AC097639.1	miRNA	+	gene	92	chr3	32301220	32301311	ENSG00000207857	-3.99251	-3.30723	-1.40036	0.0005848
ENSG00000066322.8	ELOVL1	protein_coding	-	gene	4629	chr1	43829068	43833696	ENSG00000066322	-3.66477	-2.29421	-1.1918	0.000589244
ENSG00000267365.1	KCNJ2-AS1	antisense	-	gene	2442	chr17	68163102	68165543	ENSG00000267365	-1.63872	-0.238359	-0.178769	0.000593814
ENSG00000213211.2	KRT18P64	pseudogene	+	gene	1219	chr6	85997507	85998725	ENSG00000213211	-4.02231	-3.24764	-1.162	0.00059492
ENSG00000074771.3	NOX3	protein_coding	-	gene	60534	chr6	155716504	155777037	ENSG00000074771	-4.76718	-4.02231	-1.84728	0.000598979
ENSG00000167642.8	SPINT2	protein_coding	+	gene	48580	chr19	38734675	38783254	ENSG00000167642	-1.7281	-1.162	-0.625692	0.000606912
ENSG00000214049.6	UCA1	processed_transcript	+	gene	7360	chr19	15939771	15947130	ENSG00000214049	-8.7299	-7.89564	-2.68154	0.000619695
ENSG00000188984.7	AADACL3	protein_coding	+	gene	12609	chr1	12776118	12788726	ENSG00000188984	-2.38359	-1.66851	-0.268154	0.000620736
ENSG00000170006.7	TMEM154	protein_coding	-	gene	61534	chr4	153539784	153601317	ENSG00000170006	-3.39662	-1.93667	-1.01303	0.000624061
ENSG00000177459.6	C8orf47	protein_coding	+	gene	29300	chr8	99076539	99105838	ENSG00000177459	-2.50277	-1.7281	-0.804462	0.000624061
ENSG00000135119.10	RNFT2	protein_coding	+	gene	115341	chr12	117176096	117291436	ENSG00000135119	1.01303	1.90687	2.80072	0.000630333
ENSG00000038427.11	VCAN	protein_coding	+	gene	110839	chr5	82767284	82878122	ENSG00000038427	0.983231	1.87708	2.80072	0.000635954
ENSG00000113721.9	PDGFRB	protein_coding	-	gene	42036	chr5	149493400	149535435	ENSG00000113721	-3.72436	-3.09867	-1.93667	0.000635954
ENSG00000178038.12	ALS2CL	protein_coding	-	gene	24708	chr3	46710487	46735194	ENSG00000178038	-2.26441	-1.66851	-0.357539	0.000635954
ENSG00000241770.1	RP11-555M1.3	antisense	+	gene	5682	chr3	156881241	156886922	ENSG00000241770	-2.83051	-2.05585	-1.07262	0.000635954
ENSG00000171724.2	VAT1L	protein_coding	+	gene	191578	chr16	77822427	78014004	ENSG00000171724	1.37056	2.59215	4.11169	0.000638476
ENSG00000271020.1	RP11-10C24.1	lincRNA	-	gene	533	chr3	33838641	33839173	ENSG00000271020	-0.923641	-0.357539	-0.178769	0.000638476
ENSG00000169469.7	SPRR1B	protein_coding	+	gene	1699	chr1	153003678	153005376	ENSG00000169469	-4.55862	-0.506513	-0.387333	0.000642613
ENSG00000243701.1	LINC00883	lincRNA	+	gene	86273	chr3	106959539	107045811	ENSG00000243701	-4.11169	-3.36682	-1.81749	0.000648263
ENSG00000134871.13	COL4A2	protein_coding	+	gene	207216	chr13	110958159	111165374	ENSG00000134871	-2.97949	-1.87708	-1.01303	0.000656
ENSG00000258947.2	TUBB3	protein_coding	+	gene	17370	chr16	89987800	90005169	ENSG00000258947	-2.83051	-1.84728	-0.983231	0.000657913
ENSG00000103187.6	COTL1	protein_coding	-	gene	52484	chr16	84599200	84651683	ENSG00000103187	-2.47298	-1.60892	-0.834257	0.000664209
ENSG00000261409.1	RP6-24A23.7	sense_overlapping	-	gene	4996	chrX	107963179	107968174	ENSG00000261409	1.60892	2.9199	4.0819	0.000664209
ENSG00000120963.7	ZNF706	protein_coding	-	gene	28316	chr8	102190106	102218421	ENSG00000120963	-1.7579	-1.162	-0.625692	0.000666814
ENSG00000128610.7	FEZF1	protein_coding	-	gene	9298	chr7	121941448	121950745	ENSG00000128610	1.57913	3.39662	4.82677	0.000666814
ENSG00000123119.7	NECAB1	protein_coding	+	gene	167859	chr8	91803778	91971636	ENSG00000123119	0.864052	1.63872	2.3538	0.000673883
ENSG00000100297.11	MCM5	protein_coding	+	gene	25368	chr22	35796056	35821423	ENSG00000100297	1.04282	1.99626	2.86031	0.000679433
ENSG00000271647.1	KRT8P47	pseudogene	-	gene	1398	chr1	44568978	44570375	ENSG00000271647	-2.9199	-2.23462	-1.28118	0.000680272
ENSG00000160808.5	MYL3	protein_coding	-	gene	24298	chr3	46899362	46923659	ENSG00000160808	-2.56236	-0.506513	-0.297949	0.000696245
ENSG00000108830.7	RND2	protein_coding	+	gene	6800	chr17	41177258	41184057	ENSG00000108830	0.983231	1.96646	2.94969	0.000696255
ENSG00000120279.6	MYCT1	protein_coding	+	gene	26673	chr6	153019030	153045702	ENSG00000120279	-3.15826	-2.44318	-1.60892	0.000696262
ENSG00000211769.1	TRBJ2-5	TR_J_gene	+	gene	48	chr7	142494803	142494850	ENSG00000211769	-0.804462	-0.357539	-0.148974	0.000696262
ENSG00000134207.10	SYT6	protein_coding	-	gene	64629	chr1	114631913	114696541	ENSG00000134207	1.25138	2.38359	3.486	0.000700331
ENSG00000130413.11	STK33	protein_coding	-	gene	202419	chr11	8413418	8615836	ENSG00000130413	1.48974	2.65174	3.72436	0.000717911
ENSG00000234603.2	AL356740.1	pseudogene	+	gene	444	chr13	113539551	113539994	ENSG00000234603	-0.774667	-0.327744	-0.178769	0.000717964
ENSG00000176692.4	FOXC2	protein_coding	+	gene	1683	chr16	86600857	86602539	ENSG00000176692	-1.13221	-0.446923	-0.148974	0.000718846
ENSG00000124788.13	ATXN1	protein_coding	-	gene	462380	chr6	16299343	16761722	ENSG00000124788	-3.5158	-2.74113	-1.7579	0.000719679
ENSG00000135205.10	CCDC146	protein_coding	+	gene	207100	chr7	76751751	76958850	ENSG00000135205	-1.48974	-0.625692	-0.297949	0.000720962
ENSG00000217624.2	RP11-204C16.4	pseudogene	-	gene	735	chrX	41535013	41535747	ENSG00000217624	-2.83051	-2.29421	-1.34077	0.000746365
ENSG00000144677.10	CTDSPL	protein_coding	+	gene	122510	chr3	37903451	38025960	ENSG00000144677	-2.8901	-1.81749	-1.01303	0.000760535
ENSG00000160783.15	PMF1	protein_coding	+	gene	30091	chr1	156182784	156212874	ENSG00000160783	0.595898	1.162	1.69831	0.000768576
ENSG00000156030.8	ELMSAN1	protein_coding	-	gene	75164	chr14	74181825	74256988	ENSG00000156030	-2.80072	-1.84728	-0.953436	0.000768731
ENSG00000102931.3	ARL2BP	protein_coding	+	gene	8507	chr16	57279010	57287516	ENSG00000102931	-2.38359	-1.51954	-0.804462	0.000769372
ENSG00000227495.1	AC109333.10	antisense	-	gene	880	chr17	4922509	4923388	ENSG00000227495	-1.1918	-0.476718	-0.148974	0.000769833
ENSG00000110880.6	CORO1C	protein_coding	-	gene	86488	chr12	109038885	109125372	ENSG00000110880	-1.7579	-1.162	-0.625692	0.000770974
ENSG00000249899.1	CTD-2175A23.1	antisense	-	gene	57860	chr5	52228249	52286108	ENSG00000249899	-0.923641	-0.357539	-0.148974	0.000773842
ENSG00000141052.13	MYOCD	protein_coding	+	gene	103060	chr17	12569207	12672266	ENSG00000141052	-2.50277	-1.84728	-0.327744	0.00077659
ENSG00000067064.6	IDI1	protein_coding	-	gene	9263	chr10	1085848	1095110	ENSG00000067064	-1.99626	-1.34077	-0.685282	0.000782976
ENSG00000143164.11	DCAF6	protein_coding	+	gene	140061	chr1	167905021	168045081	ENSG00000143164	-2.02605	-1.34077	-0.715077	0.000784108
ENSG00000174628.12	IQCK	protein_coding	+	gene	141130	chr16	19727778	19868907	ENSG00000174628	0.744872	1.43015	2.05585	0.000785867
ENSG00000044574.7	HSPA5	protein_coding	-	gene	6478	chr9	127997132	128003609	ENSG00000044574	-1.96646	-1.31097	-0.715077	0.000792359
ENSG00000076248.6	UNG	protein_coding	+	gene	13419	chr12	109535379	109548797	ENSG00000076248	0.834257	1.63872	2.38359	0.000793815
ENSG00000102580.10	DNAJC3	protein_coding	+	gene	117851	chr13	96329393	96447243	ENSG00000102580	-1.7281	-1.162	-0.625692	0.000796395
ENSG00000117592.8	PRDX6	protein_coding	+	gene	11542	chr1	173446405	173457946	ENSG00000117592	-1.63872	-1.10241	-0.595898	0.000796395
ENSG00000183255.7	PTTG1IP	protein_coding	-	gene	24253	chr21	46269500	46293752	ENSG00000183255	-1.66851	-1.13221	-0.595898	0.000796395
ENSG00000267083.1	KRT18P61	pseudogene	+	gene	1298	chr17	58887526	58888823	ENSG00000267083	-2.68154	-1.96646	-0.923641	0.000797332
ENSG00000134291.7	TMEM106C	protein_coding	+	gene	5310	chr12	48357352	48362661	ENSG00000134291	-2.74113	-1.7579	-0.864052	0.000811951
ENSG00000136240.5	KDELR2	protein_coding	-	gene	38290	chr7	6485584	6523873	ENSG00000136240	-1.60892	-1.10241	-0.595898	0.000849339
ENSG00000100628.7	ASB2	protein_coding	-	gene	42639	chr14	94400499	94443137	ENSG00000100628	-1.96646	-1.37056	-0.417128	0.000857893
ENSG00000163568.9	AIM2	protein_coding	-	gene	84613	chr1	159032274	159116886	ENSG00000163568	-2.71133	-2.11544	-0.536308	0.000864003
ENSG00000089220.4	PEBP1	protein_coding	+	gene	9727	chr12	118573663	118583389	ENSG00000089220	0.506513	0.983231	1.43015	0.000874926
ENSG00000102172.11	SMS	protein_coding	+	gene	67108	chrX	21958691	22025798	ENSG00000102172	-2.20482	-1.54933	-0.893846	0.000897032
ENSG00000215606.4	KRT18P35	pseudogene	-	gene	1269	chr3	141189476	141190744	ENSG00000215606	-3.00928	-2.324	-1.37056	0.000903002
ENSG00000143036.12	SLC44A3	protein_coding	+	gene	74905	chr1	95285898	95360802	ENSG00000143036	-3.87333	-3.27744	-1.7579	0.000912333
ENSG00000160789.15	LMNA	protein_coding	+	gene	57517	chr1	156052364	156109880	ENSG00000160789	-2.65174	-1.63872	-0.864052	0.000914472
ENSG00000122042.9	UBL3	protein_coding	-	gene	86314	chr13	30338508	30424821	ENSG00000122042	-3.45621	-2.14523	-1.13221	0.000918961
ENSG00000135069.9	PSAT1	protein_coding	+	gene	32951	chr9	80912059	80945009	ENSG00000135069	0.685282	1.40036	2.02605	0.000926669
ENSG00000232325.3	AC093627.7	lincRNA	-	gene	864	chr7	70972	71835	ENSG00000232325	0.0595898	0.387333	1.7579	0.000926669
ENSG00000140332.11	TLE3	protein_coding	-	gene	50387	chr15	70340129	70390515	ENSG00000140332	0.864052	1.69831	2.41339	0.000932836
ENSG00000133106.10	EPSTI1	protein_coding	-	gene	105884	chr13	43460524	43566407	ENSG00000133106	-4.37985	-3.66477	-1.37056	0.000949737
ENSG00000137076.14	TLN1	protein_coding	-	gene	35448	chr9	35696945	35732392	ENSG00000137076	-2.324	-1.51954	-0.834257	0.000949737
ENSG00000076067.7	RBMS2	protein_coding	+	gene	69033	chr12	56915713	56984745	ENSG00000076067	-3.54559	-2.8901	-1.69831	0.000957937
ENSG00000273143.1	RP11-525A16.4	lincRNA	-	gene	67365	chr10	112188598	112255962	ENSG00000273143	-1.60892	-0.685282	-0.268154	0.000968516
ENSG00000069869.11	NEDD4	protein_coding	-	gene	166825	chr15	56119120	56285944	ENSG00000069869	-4.02231	-3.33703	-1.31097	0.000970521
ENSG00000154640.10	BTG3	protein_coding	-	gene	19295	chr21	18965971	18985265	ENSG00000154640	-2.50277	-1.63872	-0.893846	0.000973647
ENSG00000175591.7	P2RY2	protein_coding	+	gene	18055	chr11	72929343	72947397	ENSG00000175591	-2.3538	-1.7281	-0.625692	0.000999512
ENSG00000084764.6	MAPRE3	protein_coding	+	gene	56585	chr2	27193480	27250064	ENSG00000084764	-1.25138	-0.536308	-0.297949	0.0010049
ENSG00000143333.6	RGS16	protein_coding	-	gene	5786	chr1	182567758	182573543	ENSG00000143333	-4.6778	-3.36682	-1.63872	0.0010049
ENSG00000167992.8	VWCE	protein_coding	-	gene	37135	chr11	61025762	61062896	ENSG00000167992	-1.81749	-0.536308	-0.238359	0.0010049
ENSG00000139793.14	MBNL2	protein_coding	+	gene	172687	chr13	97873688	98046374	ENSG00000139793	-3.69457	-3.09867	-1.66851	0.00100611
ENSG00000071205.7	ARHGAP10	protein_coding	+	gene	340718	chr4	148653214	148993931	ENSG00000071205	-3.06887	-2.05585	-0.983231	0.00100722
ENSG00000235602.4	POU5F1P3	pseudogene	-	gene	1080	chr12	8286368	8287447	ENSG00000235602	0.595898	1.57913	3.12846	0.0010127
ENSG00000167553.10	TUBA1C	protein_coding	+	gene	84596	chr12	49582519	49667114	ENSG00000167553	-1.54933	-1.01303	-0.536308	0.0010161
ENSG00000124795.10	DEK	protein_coding	-	gene	40956	chr6	18224099	18265054	ENSG00000124795	0.536308	1.04282	1.51954	0.00102526
ENSG00000186812.8	ZNF397	protein_coding	+	gene	26104	chr18	32820994	32847097	ENSG00000186812	1.1918	2.17503	3.03908	0.00103445
ENSG00000267257.1	RP11-1151B14.4	antisense	+	gene	3138	chr18	56202647	56205784	ENSG00000267257	-1.34077	-0.476718	-0.148974	0.00104497
ENSG00000089327.10	FXYD5	protein_coding	+	gene	15154	chr19	35645633	35660786	ENSG00000089327	-2.23462	-1.43015	-0.715077	0.00104821
ENSG00000128050.4	PAICS	protein_coding	+	gene	25628	chr4	57301907	57327534	ENSG00000128050	0.476718	0.983231	1.45995	0.00105471
ENSG00000155760.1	FZD7	protein_coding	+	gene	3851	chr2	202899310	202903160	ENSG00000155760	0.864052	1.7281	2.62195	0.00108132
ENSG00000048405.5	ZNF800	protein_coding	-	gene	85135	chr7	126986844	127071978	ENSG00000048405	-4.0819	-3.39662	-1.54933	0.00109255
ENSG00000095002.8	MSH2	protein_coding	+	gene	159343	chr2	47630108	47789450	ENSG00000095002	0.715077	1.40036	1.99626	0.00109475
ENSG00000228474.1	OST4	protein_coding	-	gene	1302	chr2	27293340	27294641	ENSG00000228474	-1.54933	-1.04282	-0.566103	0.00109693
ENSG00000261759.1	RP11-626G11.3	antisense	-	gene	1654	chr16	19131298	19132951	ENSG00000261759	-4.58841	-2.38359	-1.31097	0.00110262
ENSG00000122884.8	P4HA1	protein_coding	-	gene	89758	chr10	74766975	74856732	ENSG00000122884	-2.05585	-1.34077	-0.715077	0.00110809
ENSG00000133318.9	RTN3	protein_coding	+	gene	78446	chr11	63448918	63527363	ENSG00000133318	0.595898	1.162	1.69831	0.00110809
ENSG00000255443.1	RP1-68D18.4	antisense	-	gene	4643	chr11	35231890	35236532	ENSG00000255443	-2.29421	-1.34077	-0.566103	0.00112633
ENSG00000094975.9	SUCO	protein_coding	+	gene	79483	chr1	172501489	172580971	ENSG00000094975	-2.44318	-1.54933	-0.774667	0.00114181
ENSG00000105810.5	CDK6	protein_coding	-	gene	231674	chr7	92234235	92465908	ENSG00000105810	-4.0819	-2.68154	-1.34077	0.00117676
ENSG00000091527.11	CDV3	protein_coding	+	gene	16532	chr3	133292574	133309105	ENSG00000091527	-1.90687	-1.25138	-0.655487	0.00117702
ENSG00000164220.6	F2RL2	protein_coding	-	gene	7953	chr5	75911307	75919259	ENSG00000164220	-1.90687	-0.506513	-0.297949	0.00118603
ENSG00000185670.7	ZBTB3	protein_coding	-	gene	5870	chr11	62515791	62521660	ENSG00000185670	0.983231	1.90687	2.86031	0.00118936
ENSG00000104824.12	HNRNPL	protein_coding	-	gene	15960	chr19	39327028	39342987	ENSG00000104824	0.536308	1.04282	1.57913	0.00120151
ENSG00000250742.1	RP11-834C11.4	lincRNA	+	gene	6746	chr12	54519882	54526627	ENSG00000250742	-2.94969	-2.14523	-0.327744	0.00120256
ENSG00000156110.9	ADK	protein_coding	+	gene	558102	chr10	75910960	76469061	ENSG00000156110	-1.99626	-1.28118	-0.655487	0.00120287
ENSG00000138336.8	TET1	protein_coding	+	gene	133827	chr10	70320413	70454239	ENSG00000138336	0.715077	1.37056	1.99626	0.00120517
ENSG00000168374.6	ARF4	protein_coding	-	gene	26858	chr3	57557090	57583947	ENSG00000168374	-1.45995	-0.983231	-0.536308	0.00120693
ENSG00000026036.16	RTEL1-TNFRSF6B	protein_coding	+	gene	39385	chr20	62290653	62330037	ENSG00000026036	-3.24764	-2.44318	-1.60892	0.00120798
ENSG00000136603.9	SKIL	protein_coding	+	gene	39158	chr3	170075466	170114623	ENSG00000136603	-3.09867	-2.324	-0.923641	0.00123557
ENSG00000105278.6	ZFR2	protein_coding	-	gene	65009	chr19	3804022	3869030	ENSG00000105278	1.07262	2.05585	2.8901	0.00123942
ENSG00000072071.12	LPHN1	protein_coding	-	gene	56250	chr19	14260750	14316999	ENSG00000072071	1.04282	1.99626	3.00928	0.0012556
ENSG00000172478.13	C2orf54	protein_coding	-	gene	10842	chr2	241825465	241836306	ENSG00000172478	-2.3538	-0.506513	-0.327744	0.00126665
ENSG00000140564.6	FURIN	protein_coding	+	gene	14867	chr15	91411822	91426688	ENSG00000140564	-3.72436	-3.12846	-1.28118	0.00126933
ENSG00000198948.7	MFAP3L	protein_coding	-	gene	46435	chr4	170907748	170954182	ENSG00000198948	-1.93667	-1.28118	-0.297949	0.00128553
ENSG00000244219.2	GS1-259H13.2	lincRNA	+	gene	12751	chr7	99195689	99208439	ENSG00000244219	-1.7281	-0.536308	-0.268154	0.00129112
ENSG00000224984.1	RP11-524H19.2	antisense	-	gene	738	chr6	54704916	54705653	ENSG00000224984	-1.7281	-0.506513	-0.238359	0.00131712
ENSG00000166450.8	PRTG	protein_coding	-	gene	131545	chr15	55903744	56035288	ENSG00000166450	-3.00928	-1.69831	-0.834257	0.00132211
ENSG00000104368.13	PLAT	protein_coding	-	gene	33007	chr8	42032236	42065242	ENSG00000104368	-4.58841	-3.00928	-1.66851	0.00134642
ENSG00000224100.1	AP001630.5	antisense	-	gene	725	chr21	44384749	44385473	ENSG00000224100	-1.40036	-0.536308	-0.297949	0.00135198
ENSG00000261997.1	RP11-212I21.4	lincRNA	+	gene	3828	chr16	55572112	55575939	ENSG00000261997	-2.41339	-1.63872	-0.893846	0.00135745
ENSG00000117228.9	GBP1	protein_coding	-	gene	13042	chr1	89518002	89531043	ENSG00000117228	-1.93667	-0.417128	-0.268154	0.00138119
ENSG00000123374.6	CDK2	protein_coding	+	gene	6016	chr12	56360553	56366568	ENSG00000123374	-1.99626	-1.31097	-0.685282	0.00138416
ENSG00000151725.7	MLF1IP	protein_coding	-	gene	39516	chr4	185615772	185655287	ENSG00000151725	0.595898	1.1918	1.78769	0.00139031
ENSG00000077080.5	ACTL6B	protein_coding	-	gene	13365	chr7	100240720	100254084	ENSG00000077080	0.11918	0.208564	2.9199	0.00139485
ENSG00000188229.5	TUBB4B	protein_coding	+	gene	2495	chr9	140135665	140138159	ENSG00000188229	-1.96646	-1.28118	-0.655487	0.00139529
ENSG00000057935.9	MTA3	protein_coding	+	gene	262379	chr2	42721709	42984087	ENSG00000057935	0.923641	1.7281	2.44318	0.00142085
ENSG00000215149.3	KRT18P32	pseudogene	+	gene	1287	chr1	238654658	238655944	ENSG00000215149	-2.68154	-1.90687	-0.834257	0.00142655
ENSG00000269476.1	CTD-2583A14.9	protein_coding	-	gene	39827	chr19	58388133	58427959	ENSG00000269476	0.864052	1.7579	2.59215	0.00143314
ENSG00000268295.1	RP11-248B24.4	pseudogene	-	gene	261	chr14	92069517	92069777	ENSG00000268295	0.923641	2.62195	3.27744	0.00143437
ENSG00000170423.8	KRT78	protein_coding	-	gene	11289	chr12	53231588	53242876	ENSG00000170423	-2.83051	-1.99626	-0.983231	0.00144227
ENSG00000232104.2	RP11-509J21.1	lincRNA	+	gene	144924	chr9	3526723	3671646	ENSG00000232104	-1.01303	-0.357539	-0.148974	0.00144227
ENSG00000133665.8	DYDC2	protein_coding	+	gene	23329	chr10	82104501	82127829	ENSG00000133665	1.45995	2.59215	3.54559	0.0014596
ENSG00000153233.8	PTPRR	protein_coding	-	gene	282771	chr12	71031853	71314623	ENSG00000153233	-2.20482	-1.63872	-0.476718	0.00146047
ENSG00000154639.14	CXADR	protein_coding	+	gene	81198	chr21	18884700	18965897	ENSG00000154639	0.476718	1.01303	1.48974	0.00147117
ENSG00000118407.10	FILIP1	protein_coding	-	gene	201880	chr6	76001575	76203454	ENSG00000118407	1.34077	2.56236	3.66477	0.00147312
ENSG00000150556.12	LYPD6B	protein_coding	+	gene	177156	chr2	149894621	150071776	ENSG00000150556	-4.35005	-3.5158	-1.60892	0.00149309
ENSG00000126016.9	AMOT	protein_coding	-	gene	66313	chrX	112017731	112084043	ENSG00000126016	-4.0819	-2.324	-1.22159	0.00149617
ENSG00000163347.5	CLDN1	protein_coding	-	gene	16775	chr3	190023490	190040264	ENSG00000163347	-5.36308	-3.54559	-1.48974	0.00149618
ENSG00000080709.10	KCNN2	protein_coding	+	gene	135696	chr5	113696642	113832337	ENSG00000080709	1.66851	3.09867	3.81374	0.00152472
ENSG00000133808.4	MICALCL	protein_coding	+	gene	83065	chr11	12297627	12380691	ENSG00000133808	-1.37056	-0.566103	-0.148974	0.00152726
ENSG00000235750.5	KIAA0040	protein_coding	-	gene	36013	chr1	175126123	175162135	ENSG00000235750	-4.32026	-2.50277	-1.31097	0.00153119
ENSG00000123700.4	KCNJ2	protein_coding	+	gene	11376	chr17	68164814	68176189	ENSG00000123700	-6.25692	-3.15826	-1.81749	0.00153606
ENSG00000128045.5	RASL11B	protein_coding	+	gene	4544	chr4	53728457	53733000	ENSG00000128045	1.13221	2.324	3.96272	0.0015494
ENSG00000087494.11	PTHLH	protein_coding	-	gene	14622	chr12	28111017	28125638	ENSG00000087494	-3.69457	-2.97949	-1.84728	0.00157808
ENSG00000173894.6	CBX2	protein_coding	+	gene	9852	chr17	77751931	77761782	ENSG00000173894	1.22159	2.38359	3.39662	0.00157962
ENSG00000224578.3	HNRNPA1P48	pseudogene	+	gene	1377	chr16	51679667	51681043	ENSG00000224578	0.566103	1.10241	1.63872	0.00157962
ENSG00000144810.11	COL8A1	protein_coding	+	gene	160752	chr3	99357319	99518070	ENSG00000144810	-4.58841	-3.81374	-1.54933	0.0016017
ENSG00000198586.9	TLK1	protein_coding	-	gene	240492	chr2	171847333	172087824	ENSG00000198586	0.536308	1.10241	1.66851	0.00162059
ENSG00000166482.7	MFAP4	protein_coding	-	gene	3799	chr17	19286755	19290553	ENSG00000166482	1.162	2.56236	3.30723	0.00162895
ENSG00000011201.6	KAL1	protein_coding	-	gene	203313	chrX	8496915	8700227	ENSG00000011201	1.34077	2.77092	3.75415	0.00163716
ENSG00000119280.12	C1orf198	protein_coding	-	gene	32471	chr1	230972865	231005335	ENSG00000119280	-2.44318	-1.60892	-0.774667	0.00163716
ENSG00000182165.13	TP53TG1	lincRNA	-	gene	20291	chr7	86954541	86974831	ENSG00000182165	-2.74113	-1.81749	-0.983231	0.00163716
ENSG00000187824.4	TMEM220	protein_coding	-	gene	31302	chr17	10602332	10633633	ENSG00000187824	1.48974	2.77092	3.72436	0.00164837
ENSG00000267573.1	KRT8P5	pseudogene	-	gene	1458	chr18	41900765	41902222	ENSG00000267573	-2.8901	-2.14523	-1.1918	0.0016546
ENSG00000117595.6	IRF6	protein_coding	-	gene	20430	chr1	209959036	209979465	ENSG00000117595	-3.60518	-2.05585	-1.07262	0.00166019
ENSG00000134954.10	ETS1	protein_coding	-	gene	128798	chr11	128328656	128457453	ENSG00000134954	-3.93292	-3.24764	-1.54933	0.00166019
ENSG00000163958.9	ZDHHC19	protein_coding	-	gene	13989	chr3	195924320	195938308	ENSG00000163958	0.11918	0.387333	2.324	0.00166907
ENSG00000128342.4	LIF	protein_coding	-	gene	6405	chr22	30636436	30642840	ENSG00000128342	-1.69831	-0.506513	-0.297949	0.00167236
ENSG00000133706.13	LARS	protein_coding	-	gene	69623	chr5	145492601	145562223	ENSG00000133706	0.536308	1.04282	1.51954	0.00167236
ENSG00000189223.9	AC016683.6	processed_transcript	+	gene	65060	chr2	113969099	114034158	ENSG00000189223	-1.99626	-0.893846	-0.476718	0.00169981
ENSG00000151693.5	ASAP2	protein_coding	+	gene	198919	chr2	9346894	9545812	ENSG00000151693	-2.71133	-1.51954	-0.744872	0.00172418
ENSG00000181381.9	DDX60L	protein_coding	-	gene	181052	chr4	169277886	169458937	ENSG00000181381	-2.38359	-1.60892	-0.655487	0.00174128
ENSG00000099860.4	GADD45B	protein_coding	+	gene	2138	chr19	2476120	2478257	ENSG00000099860	-4.20108	-3.5158	-1.66851	0.00174703
ENSG00000258948.2	KRT8P1	pseudogene	+	gene	1207	chr14	39196479	39197685	ENSG00000258948	-2.47298	-1.37056	-0.655487	0.00174934
ENSG00000232218.1	RP1-149A16.16	pseudogene	+	gene	201	chr22	32782655	32782855	ENSG00000232218	-0.864052	-0.357539	-0.148974	0.00183128
ENSG00000100979.10	PLTP	protein_coding	-	gene	13396	chr20	44527399	44540794	ENSG00000100979	0.774667	1.48974	2.11544	0.00184334
ENSG00000100065.10	CARD10	protein_coding	-	gene	29150	chr22	37886400	37915549	ENSG00000100065	-2.53256	-1.69831	-0.506513	0.00186011
ENSG00000132334.12	PTPRE	protein_coding	+	gene	178795	chr10	129705325	129884119	ENSG00000132334	-4.02231	-3.33703	-1.69831	0.00188449
ENSG00000137710.10	RDX	protein_coding	-	gene	121843	chr11	110045605	110167447	ENSG00000137710	-1.7579	-1.13221	-0.566103	0.00188528
ENSG00000198865.5	CCDC152	protein_coding	+	gene	45560	chr5	42756903	42802462	ENSG00000198865	0.685282	1.45995	2.17503	0.00188528
ENSG00000166922.4	SCG5	protein_coding	+	gene	55423	chr15	32933877	32989299	ENSG00000166922	0.893846	1.78769	2.68154	0.00189182
ENSG00000270092.2	RP11-318K12.3	pseudogene	+	gene	130	chr9	66836662	66836791	ENSG00000270092	-2.68154	-1.93667	-0.834257	0.00190196
ENSG00000235413.3	KRT18P63	pseudogene	+	gene	1303	chr4	17913297	17914599	ENSG00000235413	-2.38359	-1.162	-0.566103	0.00193104
ENSG00000149925.12	ALDOA	protein_coding	+	gene	17368	chr16	30064411	30081778	ENSG00000149925	-1.48974	-0.983231	-0.506513	0.00193922
ENSG00000110330.4	BIRC2	protein_coding	+	gene	31460	chr11	102217942	102249401	ENSG00000110330	-1.93667	-1.28118	-0.655487	0.00195153
ENSG00000170485.12	NPAS2	protein_coding	+	gene	176678	chr2	101436614	101613291	ENSG00000170485	-2.20482	-0.417128	-0.297949	0.00195153
ENSG00000172818.5	OVOL1	protein_coding	+	gene	10198	chr11	65554493	65564690	ENSG00000172818	-3.36682	-2.53256	-1.7281	0.00196921
ENSG00000180053.6	NKX2-6	protein_coding	-	gene	4148	chr8	23559964	23564111	ENSG00000180053	-1.34077	-0.566103	-0.11918	0.00196921
ENSG00000215089.3	KRT18P11	pseudogene	+	gene	1283	chrX	91714669	91715951	ENSG00000215089	-3.87333	-1.7579	-0.893846	0.00196921
ENSG00000252481.1	SCARNA13	snoRNA	-	gene	275	chr14	95999692	95999966	ENSG00000252481	-0.864052	-0.357539	-0.11918	0.00196921
ENSG00000257671.1	RP3-416H24.1	antisense	-	gene	2401	chr12	52638832	52641232	ENSG00000257671	-3.87333	-3.09867	-1.43015	0.00197734
ENSG00000236107.3	AC010127.3	antisense	+	gene	344386	chr2	166813909	167158294	ENSG00000236107	-2.56236	-1.69831	-0.655487	0.00200977
ENSG00000251587.1	LDHAP1	pseudogene	-	gene	992	chr4	4895909	4896900	ENSG00000251587	-3.15826	-2.59215	-1.54933	0.00202975
ENSG00000250424.3	AQP1	protein_coding	+	gene	70418	chr7	30893010	30963427	ENSG00000250424	-1.78769	-0.923641	-0.387333	0.00206894
ENSG00000142178.7	SIK1	protein_coding	-	gene	12614	chr21	44834395	44847008	ENSG00000142178	-2.44318	-1.57913	-0.655487	0.00207083
ENSG00000197965.7	MPZL1	protein_coding	+	gene	70728	chr1	167690429	167761156	ENSG00000197965	-2.50277	-1.54933	-0.744872	0.00208718
ENSG00000101955.10	SRPX	protein_coding	-	gene	72108	chrX	38008589	38080696	ENSG00000101955	-4.0819	-3.18805	-1.45995	0.00209105
ENSG00000106631.4	MYL7	protein_coding	-	gene	2469	chr7	44178463	44180931	ENSG00000106631	-5.54185	-4.85657	-1.66851	0.00209274
ENSG00000171467.11	ZNF318	protein_coding	-	gene	62345	chr6	43274872	43337216	ENSG00000171467	0.923641	1.81749	2.71133	0.00209327
ENSG00000255327.1	RP11-555G19.1	lincRNA	+	gene	861	chr11	134820602	134821462	ENSG00000255327	-2.44318	-1.84728	-0.268154	0.00209694
ENSG00000180011.6	ZADH2	protein_coding	-	gene	14241	chr18	72907063	72921303	ENSG00000180011	-2.71133	-1.99626	-1.13221	0.00211233
ENSG00000127603.19	MACF1	protein_coding	+	gene	405862	chr1	39546988	39952849	ENSG00000127603	-2.47298	-1.57913	-0.774667	0.00211548
ENSG00000135116.5	HRK	protein_coding	-	gene	25298	chr12	117293949	117319246	ENSG00000135116	1.28118	2.47298	3.33703	0.00211718
ENSG00000118620.8	ZNF430	protein_coding	+	gene	39431	chr19	21203426	21242856	ENSG00000118620	-2.324	-1.43015	-0.715077	0.00211856
ENSG00000198554.7	WDHD1	protein_coding	-	gene	88156	chr14	55405668	55493823	ENSG00000198554	0.685282	1.40036	2.08564	0.00212483
ENSG00000097033.10	SH3GLB1	protein_coding	+	gene	43609	chr1	87170259	87213867	ENSG00000097033	-2.17503	-1.40036	-0.685282	0.00213716
ENSG00000115091.7	ACTR3	protein_coding	+	gene	72637	chr2	114647537	114720173	ENSG00000115091	-2.02605	-1.37056	-0.715077	0.00214449
ENSG00000135486.13	HNRNPA1	protein_coding	+	gene	6896	chr12	54673977	54680872	ENSG00000135486	0.506513	1.01303	1.48974	0.00217201
ENSG00000140873.11	ADAMTS18	protein_coding	-	gene	187302	chr16	77281710	77469011	ENSG00000140873	-2.86031	-2.17503	-1.37056	0.00218475
ENSG00000182168.10	UNC5C	protein_coding	-	gene	386703	chr4	96083655	96470357	ENSG00000182168	-3.09867	-2.38359	-1.45995	0.00221324
ENSG00000118292.4	C1orf54	protein_coding	+	gene	12728	chr1	150240600	150253327	ENSG00000118292	0.715077	1.45995	2.23462	0.00222728
ENSG00000079459.8	FDFT1	protein_coding	+	gene	43737	chr8	11653082	11696818	ENSG00000079459	-1.60892	-1.04282	-0.506513	0.0023104
ENSG00000116670.10	MAD2L2	protein_coding	-	gene	17171	chr1	11734537	11751707	ENSG00000116670	0.566103	1.22159	1.87708	0.0023415
ENSG00000134375.6	TIMM17A	protein_coding	+	gene	15171	chr1	201924619	201939789	ENSG00000134375	-1.7281	-1.13221	-0.566103	0.00234255
ENSG00000109255.7	NMU	protein_coding	-	gene	41470	chr4	56461396	56502865	ENSG00000109255	1.162	2.3538	3.54559	0.00235673
ENSG00000157551.13	KCNJ15	protein_coding	+	gene	150152	chr21	39529128	39679279	ENSG00000157551	-2.68154	-1.90687	-0.744872	0.00235673
ENSG00000218728.3	KRT18P44	pseudogene	+	gene	1285	chrX	127848484	127849768	ENSG00000218728	-2.3538	-1.1918	-0.595898	0.00238986
ENSG00000258232.2	RP11-161H23.5	antisense	-	gene	8151	chr12	49658939	49667089	ENSG00000258232	-1.63872	-1.07262	-0.536308	0.00240197
ENSG00000154127.5	UBASH3B	protein_coding	+	gene	158799	chr11	122526383	122685181	ENSG00000154127	-4.70759	-2.29421	-1.162	0.00243206
ENSG00000164402.9	SEPT8	protein_coding	-	gene	56425	chr5	132086509	132142933	ENSG00000164402	-3.78395	-2.44318	-1.162	0.00244833
ENSG00000167281.14	RBFOX3	protein_coding	-	gene	528124	chr17	77085427	77613550	ENSG00000167281	1.07262	2.324	3.12846	0.00244833
ENSG00000180353.6	HCLS1	protein_coding	-	gene	29529	chr3	121350246	121379774	ENSG00000180353	-1.45995	-0.417128	-0.11918	0.00244833
ENSG00000188460.4	ACTBP11	pseudogene	-	gene	1126	chr1	224051428	224052553	ENSG00000188460	-1.60892	-1.04282	-0.506513	0.00244833
ENSG00000204381.7	LAYN	protein_coding	+	gene	21260	chr11	111411005	111432264	ENSG00000204381	-4.88636	-2.50277	-1.25138	0.00247868
ENSG00000152952.7	PLOD2	protein_coding	-	gene	94214	chr3	145787227	145881440	ENSG00000152952	-3.12846	-1.93667	-0.953436	0.00248587
ENSG00000168491.5	CCDC110	protein_coding	-	gene	26578	chr4	186366336	186392913	ENSG00000168491	1.1918	2.47298	3.45621	0.00248883
ENSG00000131885.12	KRT17P1	pseudogene	-	gene	5141	chr17	16744057	16749197	ENSG00000131885	-0.804462	-0.327744	-0.11918	0.00249897
ENSG00000117448.9	AKR1A1	protein_coding	+	gene	19507	chr1	46016215	46035721	ENSG00000117448	0.536308	1.07262	1.57913	0.00249946
ENSG00000180530.5	NRIP1	protein_coding	-	gene	103766	chr21	16333556	16437321	ENSG00000180530	-3.45621	-2.05585	-0.983231	0.00250228
ENSG00000132541.6	HRSP12	protein_coding	-	gene	14898	chr8	99114572	99129469	ENSG00000132541	0.595898	1.22159	1.81749	0.00251499
ENSG00000112782.11	CLIC5	protein_coding	-	gene	180088	chr6	45868045	46048132	ENSG00000112782	-1.99626	-0.417128	-0.208564	0.00251739
ENSG00000197249.8	SERPINA1	protein_coding	-	gene	13947	chr14	94843084	94857030	ENSG00000197249	-2.14523	-0.357539	-0.238359	0.00251916
ENSG00000232801.1	SDCBPP3	pseudogene	-	gene	891	chrX	40749900	40750790	ENSG00000232801	-2.71133	-2.11544	-1.28118	0.00252739
ENSG00000143761.9	ARF1	protein_coding	+	gene	16552	chr1	228270361	228286912	ENSG00000143761	-1.43015	-0.923641	-0.476718	0.00253381
ENSG00000163092.15	XIRP2	protein_coding	+	gene	371267	chr2	167744997	168116263	ENSG00000163092	-2.59215	-1.87708	-0.357539	0.0025494
ENSG00000069812.7	HES2	protein_coding	-	gene	12253	chr1	6472478	6484730	ENSG00000069812	-4.26067	-3.5158	-1.78769	0.00255612
ENSG00000237844.1	AC092684.1	lincRNA	-	gene	602651	chr2	164606083	165208733	ENSG00000237844	-4.52882	-2.3538	-1.04282	0.00257125
ENSG00000135390.13	ATP5G2	protein_coding	-	gene	44683	chr12	54026510	54071192	ENSG00000135390	0.446923	0.983231	1.45995	0.0025975
ENSG00000187800.9	PEAR1	protein_coding	+	gene	22737	chr1	156863490	156886226	ENSG00000187800	-3.39662	-2.71133	-1.69831	0.00263481
ENSG00000114115.5	RBP1	protein_coding	-	gene	22396	chr3	139236276	139258671	ENSG00000114115	-2.324	-1.48974	-0.744872	0.0026592
ENSG00000117859.14	OSBPL9	protein_coding	+	gene	212039	chr1	52042851	52254889	ENSG00000117859	-1.99626	-1.34077	-0.685282	0.0026592
ENSG00000214720.4	KRT18P49	pseudogene	+	gene	832	chrX	106671860	106672691	ENSG00000214720	-2.74113	-2.02605	-0.893846	0.0026592
ENSG00000109861.11	CTSC	protein_coding	-	gene	44196	chr11	88026760	88070955	ENSG00000109861	0.536308	1.13221	1.7579	0.00266116
ENSG00000102316.12	MAGED2	protein_coding	+	gene	8414	chrX	54834032	54842445	ENSG00000102316	-1.66851	-1.07262	-0.536308	0.00267798
ENSG00000266077.1	AC139149.1	miRNA	-	gene	84	chr17	79478052	79478135	ENSG00000266077	-1.51954	-0.983231	-0.506513	0.00269408
ENSG00000261312.1	AC002550.5	antisense	+	gene	9033	chr16	19717673	19726705	ENSG00000261312	0.536308	1.13221	1.69831	0.00271324
ENSG00000165905.12	GYLTL1B	protein_coding	+	gene	7476	chr11	45943172	45950647	ENSG00000165905	0.864052	2.26441	3.18805	0.00274511
ENSG00000269378.1	ITGB1P1	pseudogene	-	gene	609	chr19	14732446	14733054	ENSG00000269378	-3.486	-2.94969	-1.57913	0.0027583
ENSG00000184905.4	TCEAL2	protein_coding	+	gene	2024	chrX	101380660	101382683	ENSG00000184905	1.34077	2.68154	3.54559	0.00276191
ENSG00000159307.14	SCUBE1	protein_coding	-	gene	146106	chr22	43593289	43739394	ENSG00000159307	1.28118	2.68154	3.57539	0.00277233
ENSG00000013293.5	SLC7A14	protein_coding	-	gene	126492	chr3	170177372	170303863	ENSG00000013293	-3.33703	-2.74113	-1.54933	0.00278576
ENSG00000239218.2	RPS20P22	pseudogene	-	gene	1318	chr8	38291865	38293182	ENSG00000239218	1.40036	2.77092	3.87333	0.00282518
ENSG00000164976.8	KIAA1161	protein_coding	-	gene	10184	chr9	34366668	34376851	ENSG00000164976	-2.08564	-1.37056	-0.327744	0.00283871
ENSG00000069020.14	MAST4	protein_coding	+	gene	573248	chr5	65892176	66465423	ENSG00000069020	-4.37985	-3.78395	-1.13221	0.00290514
ENSG00000117009.7	KMO	protein_coding	+	gene	63511	chr1	241695434	241758944	ENSG00000117009	-3.96272	-2.38359	-1.25138	0.00290514
ENSG00000163923.5	RPL39L	protein_coding	-	gene	59961	chr3	186838736	186898696	ENSG00000163923	0.536308	1.13221	1.69831	0.00290514
ENSG00000234577.1	SYNE1-AS1	antisense	+	gene	1019	chr6	152701681	152702699	ENSG00000234577	-0.893846	-0.297949	-0.11918	0.00290514
ENSG00000130707.13	ASS1	protein_coding	+	gene	56346	chr9	133320316	133376661	ENSG00000130707	1.07262	2.08564	2.94969	0.00293324
ENSG00000149596.6	JPH2	protein_coding	-	gene	75884	chr20	42740335	42816218	ENSG00000149596	-2.41339	-1.78769	-0.536308	0.00293959
ENSG00000112977.11	DAP	protein_coding	-	gene	82043	chr5	10679342	10761384	ENSG00000112977	-2.08564	-1.34077	-0.655487	0.0029521
ENSG00000235674.2	LDHAP2	pseudogene	+	gene	985	chr1	235901305	235902289	ENSG00000235674	-2.77092	-1.43015	-0.715077	0.0029521
ENSG00000091136.9	LAMB1	protein_coding	-	gene	79457	chr7	107564244	107643700	ENSG00000091136	-2.14523	-1.31097	-0.625692	0.00295952
ENSG00000170743.12	SYT9	protein_coding	+	gene	230265	chr11	7260009	7490273	ENSG00000170743	0.0297949	0.0893846	1.51954	0.00296421
ENSG00000213560.4	RP11-386I14.3	pseudogene	+	gene	556	chr1	78557183	78557738	ENSG00000213560	-2.77092	-2.20482	-1.07262	0.00296605
ENSG00000134247.9	PTGFRN	protein_coding	+	gene	80302	chr1	117452679	117532980	ENSG00000134247	-2.68154	-1.66851	-0.834257	0.00297282
ENSG00000267509.1	CTD-2043I16.1	lincRNA	+	gene	60164	chr19	28556174	28616337	ENSG00000267509	-1.40036	-0.506513	-0.11918	0.00298501
ENSG00000101115.8	SALL4	protein_coding	-	gene	18479	chr20	50400581	50419059	ENSG00000101115	0.685282	1.48974	2.3538	0.00298915
ENSG00000125848.9	FLRT3	protein_coding	-	gene	14629	chr20	14303634	14318262	ENSG00000125848	-3.69457	-2.41339	-1.22159	0.00302435
ENSG00000163110.10	PDLIM5	protein_coding	+	gene	216341	chr4	95373037	95589377	ENSG00000163110	-1.87708	-1.22159	-0.625692	0.00303052
ENSG00000259727.1	RP11-1069G10.2	lincRNA	+	gene	3732	chr15	63188011	63191742	ENSG00000259727	-3.75415	-3.06887	-1.7579	0.0030321
ENSG00000179023.7	KLHDC7A	protein_coding	+	gene	5055	chr1	18807424	18812478	ENSG00000179023	0.178769	0.417128	2.20482	0.00306994
ENSG00000011465.12	DCN	protein_coding	-	gene	37876	chr12	91539025	91576900	ENSG00000011465	-3.24764	-2.56236	-0.506513	0.00309031
ENSG00000198856.8	OSTC	protein_coding	+	gene	17237	chr4	109571740	109588976	ENSG00000198856	-1.45995	-0.953436	-0.476718	0.00311186
ENSG00000099954.14	CECR2	protein_coding	+	gene	197014	chr22	17840837	18037850	ENSG00000099954	0.744872	1.57913	2.38359	0.00311362
ENSG00000213702.2	AC008865.1	pseudogene	+	gene	1629	chr5	96371586	96373214	ENSG00000213702	-2.29421	-1.43015	-0.715077	0.00312733
ENSG00000162734.8	PEA15	protein_coding	+	gene	10040	chr1	160175127	160185166	ENSG00000162734	-2.74113	-1.7579	-0.864052	0.00313739
ENSG00000273003.1	RP11-399J13.3	protein_coding	+	gene	26389	chr11	64781654	64808042	ENSG00000273003	0.476718	1.04282	1.54933	0.00316234
ENSG00000251815.1	SNORD116-26	snoRNA	+	gene	96	chr15	25344646	25344741	ENSG00000251815	0.864052	1.7579	2.62195	0.00319084
ENSG00000255404.1	RP11-770G2.5	antisense	-	gene	1274	chr11	65563417	65564690	ENSG00000255404	-2.83051	-2.02605	-1.31097	0.00319084
ENSG00000113569.11	NUP155	protein_coding	-	gene	83045	chr5	37288239	37371283	ENSG00000113569	0.536308	1.162	1.7579	0.00320094
ENSG00000183484.7	GPR132	protein_coding	-	gene	16055	chr14	105515728	105531782	ENSG00000183484	-1.81749	-0.804462	-0.357539	0.0032253
ENSG00000229619.3	MBNL1-AS1	antisense	-	gene	6940	chr3	151980405	151987344	ENSG00000229619	-1.40036	-0.595898	-0.327744	0.00323345
ENSG00000261687.1	RP11-473C18.3	antisense	-	gene	1063	chr15	43476277	43477339	ENSG00000261687	-0.744872	-0.238359	-0.11918	0.00323345
ENSG00000155886.7	SLC24A2	protein_coding	-	gene	279477	chr9	19507450	19786926	ENSG00000155886	1.162	2.59215	3.39662	0.00323346
ENSG00000108861.4	DUSP3	protein_coding	-	gene	12868	chr17	41843489	41856356	ENSG00000108861	-2.8901	-1.66851	-0.804462	0.00324825
ENSG00000235237.1	RP1-151B14.6	antisense	+	gene	16094	chr22	37562797	37578890	ENSG00000235237	-2.65174	-1.78769	-0.893846	0.00328497
ENSG00000181885.14	CLDN7	protein_coding	-	gene	4081	chr17	7163222	7167302	ENSG00000181885	-2.26441	-1.40036	-0.685282	0.00332071
ENSG00000196923.9	PDLIM7	protein_coding	-	gene	14213	chr5	176910395	176924607	ENSG00000196923	-2.23462	-1.45995	-0.685282	0.00333776
ENSG00000198668.6	CALM1	protein_coding	+	gene	11760	chr14	90862846	90874605	ENSG00000198668	-1.37056	-0.834257	-0.417128	0.0034121
ENSG00000172794.15	RAB37	protein_coding	+	gene	76758	chr17	72666717	72743474	ENSG00000172794	-1.81749	-0.536308	-0.297949	0.00344327
ENSG00000229335.1	RP1-241P17.1	antisense	+	gene	2087	chrX	114957297	114959383	ENSG00000229335	1.22159	2.74113	3.90313	0.00350485
ENSG00000117971.7	CHRNB4	protein_coding	-	gene	103636	chr15	78916461	79020096	ENSG00000117971	0.387333	1.7281	2.83051	0.00351069
ENSG00000236581.4	STARD13-AS	processed_transcript	+	gene	9956	chr13	33845516	33855471	ENSG00000236581	-2.38359	-1.48974	-0.685282	0.00352043
ENSG00000240253.1	AC140481.7	pseudogene	+	gene	28699	chr2	131447706	131476404	ENSG00000240253	0.0893846	0.387333	0.983231	0.00352166
ENSG00000156218.8	ADAMTSL3	protein_coding	+	gene	385757	chr15	84322838	84708594	ENSG00000156218	-3.36682	-2.59215	-1.66851	0.00354261
ENSG00000261884.2	CTC-479C5.12	protein_coding	-	gene	6404	chr16	67963517	67969920	ENSG00000261884	0.625692	1.34077	1.96646	0.00354261
ENSG00000078403.12	MLLT10	protein_coding	+	gene	209466	chr10	21823094	22032559	ENSG00000078403	0.655487	1.37056	2.05585	0.00355274
ENSG00000092853.9	CLSPN	protein_coding	-	gene	49750	chr1	36185819	36235568	ENSG00000092853	0.625692	1.34077	2.02605	0.00355274
ENSG00000151689.8	INPP1	protein_coding	+	gene	28196	chr2	191208196	191236391	ENSG00000151689	-3.24764	-2.50277	-1.48974	0.00355274
ENSG00000226438.1	RP11-420K8.1	antisense	-	gene	7812	chr1	39715510	39723321	ENSG00000226438	-4.0521	-3.06887	-1.45995	0.00355274
ENSG00000203706.4	SERTAD4-AS1	antisense	-	gene	2592	chr1	210404801	210407392	ENSG00000203706	-3.69457	-3.06887	-1.1918	0.00357946
ENSG00000132470.9	ITGB4	protein_coding	+	gene	36492	chr17	73717408	73753899	ENSG00000132470	-2.97949	-2.23462	-1.37056	0.00360097
ENSG00000109654.10	TRIM2	protein_coding	+	gene	186979	chr4	154073494	154260472	ENSG00000109654	0.834257	1.69831	2.47298	0.00360259
ENSG00000012211.8	PRICKLE3	protein_coding	-	gene	11695	chrX	49031151	49042845	ENSG00000012211	-3.69457	-1.90687	-0.893846	0.00372516
ENSG00000212497.1	RNA5SP465	rRNA	-	gene	109	chr19	12138728	12138836	ENSG00000212497	0.0297949	0.11918	0.953436	0.00373454
ENSG00000196562.10	SULF2	protein_coding	-	gene	130269	chr20	46285092	46415360	ENSG00000196562	-2.44318	-1.51954	-0.715077	0.00377518
ENSG00000181163.9	NPM1	protein_coding	+	gene	24022	chr5	170814120	170838141	ENSG00000181163	0.387333	0.864052	1.34077	0.00379226
ENSG00000186297.7	GABRA5	protein_coding	+	gene	82845	chr15	27111510	27194354	ENSG00000186297	1.25138	2.47298	3.42641	0.00381844
ENSG00000154479.8	CCDC173	protein_coding	-	gene	49009	chr2	170501935	170550943	ENSG00000154479	0.953436	1.93667	2.94969	0.00386454
ENSG00000213699.4	SLC35F6	protein_coding	+	gene	16948	chr2	26987152	27004099	ENSG00000213699	-2.14523	-1.25138	-0.595898	0.00389658
ENSG00000113140.6	SPARC	protein_coding	-	gene	26070	chr5	151040657	151066726	ENSG00000113140	-2.47298	-1.60892	-0.715077	0.00390628
ENSG00000267890.1	CTD-2126E3.4	lincRNA	+	gene	780	chr19	50578380	50579159	ENSG00000267890	0.0297949	0.238359	0.715077	0.00390628
ENSG00000159216.14	RUNX1	protein_coding	-	gene	1216868	chr21	36160098	37376965	ENSG00000159216	-2.20482	-1.34077	-0.566103	0.00391008
ENSG00000124570.13	SERPINB6	protein_coding	-	gene	23698	chr6	2948393	2972090	ENSG00000124570	-2.71133	-1.66851	-0.804462	0.00391248
ENSG00000100823.7	APEX1	protein_coding	+	gene	2578	chr14	20923350	20925927	ENSG00000100823	0.476718	1.01303	1.51954	0.00393603
ENSG00000146049.1	KAAG1	protein_coding	+	gene	1382	chr6	24357131	24358512	ENSG00000146049	-3.36682	-2.38359	-1.48974	0.00393603
ENSG00000234231.2	AC093616.4	pseudogene	+	gene	38264	chr2	88000503	88038766	ENSG00000234231	-1.22159	-0.566103	-0.327744	0.00393603
ENSG00000172748.8	ZNF596	protein_coding	+	gene	15206	chr8	182137	197342	ENSG00000172748	-2.50277	-1.87708	-0.595898	0.00394673
ENSG00000113430.5	IRX4	protein_coding	-	gene	9810	chr5	1877541	1887350	ENSG00000113430	-1.162	-0.357539	-0.0893846	0.00399774
ENSG00000198478.6	SH3BGRL2	protein_coding	+	gene	72373	chr6	80341000	80413372	ENSG00000198478	-2.50277	-1.57913	-0.744872	0.00400735
ENSG00000114021.7	NIT2	protein_coding	+	gene	22166	chr3	100053545	100075710	ENSG00000114021	-2.50277	-1.54933	-0.715077	0.00401762
ENSG00000112078.9	KCTD20	protein_coding	+	gene	48377	chr6	36410544	36458920	ENSG00000112078	-2.62195	-1.57913	-0.774667	0.00402621
ENSG00000223855.1	AC147651.3	lincRNA	+	gene	4842	chr7	560028	564869	ENSG00000223855	-2.23462	-1.37056	-0.506513	0.00402621
ENSG00000157240.2	FZD1	protein_coding	+	gene	4341	chr7	90893783	90898123	ENSG00000157240	-1.99626	-0.327744	-0.208564	0.00412164
ENSG00000137563.7	GGH	protein_coding	-	gene	24093	chr8	63927638	63951730	ENSG00000137563	-2.23462	-1.37056	-0.685282	0.00413238
ENSG00000075643.5	MOCOS	protein_coding	+	gene	84639	chr18	33767482	33852120	ENSG00000075643	1.40036	2.83051	3.69457	0.00415097
ENSG00000178162.4	AC140481.1	pseudogene	-	gene	14609	chr2	131174328	131188936	ENSG00000178162	0.268154	0.625692	2.47298	0.00419721
ENSG00000181061.9	HIGD1A	protein_coding	-	gene	47355	chr3	42798669	42846023	ENSG00000181061	-1.57913	-1.04282	-0.506513	0.00419721
ENSG00000156711.12	MAPK13	protein_coding	+	gene	12257	chr6	36095586	36107842	ENSG00000156711	-3.66477	-2.9199	-1.63872	0.00422012
ENSG00000215895.4	RP11-334L9.1	pseudogene	+	gene	1960	chr1	39174603	39176562	ENSG00000215895	-2.83051	-2.26441	-1.37056	0.00423324
ENSG00000203809.5	LINC00577	lincRNA	-	gene	4234	chr6	105384169	105388402	ENSG00000203809	0.11918	0.387333	1.22159	0.00427366
ENSG00000171132.9	PRKCE	protein_coding	+	gene	536646	chr2	45878484	46415129	ENSG00000171132	-2.17503	-1.40036	-0.446923	0.00427996
ENSG00000109320.7	NFKB1	protein_coding	+	gene	115974	chr4	103422486	103538459	ENSG00000109320	-3.45621	-2.77092	-1.60892	0.00428603
ENSG00000171320.10	ESCO2	protein_coding	+	gene	40692	chr8	27629466	27670157	ENSG00000171320	0.625692	1.34077	2.14523	0.00430881
ENSG00000071909.14	MYO3B	protein_coding	+	gene	477027	chr2	171034655	171511681	ENSG00000071909	0.983231	2.17503	3.15826	0.00432675
ENSG00000156265.11	MAP3K7CL	protein_coding	+	gene	98419	chr21	30449792	30548210	ENSG00000156265	-2.97949	-2.38359	-0.297949	0.00433558
ENSG00000151789.5	ZNF385D	protein_coding	-	gene	954898	chr3	21459915	22414812	ENSG00000151789	1.31097	2.65174	4.40964	0.00433671
ENSG00000154319.10	FAM167A	protein_coding	-	gene	53253	chr8	11278972	11332224	ENSG00000154319	-1.51954	-0.566103	-0.238359	0.00433671
ENSG00000188313.8	PLSCR1	protein_coding	-	gene	29685	chr3	146232967	146262651	ENSG00000188313	-2.59215	-1.60892	-0.744872	0.00435402
ENSG00000144591.13	GMPPA	protein_coding	+	gene	8122	chr2	220363589	220371710	ENSG00000144591	-2.94969	-1.7281	-0.804462	0.00436043
ENSG00000120675.4	DNAJC15	protein_coding	+	gene	85707	chr13	43597339	43683045	ENSG00000120675	-1.87708	-1.22159	-0.566103	0.00438166
ENSG00000103550.9	KNOP1	protein_coding	-	gene	14656	chr16	19714902	19729557	ENSG00000103550	0.506513	1.07262	1.63872	0.00439556
ENSG00000265666.1	CTD-2267D19.2	antisense	-	gene	2270	chr17	38497119	38499388	ENSG00000265666	-1.25138	-0.476718	-0.0893846	0.00447243
ENSG00000131459.8	GFPT2	protein_coding	-	gene	52698	chr5	179727690	179780387	ENSG00000131459	0.893846	1.93667	2.83051	0.00449224
ENSG00000256847.1	CTD-3110P2.2	pseudogene	+	gene	920	chr11	63010557	63011476	ENSG00000256847	-2.94969	-2.324	-1.40036	0.00453869
ENSG00000100647.7	KIAA0247	protein_coding	+	gene	103547	chr14	70078313	70181859	ENSG00000100647	-3.42641	-2.20482	-1.01303	0.0046082
ENSG00000213763.4	ACTBP2	pseudogene	+	gene	1123	chr5	77080705	77081827	ENSG00000213763	-1.48974	-0.983231	-0.476718	0.0046082
ENSG00000229636.2	KRT8P21	pseudogene	+	gene	1491	chr1	73570475	73571965	ENSG00000229636	-2.53256	-1.28118	-0.625692	0.0046082
ENSG00000175592.4	FOSL1	protein_coding	-	gene	8525	chr11	65659520	65668044	ENSG00000175592	-4.55862	-1.99626	-0.983231	0.00463459
ENSG00000132294.9	EFR3A	protein_coding	+	gene	109555	chr8	132916335	133025889	ENSG00000132294	-3.09867	-1.81749	-0.834257	0.00464539
ENSG00000054282.11	SDCCAG8	protein_coding	+	gene	244075	chr1	243419320	243663394	ENSG00000054282	-2.50277	-1.57913	-0.774667	0.00464706
ENSG00000187164.13	KIAA1598	protein_coding	-	gene	242356	chr10	118643742	118886097	ENSG00000187164	-2.38359	-1.43015	-0.655487	0.0046499
ENSG00000250007.2	RP11-814P5.1	antisense	+	gene	57840	chr15	35047285	35105124	ENSG00000250007	-1.7579	-0.685282	-0.357539	0.0046499
ENSG00000073111.9	MCM2	protein_coding	+	gene	24211	chr3	127317066	127341276	ENSG00000073111	0.715077	1.51954	2.324	0.00465405
ENSG00000258525.1	RP11-829H16.3	antisense	-	gene	13630	chr14	31345385	31359014	ENSG00000258525	1.04282	2.29421	3.5158	0.00465432
ENSG00000235211.2	TMSB10P2	pseudogene	+	gene	131	chrX	18359336	18359466	ENSG00000235211	-2.80072	-2.23462	-1.34077	0.00475449
ENSG00000139219.13	COL2A1	protein_coding	-	gene	31522	chr12	48366748	48398269	ENSG00000139219	-4.40964	-2.50277	-1.162	0.00476186
ENSG00000132510.6	KDM6B	protein_coding	+	gene	14893	chr17	7743222	7758114	ENSG00000132510	-3.72436	-2.08564	-0.983231	0.00477586
ENSG00000166405.10	RIC3	protein_coding	-	gene	63006	chr11	8127597	8190602	ENSG00000166405	0.804462	1.69831	2.56236	0.00485385
ENSG00000263900.1	AC006483.1	miRNA	-	gene	84	chr7	5567734	5567817	ENSG00000263900	-1.34077	-0.864052	-0.417128	0.00489408
ENSG00000127920.5	GNG11	protein_coding	+	gene	6912	chr7	93551011	93557922	ENSG00000127920	-4.61821	-3.15826	-1.43015	0.00489458
ENSG00000196083.5	IL1RAP	protein_coding	+	gene	144004	chr3	190231840	190375843	ENSG00000196083	-2.80072	-1.93667	-1.07262	0.00494372
ENSG00000270028.1	RP11-380L11.4	antisense	-	gene	623	chr12	124410008	124410630	ENSG00000270028	-1.43015	-0.506513	-0.268154	0.00503193
ENSG00000158321.11	AUTS2	protein_coding	+	gene	1194150	chr7	69063905	70258054	ENSG00000158321	0.595898	1.28118	1.93667	0.00505435
ENSG00000100350.10	FOXRED2	protein_coding	-	gene	19912	chr22	36883237	36903148	ENSG00000100350	1.07262	2.20482	3.24764	0.0051182
ENSG00000065833.7	ME1	protein_coding	-	gene	220690	chr6	83920108	84140797	ENSG00000065833	-3.21785	-1.93667	-0.893846	0.00515852
ENSG00000101311.11	FERMT1	protein_coding	-	gene	48700	chr20	6055492	6104191	ENSG00000101311	-4.26067	-1.96646	-0.923641	0.00515852
ENSG00000177119.11	ANO6	protein_coding	+	gene	224418	chr12	45609770	45834187	ENSG00000177119	-2.3538	-1.45995	-0.685282	0.00522186
ENSG00000145020.10	AMT	protein_coding	-	gene	5976	chr3	49454211	49460186	ENSG00000145020	0.715077	1.54933	2.41339	0.0052359
ENSG00000189067.8	LITAF	protein_coding	-	gene	88385	chr16	11641853	11730237	ENSG00000189067	-2.02605	-1.28118	-0.595898	0.0053133
ENSG00000166333.9	ILK	protein_coding	+	gene	7142	chr11	6624961	6632102	ENSG00000166333	-2.08564	-1.22159	-0.595898	0.00533895
ENSG00000178695.4	KCTD12	protein_coding	-	gene	6229	chr13	77454312	77460540	ENSG00000178695	-4.02231	-2.97949	-1.54933	0.0053799
ENSG00000182319.5	SGK223	protein_coding	-	gene	68751	chr8	8175258	8244008	ENSG00000182319	-3.486	-2.62195	-1.40036	0.00538089
ENSG00000172915.14	NBEA	protein_coding	+	gene	730736	chr13	35516424	36247159	ENSG00000172915	1.22159	2.65174	3.63498	0.00538209
ENSG00000203688.4	RP11-351J23.1	lincRNA	-	gene	4162	chr6	168080306	168084467	ENSG00000203688	-2.324	-1.60892	-0.238359	0.00540358
ENSG00000254387.1	RP3-388N13.2	pseudogene	+	gene	515	chr8	94861789	94862303	ENSG00000254387	-3.45621	-1.22159	-0.625692	0.00543359
ENSG00000257474.1	RP11-359M6.1	lincRNA	+	gene	10333	chr12	79933983	79944315	ENSG00000257474	0.148974	0.387333	1.43015	0.00543359
ENSG00000259489.2	KRT18P47	pseudogene	+	gene	977	chr15	89503301	89504277	ENSG00000259489	-1.28118	-0.595898	-0.327744	0.00545656
ENSG00000198843.8	SELT	protein_coding	+	gene	27561	chr3	150320662	150348222	ENSG00000198843	-1.69831	-1.04282	-0.506513	0.0055319
ENSG00000211770.1	TRBJ2-6	TR_J_gene	+	gene	53	chr7	142494923	142494975	ENSG00000211770	-0.715077	-0.327744	-0.11918	0.00554951
ENSG00000253250.2	RP11-122A3.2	protein_coding	-	gene	26621	chr8	91970865	91997485	ENSG00000253250	0.595898	1.28118	1.99626	0.00554951
ENSG00000180509.7	KCNE1	protein_coding	-	gene	65586	chr21	35818988	35884573	ENSG00000180509	-2.26441	-1.48974	-0.506513	0.0055689
ENSG00000236030.1	LINC01036	lincRNA	+	gene	267482	chr1	187061974	187329455	ENSG00000236030	-1.10241	-0.268154	-0.0893846	0.0055689
ENSG00000006468.9	ETV1	protein_coding	-	gene	100198	chr7	13930853	14031050	ENSG00000006468	1.01303	2.14523	3.06887	0.00566291
ENSG00000163220.10	S100A9	protein_coding	+	gene	3174	chr1	153330330	153333503	ENSG00000163220	-5.95898	-4.88636	-1.96646	0.00566291
ENSG00000185905.3	C16orf54	protein_coding	-	gene	3544	chr16	29753784	29757327	ENSG00000185905	1.1918	3.27744	3.93292	0.00568578
ENSG00000248898.1	CTD-2288O8.1	antisense	-	gene	112834	chr5	51971027	52083860	ENSG00000248898	-0.893846	-0.387333	-0.178769	0.005771
ENSG00000149798.3	CDC42EP2	protein_coding	+	gene	7612	chr11	65082289	65089900	ENSG00000149798	-3.66477	-2.11544	-0.953436	0.00579456
ENSG00000214125.2	RP3-412A9.15	pseudogene	-	gene	682	chr22	31551952	31552633	ENSG00000214125	0.595898	1.28118	1.99626	0.00579656
ENSG00000118194.14	TNNT2	protein_coding	-	gene	18755	chr1	201328136	201346890	ENSG00000118194	-4.02231	-2.53256	-1.1918	0.00581155
ENSG00000137204.10	SLC22A7	protein_coding	+	gene	9845	chr6	43263432	43273276	ENSG00000137204	0.625692	2.05585	3.09867	0.00585432
ENSG00000168938.5	PPIC	protein_coding	-	gene	13492	chr5	122358945	122372436	ENSG00000168938	-3.03908	-2.02605	-1.01303	0.00592415
ENSG00000171223.4	JUNB	protein_coding	+	gene	1815	chr19	12902310	12904124	ENSG00000171223	-3.66477	-2.8901	-1.54933	0.00594672
ENSG00000157214.9	STEAP2	protein_coding	+	gene	70548	chr7	89796904	89867451	ENSG00000157214	1.162	2.47298	3.69457	0.00605725
ENSG00000146373.12	RNF217	protein_coding	+	gene	130089	chr6	125283691	125413779	ENSG00000146373	-3.33703	-2.20482	-1.04282	0.00609881
ENSG00000135047.10	CTSL	protein_coding	+	gene	5875	chr9	90340434	90346308	ENSG00000135047	-2.56236	-1.60892	-0.774667	0.00609946
ENSG00000164983.6	TMEM65	protein_coding	-	gene	60703	chr8	125324231	125384933	ENSG00000164983	-2.44318	-1.45995	-0.625692	0.00609946
ENSG00000170807.11	LMOD2	protein_coding	+	gene	8484	chr7	123295861	123304344	ENSG00000170807	-2.9199	-0.238359	-0.178769	0.00609946
ENSG00000140836.10	ZFHX3	protein_coding	-	gene	276814	chr16	72816784	73093597	ENSG00000140836	-3.00928	-1.84728	-0.834257	0.00611132
ENSG00000222849.1	RNA5SP21	rRNA	+	gene	96	chr1	78245589	78245684	ENSG00000222849	-1.07262	-0.446923	-0.178769	0.00611779
ENSG00000160973.7	FOXH1	protein_coding	-	gene	2924	chr8	145698795	145701718	ENSG00000160973	0.953436	2.11544	3.36682	0.00616229
ENSG00000267748.2	CTB-102L5.4	protein_coding	+	gene	15760	chr19	38779791	38795550	ENSG00000267748	-1.66851	-1.04282	-0.506513	0.00616229
ENSG00000254429.1	CTD-2562J17.7	antisense	+	gene	899	chr11	74971171	74972069	ENSG00000254429	-2.53256	-1.69831	-0.923641	0.00621245
ENSG00000166831.4	RBPMS2	protein_coding	-	gene	35696	chr15	65032091	65067786	ENSG00000166831	0.744872	1.60892	2.44318	0.00621947
ENSG00000104415.9	WISP1	protein_coding	+	gene	39306	chr8	134203282	134242587	ENSG00000104415	-2.11544	-0.238359	-0.178769	0.00625302
ENSG00000168398.5	BDKRB2	protein_coding	+	gene	39651	chr14	96671016	96710666	ENSG00000168398	-1.63872	-0.357539	-0.178769	0.00625545
ENSG00000260442.1	RP11-22P6.3	antisense	-	gene	964	chr16	28890278	28891241	ENSG00000260442	0.923641	2.05585	3.18805	0.00625545
ENSG00000272675.1	AC004019.18	lincRNA	+	gene	1598	chr22	18036250	18037847	ENSG00000272675	0.774667	1.7281	2.59215	0.00625545
ENSG00000176204.9	LRRTM4	protein_coding	-	gene	845601	chr2	76974845	77820445	ENSG00000176204	1.01303	2.08564	3.15826	0.00632125
ENSG00000243137.3	PSG4	protein_coding	-	gene	14598	chr19	43696854	43711451	ENSG00000243137	-3.39662	-2.50277	-1.28118	0.00632125
ENSG00000272917.1	RP11-705C15.5	processed_transcript	+	gene	14199	chr12	9795468	9809666	ENSG00000272917	-2.8901	-2.14523	-1.25138	0.00632125
ENSG00000233579.1	KRT8P15	pseudogene	-	gene	1451	chr2	203705054	203706504	ENSG00000233579	-2.14523	-1.04282	-0.506513	0.00634699
ENSG00000252561.1	RNU1-125P	snRNA	+	gene	129	chr16	3119524	3119652	ENSG00000252561	-1.60892	-0.595898	-0.297949	0.00640455
ENSG00000163071.6	SPATA18	protein_coding	+	gene	45962	chr4	52917497	52963458	ENSG00000163071	-3.00928	-2.17503	-1.31097	0.00643766
ENSG00000186831.7	KRT17P2	pseudogene	+	gene	4988	chr17	18330175	18335162	ENSG00000186831	-2.14523	-0.625692	-0.268154	0.0064466
ENSG00000170703.11	TTLL6	protein_coding	-	gene	54980	chr17	46839597	46894576	ENSG00000170703	0.417128	2.14523	2.97949	0.00648734
ENSG00000129657.10	SEC14L1	protein_coding	+	gene	130382	chr17	75082798	75213179	ENSG00000129657	-2.59215	-1.51954	-0.685282	0.00651488
ENSG00000156466.8	GDF6	protein_coding	-	gene	18459	chr8	97154562	97173020	ENSG00000156466	-2.56236	-1.84728	-1.10241	0.00658291
ENSG00000242375.1	RP11-498P14.3	lincRNA	-	gene	2337	chr9	99957633	99959969	ENSG00000242375	0.774667	2.02605	3.09867	0.00658291
ENSG00000224592.1	RP5-884C9.2	lincRNA	+	gene	71712	chr1	38512986	38584697	ENSG00000224592	0.208564	1.93667	2.77092	0.00659881
ENSG00000188997.3	KCTD21	protein_coding	-	gene	17574	chr11	77882295	77899868	ENSG00000188997	-2.97949	-0.595898	-0.327744	0.00660898
ENSG00000204514.5	ZNF814	protein_coding	-	gene	40344	chr19	58360099	58400442	ENSG00000204514	0.595898	1.34077	1.99626	0.00660898
ENSG00000117226.7	GBP3	protein_coding	-	gene	16229	chr1	89472349	89488577	ENSG00000117226	-2.14523	-1.54933	-0.178769	0.00663369
ENSG00000180304.10	OAZ2	protein_coding	-	gene	15709	chr15	64979772	64995480	ENSG00000180304	0.446923	1.01303	1.57913	0.00667412
ENSG00000237087.1	AC068134.6	lincRNA	-	gene	801	chr2	233285371	233286171	ENSG00000237087	0.0297949	0.268154	0.744872	0.00672884
ENSG00000239039.1	SNORD13	snoRNA	+	gene	104	chr8	33370993	33371096	ENSG00000239039	-3.39662	-2.77092	-1.37056	0.00673955
ENSG00000159388.5	BTG2	protein_coding	+	gene	4112	chr1	203274619	203278730	ENSG00000159388	-4.73739	-3.69457	-1.22159	0.00674258
ENSG00000196074.8	SYCP2	protein_coding	-	gene	70093	chr20	58438618	58508710	ENSG00000196074	-1.84728	-0.11918	-0.0893846	0.00674258
ENSG00000115935.12	WIPF1	protein_coding	-	gene	123345	chr2	175424300	175547644	ENSG00000115935	-4.11169	-3.486	-1.162	0.00675141
ENSG00000213574.2	LDHAP5	pseudogene	-	gene	622	chr10	120692186	120692807	ENSG00000213574	-3.36682	-1.51954	-0.685282	0.00675141
ENSG00000260238.1	PMF1-BGLAP	protein_coding	+	gene	30351	chr1	156182773	156213123	ENSG00000260238	0.476718	1.07262	1.60892	0.00676888
ENSG00000172687.9	ZNF738	protein_coding	+	gene	20373	chr19	21541732	21562104	ENSG00000172687	0.506513	1.162	1.7579	0.00682097
ENSG00000145088.4	EAF2	protein_coding	+	gene	51344	chr3	121554030	121605373	ENSG00000145088	0.953436	2.08564	3.09867	0.00682857
ENSG00000126264.5	HCST	protein_coding	+	gene	1898	chr19	36393382	36395279	ENSG00000126264	-1.01303	-0.357539	-0.0893846	0.00693668
ENSG00000067225.13	PKM	protein_coding	-	gene	32795	chr15	72491370	72524164	ENSG00000067225	-1.63872	-1.01303	-0.476718	0.00701282
ENSG00000257528.1	KRT8P19	pseudogene	+	gene	1455	chr12	62273099	62274553	ENSG00000257528	-2.14523	-0.864052	-0.446923	0.00704049
ENSG00000235280.2	MCF2L-AS1	antisense	-	gene	1341	chr13	113621798	113623138	ENSG00000235280	-0.923641	-0.297949	-0.0893846	0.00704246
ENSG00000160183.9	TMPRSS3	protein_coding	-	gene	24957	chr21	43791999	43816955	ENSG00000160183	-2.29421	-1.63872	-0.387333	0.00705665
ENSG00000172380.5	GNG12	protein_coding	-	gene	132002	chr1	68167149	68299150	ENSG00000172380	-2.08564	-1.22159	-0.566103	0.00705776
ENSG00000272871.1	RP11-408A13.4	lincRNA	-	gene	1269	chr9	14588795	14590063	ENSG00000272871	-1.13221	-0.178769	-0.0893846	0.00710448
ENSG00000166105.11	GLB1L3	protein_coding	+	gene	45320	chr11	134144139	134189458	ENSG00000166105	0.417128	2.62195	3.33703	0.00711334
ENSG00000129195.11	FAM64A	protein_coding	+	gene	7055	chr17	6347735	6354789	ENSG00000129195	0.774667	1.63872	2.47298	0.00711555
ENSG00000167797.3	CDK2AP2	protein_coding	-	gene	2153	chr11	67273968	67276120	ENSG00000167797	-1.78769	-1.13221	-0.506513	0.00715398
ENSG00000160678.7	S100A1	protein_coding	+	gene	4112	chr1	153600402	153604513	ENSG00000160678	-0.506513	-0.208564	-0.0893846	0.00716156
ENSG00000146648.11	EGFR	protein_coding	+	gene	237600	chr7	55086714	55324313	ENSG00000146648	-3.93292	-3.42641	-0.953436	0.00727525
ENSG00000248429.1	RP11-597D13.9	antisense	+	gene	32126	chr4	159091904	159124029	ENSG00000248429	-1.31097	-0.506513	-0.178769	0.00727525
ENSG00000172345.9	STARD5	protein_coding	-	gene	15131	chr15	81601394	81616524	ENSG00000172345	-3.42641	-1.48974	-0.715077	0.00728752
ENSG00000185404.12	SP140L	protein_coding	+	gene	76549	chr2	231191899	231268447	ENSG00000185404	-1.96646	-0.715077	-0.357539	0.0074825
ENSG00000185624.10	P4HB	protein_coding	-	gene	17536	chr17	79801035	79818570	ENSG00000185624	-1.60892	-1.01303	-0.476718	0.00750624
ENSG00000162188.5	GNG3	protein_coding	+	gene	1544	chr11	62475130	62476673	ENSG00000162188	1.28118	2.68154	3.66477	0.00753339
ENSG00000119705.5	SLIRP	protein_coding	+	gene	53034	chr14	78174414	78227447	ENSG00000119705	0.357539	0.834257	1.31097	0.00757357
ENSG00000198467.9	TPM2	protein_coding	-	gene	9029	chr9	35681989	35691017	ENSG00000198467	-2.11544	-1.31097	-0.595898	0.00758548
ENSG00000272345.1	RP1-30M3.5	antisense	-	gene	887	chr6	24701135	24702021	ENSG00000272345	0.476718	1.07262	1.63872	0.00758752
ENSG00000056736.5	IL17RB	protein_coding	+	gene	19221	chr3	53880607	53899827	ENSG00000056736	1.10241	2.38359	3.27744	0.00763209
ENSG00000232677.2	LINC00665	lincRNA	-	gene	18652	chr19	36803969	36822620	ENSG00000232677	0.566103	1.22159	1.81749	0.00763209
ENSG00000234477.1	AC004231.2	antisense	+	gene	54497	chr17	39077682	39132178	ENSG00000234477	-1.57913	-0.148974	-0.0893846	0.0076383
ENSG00000103335.15	PIEZO1	protein_coding	-	gene	69869	chr16	88781751	88851619	ENSG00000103335	-3.486	-2.77092	-1.22159	0.00764519
ENSG00000144476.5	ACKR3	protein_coding	+	gene	14572	chr2	237476430	237491001	ENSG00000144476	-2.80072	-2.17503	-1.07262	0.0077151
ENSG00000153214.5	TMEM87B	protein_coding	+	gene	64096	chr2	112812800	112876895	ENSG00000153214	-3.78395	-2.23462	-0.834257	0.00776542
ENSG00000183850.9	ZNF730	protein_coding	+	gene	72010	chr19	23258012	23330021	ENSG00000183850	0.744872	1.63872	2.47298	0.00779047
ENSG00000182866.12	LCK	protein_coding	+	gene	34927	chr1	32716840	32751766	ENSG00000182866	1.07262	2.44318	3.45621	0.00782523
ENSG00000052802.8	MSMO1	protein_coding	+	gene	15538	chr4	166248775	166264312	ENSG00000052802	-1.60892	-0.983231	-0.446923	0.00786335
ENSG00000129128.8	SPCS3	protein_coding	+	gene	12282	chr4	177241115	177253396	ENSG00000129128	-1.51954	-0.953436	-0.446923	0.00788951
ENSG00000137767.9	SQRDL	protein_coding	+	gene	60147	chr15	45923346	45983492	ENSG00000137767	-3.5158	-2.65174	-1.54933	0.00788951
ENSG00000078237.4	C12orf5	protein_coding	+	gene	31968	chr12	4430371	4462338	ENSG00000078237	-2.02605	-1.25138	-0.566103	0.00792035
ENSG00000118523.5	CTGF	protein_coding	-	gene	3198	chr6	132269316	132272513	ENSG00000118523	-4.85657	-3.12846	-1.25138	0.00794983
ENSG00000197448.9	GSTK1	protein_coding	+	gene	26762	chr7	142941186	142967947	ENSG00000197448	-2.05585	-1.28118	-0.566103	0.00794983
ENSG00000150991.10	UBC	protein_coding	-	gene	5765	chr12	125396150	125401914	ENSG00000150991	-1.51954	-0.953436	-0.446923	0.00798403
ENSG00000157992.8	KRTCAP3	protein_coding	+	gene	4116	chr2	27665233	27669348	ENSG00000157992	0.595898	1.40036	2.11544	0.00799283
ENSG00000047634.10	SCML1	protein_coding	+	gene	17518	chrX	17755588	17773105	ENSG00000047634	-3.96272	-3.21785	-1.43015	0.00799479
ENSG00000218416.3	AC110619.2	protein_coding	-	gene	7400	chr2	241388732	241396131	ENSG00000218416	-3.30723	-2.53256	-1.40036	0.00799944
ENSG00000238266.1	LINC00707	lincRNA	+	gene	63309	chr10	6821560	6884868	ENSG00000238266	0.0595898	0.148974	2.47298	0.00802989
ENSG00000242651.2	RN7SL862P	misc_RNA	-	gene	296	chr18	9830329	9830624	ENSG00000242651	-2.47298	-1.40036	-0.566103	0.00804152
ENSG00000158258.11	CLSTN2	protein_coding	+	gene	642213	chr3	139654027	140296239	ENSG00000158258	-2.29421	-1.51954	-0.536308	0.00805945
ENSG00000129422.9	MTUS1	protein_coding	-	gene	157123	chr8	17501304	17658426	ENSG00000129422	-4.0819	-3.42641	-1.04282	0.00808782
ENSG00000156298.8	TSPAN7	protein_coding	+	gene	127547	chrX	38420623	38548169	ENSG00000156298	1.25138	2.77092	3.78395	0.00809425
ENSG00000147883.9	CDKN2B	protein_coding	-	gene	6461	chr9	22002902	22009362	ENSG00000147883	-3.27744	-2.29421	-1.28118	0.00810869
ENSG00000269584.1	TDGF1P7	pseudogene	+	gene	559	chr19	40025103	40025661	ENSG00000269584	0	0.148974	0.506513	0.00813362
ENSG00000096060.10	FKBP5	protein_coding	-	gene	154999	chr6	35541362	35696360	ENSG00000096060	0.655487	1.45995	2.29421	0.00820563
ENSG00000117519.11	CNN3	protein_coding	-	gene	30328	chr1	95362507	95392834	ENSG00000117519	-1.45995	-0.953436	-0.417128	0.00820563
ENSG00000165156.10	ZHX1	protein_coding	-	gene	27086	chr8	124260696	124287781	ENSG00000165156	-3.72436	-3.00928	-1.10241	0.0082182
ENSG00000100504.12	PYGL	protein_coding	-	gene	86846	chr14	51324609	51411454	ENSG00000100504	-2.324	-1.45995	-0.655487	0.008239
ENSG00000197930.8	ERO1L	protein_coding	-	gene	55985	chr14	53106634	53162618	ENSG00000197930	-1.7579	-1.07262	-0.476718	0.00829114
ENSG00000259644.1	RP11-680F8.4	sense_intronic	-	gene	1346	chr15	30020390	30021735	ENSG00000259644	-2.59215	-1.84728	-0.953436	0.00829114
ENSG00000118564.10	FBXL5	protein_coding	-	gene	77141	chr4	15606162	15683302	ENSG00000118564	-1.7579	-1.04282	-0.476718	0.00829473
ENSG00000137166.10	FOXP4	protein_coding	+	gene	55959	chr6	41514164	41570122	ENSG00000137166	-1.96646	-1.162	-0.476718	0.0082965
ENSG00000007255.6	TRAPPC6A	protein_coding	-	gene	15310	chr19	45666186	45681495	ENSG00000007255	0.566103	1.28118	2.02605	0.00831464
ENSG00000118473.17	SGIP1	protein_coding	+	gene	214917	chr1	66999066	67213982	ENSG00000118473	-3.24764	-2.47298	-1.37056	0.00831803
ENSG00000125285.4	SOX21	protein_coding	-	gene	2504	chr13	95361886	95364389	ENSG00000125285	0.148974	0.297949	2.26441	0.0083289
ENSG00000172183.10	ISG20	protein_coding	+	gene	20331	chr15	89179384	89199714	ENSG00000172183	-3.5158	-2.71133	-1.25138	0.00833171
ENSG00000113296.10	THBS4	protein_coding	+	gene	91977	chr5	79287134	79379110	ENSG00000113296	0.953436	2.23462	3.12846	0.00833975
ENSG00000135828.7	RNASEL	protein_coding	-	gene	15623	chr1	182542769	182558391	ENSG00000135828	-2.23462	-1.37056	-0.506513	0.00838139
ENSG00000183145.4	RIPPLY3	protein_coding	+	gene	13510	chr21	38378450	38391959	ENSG00000183145	0.476718	3.36682	3.81374	0.00838535
ENSG00000258820.1	RP11-293M10.2	antisense	+	gene	12540	chr14	75726114	75738653	ENSG00000258820	-2.11544	-0.297949	-0.178769	0.0083959
ENSG00000160213.5	CSTB	protein_coding	-	gene	3934	chr21	45192393	45196326	ENSG00000160213	-1.48974	-0.953436	-0.446923	0.00839957
ENSG00000112280.11	COL9A1	protein_coding	-	gene	88023	chr6	70924764	71012786	ENSG00000112280	0.923641	2.41339	3.12846	0.00842849
ENSG00000023191.12	RNH1	protein_coding	-	gene	12789	chr11	494512	507300	ENSG00000023191	-2.324	-1.40036	-0.625692	0.0084446
ENSG00000113532.8	ST8SIA4	protein_coding	-	gene	96332	chr5	100142639	100238970	ENSG00000113532	-2.68154	-2.08564	-0.476718	0.0084446
ENSG00000187720.10	THSD4	protein_coding	+	gene	686432	chr15	71389291	72075722	ENSG00000187720	-4.58841	-1.93667	-1.01303	0.0084446
ENSG00000223551.1	TMSB4XP4	pseudogene	+	gene	618	chr9	131104432	131105049	ENSG00000223551	-1.40036	-0.864052	-0.387333	0.0084446
ENSG00000226950.2	DANCR	processed_transcript	+	gene	7922	chr4	53578597	53586518	ENSG00000226950	0.446923	1.07262	1.60892	0.00845954
ENSG00000119408.12	NEK6	protein_coding	+	gene	95702	chr9	127019885	127115586	ENSG00000119408	-2.324	-1.43015	-0.625692	0.00851007
ENSG00000159023.14	EPB41	protein_coding	+	gene	232951	chr1	29213603	29446553	ENSG00000159023	0.595898	1.40036	2.23462	0.0085256
ENSG00000152527.9	PLEKHH2	protein_coding	+	gene	130715	chr2	43864412	43995126	ENSG00000152527	1.13221	2.41339	3.54559	0.00857199
ENSG00000177551.5	NHLH2	protein_coding	-	gene	7541	chr1	116378998	116386538	ENSG00000177551	-1.66851	-0.387333	-0.0893846	0.00862415
ENSG00000182492.11	BGN	protein_coding	+	gene	14616	chrX	152760397	152775012	ENSG00000182492	-3.33703	-2.53256	-1.43015	0.00867055
ENSG00000202111.1	VTRNA1-2	misc_RNA	+	gene	89	chr5	140098510	140098598	ENSG00000202111	-0.804462	-0.208564	-0.0893846	0.00874466
ENSG00000203697.7	CAPN8	protein_coding	-	gene	142088	chr1	223711349	223853436	ENSG00000203697	-1.43015	-0.417128	-0.0893846	0.00874702
ENSG00000169122.7	FAM110B	protein_coding	+	gene	209771	chr8	58907068	59116838	ENSG00000169122	-3.33703	-2.11544	-0.923641	0.00876892
ENSG00000059758.3	CDK17	protein_coding	-	gene	122300	chr12	96672039	96794338	ENSG00000059758	-3.42641	-1.99626	-0.834257	0.00879361
ENSG00000203279.3	RP11-498P14.5	lincRNA	-	gene	38226	chr9	99962757	100000982	ENSG00000203279	0.744872	1.7281	2.80072	0.00881309
ENSG00000076356.6	PLXNA2	protein_coding	-	gene	222079	chr1	208195587	208417665	ENSG00000076356	-4.0521	-3.45621	-0.923641	0.0088288
ENSG00000183166.6	CALN1	protein_coding	-	gene	667661	chr7	71244476	71912136	ENSG00000183166	0.148974	0.327744	2.86031	0.00885771
ENSG00000140374.11	ETFA	protein_coding	-	gene	96118	chr15	76507696	76603813	ENSG00000140374	-1.51954	-0.953436	-0.417128	0.00905582
ENSG00000106399.7	RPA3	protein_coding	-	gene	82090	chr7	7676149	7758238	ENSG00000106399	0.417128	0.953436	1.48974	0.00909351
ENSG00000180914.6	OXTR	protein_coding	-	gene	19221	chr3	8792094	8811314	ENSG00000180914	-2.324	-1.45995	-0.297949	0.00913793
ENSG00000078725.8	BRINP1	protein_coding	-	gene	216010	chr9	121915736	122131745	ENSG00000078725	0.0595898	0.178769	2.17503	0.00916093
ENSG00000120049.14	KCNIP2	protein_coding	-	gene	17947	chr10	103585731	103603677	ENSG00000120049	0.625692	2.05585	2.83051	0.00916954
ENSG00000260548.1	RP6-24A23.6	protein_coding	-	gene	10618	chrX	107965300	107975917	ENSG00000260548	0.297949	1.7281	2.80072	0.00920503
ENSG00000262179.2	RP1-302G2.5	lincRNA	+	gene	1298	chr6	44184676	44185973	ENSG00000262179	0.983231	2.26441	3.27744	0.00924462
ENSG00000080503.15	SMARCA2	protein_coding	+	gene	178283	chr9	2015342	2193624	ENSG00000080503	-3.57539	-2.80072	-1.51954	0.0094458
ENSG00000269295.1	AL358113.1	protein_coding	-	gene	312	chr9	71869331	71869642	ENSG00000269295	-3.60518	-2.08564	-0.923641	0.0094458
ENSG00000128283.6	CDC42EP1	protein_coding	+	gene	8959	chr22	37956454	37965412	ENSG00000128283	-3.66477	-2.94969	-1.04282	0.00945105
ENSG00000023909.5	GCLM	protein_coding	-	gene	24206	chr1	94350761	94374966	ENSG00000023909	-3.15826	-1.84728	-0.804462	0.00953216
ENSG00000118990.5	GLRXP3	pseudogene	-	gene	321	chr5	161178454	161178774	ENSG00000118990	-2.86031	-2.17503	-1.1918	0.00962723
ENSG00000150510.11	FAM124A	protein_coding	+	gene	61875	chr13	51796503	51858377	ENSG00000150510	1.31097	2.8901	3.66477	0.00962723
ENSG00000076706.10	MCAM	protein_coding	-	gene	12991	chr11	119179241	119192231	ENSG00000076706	-4.29046	-3.60518	-0.923641	0.00974762
ENSG00000084693.11	AGBL5	protein_coding	+	gene	28259	chr2	27265232	27293490	ENSG00000084693	-1.45995	-0.923641	-0.417128	0.00979379
ENSG00000023445.9	BIRC3	protein_coding	+	gene	21920	chr11	102188215	102210134	ENSG00000023445	-2.324	-1.60892	-0.446923	0.00980319
ENSG00000251126.2	RP11-119H12.6	antisense	-	gene	2033	chr4	113801454	113803486	ENSG00000251126	0	0.0595898	1.84728	0.0099237
ENSG00000145284.7	SCD5	protein_coding	-	gene	169319	chr4	83550692	83720010	ENSG00000145284	-3.486	-2.80072	-1.13221	0.00993961
ENSG00000123562.12	MORF4L2	protein_coding	-	gene	12663	chrX	102930424	102943086	ENSG00000123562	-1.54933	-0.983231	-0.446923	0.00994184
ENSG00000256463.4	SALL3	protein_coding	+	gene	22403	chr18	76740275	76762677	ENSG00000256463	1.01303	2.44318	3.30723	0.00996392
ENSG00000221946.3	FXYD7	protein_coding	+	gene	11051	chr19	35634154	35645204	ENSG00000221946	0.685282	1.87708	2.80072	0.00997407
ENSG00000142227.6	EMP3	protein_coding	+	gene	9045	chr19	48824766	48833810	ENSG00000142227	-3.21785	-2.05585	-0.953436	0.0100375
ENSG00000108561.4	C1QBP	protein_coding	-	gene	16054	chr17	5336097	5352150	ENSG00000108561	0.357539	0.864052	1.34077	0.0100675
ENSG00000115816.9	CEBPZ	protein_coding	-	gene	30102	chr2	37428755	37458856	ENSG00000115816	0.476718	1.07262	1.63872	0.0100808
ENSG00000154265.11	ABCA5	protein_coding	-	gene	82934	chr17	67240452	67323385	ENSG00000154265	-3.06887	-2.02605	-1.162	0.0101095
ENSG00000198853.7	RUSC2	protein_coding	+	gene	71772	chr9	35490124	35561895	ENSG00000198853	-1.84728	-0.506513	-0.297949	0.0101476
ENSG00000240356.2	RPL23AP7	pseudogene	-	gene	16589	chr2	114368079	114384667	ENSG00000240356	-3.21785	-1.78769	-0.774667	0.0101805
ENSG00000250240.1	CTD-2154I11.2	antisense	-	gene	31047	chr5	95036953	95067999	ENSG00000250240	-3.24764	-2.44318	-1.31097	0.0101805
ENSG00000171793.9	CTPS1	protein_coding	+	gene	33229	chr1	41445007	41478235	ENSG00000171793	0.417128	1.04282	1.63872	0.010206
ENSG00000145246.9	ATP10D	protein_coding	+	gene	108199	chr4	47487305	47595503	ENSG00000145246	-3.81374	-3.09867	-0.983231	0.0102148
ENSG00000226543.2	MYL6P1	pseudogene	-	gene	453	chr21	45275771	45276223	ENSG00000226543	-1.54933	-0.983231	-0.446923	0.0103106
ENSG00000156587.11	UBE2L6	protein_coding	-	gene	16629	chr11	57319129	57335757	ENSG00000156587	0.685282	1.54933	2.324	0.010313
ENSG00000257207.4	LIMS3L	protein_coding	-	gene	70142	chr2	111160511	111230652	ENSG00000257207	-2.9199	-2.324	-1.25138	0.010313
ENSG00000214182.5	PTMAP5	pseudogene	+	gene	1162	chr13	82264046	82265207	ENSG00000214182	0.446923	1.04282	1.60892	0.01032
ENSG00000219438.4	FAM19A5	protein_coding	+	gene	361453	chr22	48885272	49246724	ENSG00000219438	0.446923	1.45995	2.50277	0.01032
ENSG00000125398.5	SOX9	protein_coding	+	gene	5401	chr17	70117161	70122561	ENSG00000125398	-3.27744	-1.90687	-0.834257	0.01038
ENSG00000172667.6	ZMAT3	protein_coding	-	gene	55057	chr3	178735011	178790067	ENSG00000172667	-3.84354	-3.06887	-1.13221	0.0103981
ENSG00000105894.7	PTN	protein_coding	-	gene	116524	chr7	136912088	137028611	ENSG00000105894	-3.90313	-2.29421	-0.923641	0.0104232
ENSG00000125703.10	ATG4C	protein_coding	+	gene	81379	chr1	63249806	63331184	ENSG00000125703	0.506513	1.22159	1.90687	0.0104737
ENSG00000137413.11	TAF8	protein_coding	+	gene	36949	chr6	42018251	42055199	ENSG00000137413	0.536308	1.25138	1.93667	0.0104905
ENSG00000072786.8	STK10	protein_coding	-	gene	146314	chr5	171469077	171615390	ENSG00000072786	-3.18805	-2.59215	-1.37056	0.0105073
ENSG00000184809.8	C21orf88	protein_coding	-	gene	15675	chr21	40969074	40984748	ENSG00000184809	1.162	2.50277	3.54559	0.0105073
ENSG00000186847.5	KRT14	protein_coding	-	gene	4643	chr17	39738531	39743173	ENSG00000186847	-1.25138	-0.536308	-0.238359	0.0105073
ENSG00000241489.3	IDS	protein_coding	-	gene	51397	chrX	148564074	148615470	ENSG00000241489	-2.68154	-1.48974	-0.655487	0.0105073
ENSG00000185043.6	CIB1	protein_coding	-	gene	4073	chr15	90773207	90777279	ENSG00000185043	-2.41339	-1.43015	-0.595898	0.0105435
ENSG00000197043.9	ANXA6	protein_coding	-	gene	57171	chr5	150480273	150537443	ENSG00000197043	-3.39662	-1.69831	-0.744872	0.0106177
ENSG00000198830.6	HMGN2	protein_coding	+	gene	3523	chr1	26798941	26802463	ENSG00000198830	0.387333	0.923641	1.48974	0.010634
ENSG00000117586.6	TNFSF4	protein_coding	-	gene	23580	chr1	173152873	173176452	ENSG00000117586	-1.37056	-0.327744	-0.0893846	0.0106471
ENSG00000266922.1	CTC-499B15.6	sense_intronic	-	gene	4823	chr19	11836776	11841598	ENSG00000266922	-1.63872	-0.536308	-0.208564	0.010713
ENSG00000175662.13	TOM1L2	protein_coding	-	gene	128909	chr17	17746828	17875736	ENSG00000175662	-3.18805	-2.47298	-1.25138	0.0107257
ENSG00000125462.12	C1orf61	protein_coding	-	gene	26452	chr1	156374042	156400493	ENSG00000125462	-3.21785	-2.41339	-1.37056	0.0107349
ENSG00000077150.13	NFKB2	protein_coding	+	gene	8415	chr10	104153867	104162281	ENSG00000077150	-1.25138	-0.566103	-0.208564	0.0107397
ENSG00000258210.1	RP11-478C19.2	processed_transcript	-	gene	58086	chr12	110825268	110883353	ENSG00000258210	-1.43015	-0.893846	-0.387333	0.0109108
ENSG00000115902.6	SLC1A4	protein_coding	+	gene	35389	chr2	65215611	65250999	ENSG00000115902	-3.12846	-2.26441	-1.28118	0.0109788
ENSG00000112667.8	DNPH1	protein_coding	-	gene	3856	chr6	43193367	43197222	ENSG00000112667	0.506513	1.1918	1.81749	0.0109829
ENSG00000179833.4	SERTAD2	protein_coding	-	gene	119385	chr2	64858755	64978139	ENSG00000179833	-3.57539	-2.80072	-1.01303	0.0109829
ENSG00000153046.13	CDYL	protein_coding	+	gene	249393	chr6	4706393	4955785	ENSG00000153046	0.595898	1.43015	2.23462	0.0110005
ENSG00000137831.10	UACA	protein_coding	-	gene	109040	chr15	70946893	71055932	ENSG00000137831	-2.14523	-1.34077	-0.566103	0.0111644
ENSG00000242615.1	CTC-359D24.3	pseudogene	-	gene	1517	chr19	12252621	12254137	ENSG00000242615	0.566103	1.34077	2.08564	0.0113014
ENSG00000074842.3	C19orf10	protein_coding	-	gene	28997	chr19	4641386	4670382	ENSG00000074842	-1.54933	-0.953436	-0.417128	0.0113386
ENSG00000041353.5	RAB27B	protein_coding	+	gene	177657	chr18	52385091	52562747	ENSG00000041353	-2.26441	-1.37056	-0.476718	0.0113881
ENSG00000251687.1	RP11-181K12.2	antisense	+	gene	6463	chr4	146754270	146760732	ENSG00000251687	0	0.178769	0.625692	0.0114199
ENSG00000196428.8	TSC22D2	protein_coding	+	gene	58097	chr3	150126122	150184218	ENSG00000196428	-1.81749	-1.10241	-0.476718	0.0114275
ENSG00000134138.15	MEIS2	protein_coding	-	gene	212099	chr15	37181406	37393504	ENSG00000134138	-3.12846	-1.87708	-0.774667	0.0115516
ENSG00000266984.1	RP11-23B5.1	pseudogene	+	gene	668	chr18	46004932	46005599	ENSG00000266984	0.297949	0.655487	2.41339	0.0116091
ENSG00000136830.7	FAM129B	protein_coding	-	gene	73651	chr9	130267618	130341268	ENSG00000136830	-2.94969	-2.11544	-1.10241	0.0116657
ENSG00000117395.6	EBNA1BP2	protein_coding	-	gene	106762	chr1	43629846	43736607	ENSG00000117395	-1.63872	-1.01303	-0.446923	0.0116787
ENSG00000134013.11	LOXL2	protein_coding	-	gene	128140	chr8	23154702	23282841	ENSG00000134013	-2.71133	-1.48974	-0.655487	0.0117513
ENSG00000169925.12	BRD3	protein_coding	-	gene	38231	chr9	136895427	136933657	ENSG00000169925	0.417128	0.983231	1.54933	0.0117786
ENSG00000163297.12	ANTXR2	protein_coding	-	gene	224306	chr4	80822303	81046608	ENSG00000163297	-3.42641	-2.71133	-1.10241	0.0119348
ENSG00000142949.12	PTPRF	protein_coding	+	gene	98486	chr1	43990858	44089343	ENSG00000142949	-1.63872	-1.01303	-0.446923	0.0119371
ENSG00000207501.1	RNVU1-14	snRNA	+	gene	164	chr1	148241465	148241628	ENSG00000207501	-1.45995	-0.566103	-0.238359	0.0119371
ENSG00000265516.1	Z84488.1	miRNA	-	gene	91	chr6	116778895	116778985	ENSG00000265516	-2.20482	-1.07262	-0.476718	0.0119573
ENSG00000251405.2	CTB-109A12.1	sense_overlapping	-	gene	97464	chr5	156789623	156887086	ENSG00000251405	-2.86031	-2.14523	-0.327744	0.0120102
ENSG00000185885.11	IFITM1	protein_coding	+	gene	1767	chr11	313506	315272	ENSG00000185885	0.685282	1.69831	2.62195	0.0120306
ENSG00000249438.2	KRT18P45	pseudogene	+	gene	1333	chr5	79584268	79585600	ENSG00000249438	-2.23462	-0.983231	-0.506513	0.0120425
ENSG00000215296.5	TMCO5B	pseudogene	-	gene	12070	chr15	33527753	33539822	ENSG00000215296	-0.834257	-0.268154	-0.0893846	0.0120459
ENSG00000166025.13	AMOTL1	protein_coding	+	gene	170322	chr11	94439597	94609918	ENSG00000166025	-2.59215	-1.45995	-0.625692	0.012061
ENSG00000084070.7	SMAP2	protein_coding	+	gene	78477	chr1	40810522	40888998	ENSG00000084070	-2.44318	-1.7579	-0.595898	0.0120695
ENSG00000145934.11	TENM2	protein_coding	+	gene	979359	chr5	166711804	167691162	ENSG00000145934	-3.24764	-2.23462	-1.31097	0.0120832
ENSG00000181143.11	MUC16	protein_coding	-	gene	132499	chr19	8959520	9092018	ENSG00000181143	-2.44318	-1.66851	-0.715077	0.0120832
ENSG00000108679.8	LGALS3BP	protein_coding	-	gene	8872	chr17	76967320	76976191	ENSG00000108679	0.715077	1.7281	2.71133	0.012108
ENSG00000174021.6	GNG5	protein_coding	-	gene	8241	chr1	84964008	84972248	ENSG00000174021	-1.31097	-0.834257	-0.357539	0.0121546
ENSG00000169442.4	CD52	protein_coding	+	gene	2567	chr1	26644448	26647014	ENSG00000169442	-4.73739	-3.486	-1.48974	0.0122433
ENSG00000176472.6	ZNF575	protein_coding	+	gene	10634	chr19	44029649	44040282	ENSG00000176472	-3.18805	-1.93667	-0.744872	0.0122548
ENSG00000156475.14	PPP2R2B	protein_coding	-	gene	496412	chr5	145967936	146464347	ENSG00000156475	1.07262	2.59215	3.75415	0.0123137
ENSG00000160932.6	LY6E	protein_coding	+	gene	5851	chr8	144099399	144105249	ENSG00000160932	-2.59215	-1.66851	-0.715077	0.0123752
ENSG00000155252.12	PI4K2A	protein_coding	+	gene	92061	chr10	99344131	99436191	ENSG00000155252	-3.5158	-2.8901	-0.923641	0.0123937
ENSG00000259279.1	CTD-2033D15.1	antisense	-	gene	652	chr15	39885781	39886432	ENSG00000259279	-2.11544	-0.685282	-0.387333	0.0123937
ENSG00000244161.1	FLNB-AS1	antisense	-	gene	8090	chr3	58148274	58156363	ENSG00000244161	-3.27744	-2.17503	-0.953436	0.0124164
ENSG00000117569.14	PTBP2	protein_coding	+	gene	102074	chr1	97187221	97289294	ENSG00000117569	0.595898	1.37056	2.11544	0.0124859
ENSG00000255301.1	RP11-624G17.3	antisense	-	gene	1042	chr11	57243966	57245007	ENSG00000255301	0.0595898	0.178769	2.324	0.0125059
ENSG00000088387.13	DOCK9	protein_coding	-	gene	293139	chr13	99445741	99738879	ENSG00000088387	-4.11169	-3.39662	-0.923641	0.0125537
ENSG00000107949.12	BCCIP	protein_coding	+	gene	30150	chr10	127512115	127542264	ENSG00000107949	0.327744	0.834257	1.31097	0.0125585
ENSG00000131378.9	RFTN1	protein_coding	-	gene	200453	chr3	16355081	16555533	ENSG00000131378	-3.36682	-2.47298	-1.37056	0.0125585
ENSG00000184613.6	NELL2	protein_coding	-	gene	413574	chr12	44902058	45315631	ENSG00000184613	1.07262	2.41339	3.5158	0.0125585
ENSG00000168575.5	SLC20A2	protein_coding	-	gene	123077	chr8	42273993	42397069	ENSG00000168575	-1.93667	-1.1918	-0.506513	0.0125889
ENSG00000124172.5	ATP5E	protein_coding	-	gene	6916	chr20	57600522	57607437	ENSG00000124172	-1.37056	-0.864052	-0.387333	0.0125954
ENSG00000168026.12	TTC21A	protein_coding	+	gene	31243	chr3	39149152	39180394	ENSG00000168026	-1.22159	-0.417128	-0.0893846	0.0126683
ENSG00000110492.11	MDK	protein_coding	+	gene	3070	chr11	46402306	46405375	ENSG00000110492	-1.57913	-0.983231	-0.417128	0.012714
ENSG00000134590.9	FAM127A	protein_coding	+	gene	1244	chrX	134166333	134167576	ENSG00000134590	-1.78769	-1.07262	-0.476718	0.0127207
ENSG00000186310.9	NAP1L3	protein_coding	-	gene	2639	chrX	92925929	92928567	ENSG00000186310	0.893846	2.11544	3.09867	0.0127265
ENSG00000110719.5	TCIRG1	protein_coding	+	gene	11880	chr11	67806483	67818362	ENSG00000110719	-2.97949	-2.23462	-1.1918	0.0128509
ENSG00000123999.4	INHA	protein_coding	+	gene	6552	chr2	220433884	220440435	ENSG00000123999	-2.3538	-1.81749	-0.268154	0.0129156
ENSG00000174791.6	RIN1	protein_coding	-	gene	6599	chr11	66097713	66104311	ENSG00000174791	-2.11544	-1.37056	-0.357539	0.0129249
ENSG00000185201.12	IFITM2	protein_coding	+	gene	7642	chr11	307631	315272	ENSG00000185201	0.536308	1.37056	2.11544	0.0129249
ENSG00000162365.7	CYP4A22	protein_coding	+	gene	12307	chr1	47603107	47615413	ENSG00000162365	-0.595898	-0.208564	-0.0893846	0.0129679
ENSG00000264497.1	RP11-640N20.5	pseudogene	-	gene	115	chr17	30351488	30351602	ENSG00000264497	0	0.0893846	0.327744	0.0130241
ENSG00000196743.4	GM2A	protein_coding	+	gene	58291	chr5	150591711	150650001	ENSG00000196743	-3.63498	-1.60892	-0.685282	0.0130276
ENSG00000157111.8	TMEM171	protein_coding	+	gene	11526	chr5	72416119	72427644	ENSG00000157111	-4.35005	-3.39662	-1.34077	0.0130735
ENSG00000265629.1	AC011897.1	protein_coding	+	gene	15719	chr2	14775215	14790933	ENSG00000265629	-2.80072	-2.05585	-0.476718	0.0130735
ENSG00000008118.5	CAMK1G	protein_coding	+	gene	30222	chr1	209757062	209787283	ENSG00000008118	-2.71133	-1.96646	-1.07262	0.0131059
ENSG00000199102.1	MIR302C	miRNA	-	gene	68	chr4	113569519	113569586	ENSG00000199102	0.0893846	0.327744	0.804462	0.0132122
ENSG00000264663.1	KRT8P34	pseudogene	-	gene	1044	chr17	37991290	37992333	ENSG00000264663	-1.10241	-0.506513	-0.268154	0.0133042
ENSG00000224818.1	RP11-134G8.8	lincRNA	-	gene	764	chr1	201433511	201434274	ENSG00000224818	-1.60892	-0.625692	-0.238359	0.0133635
ENSG00000106617.9	PRKAG2	protein_coding	-	gene	321014	chr7	151253197	151574210	ENSG00000106617	-3.30723	-1.7579	-0.744872	0.0133819
ENSG00000079215.9	SLC1A3	protein_coding	+	gene	81980	chr5	36606457	36688436	ENSG00000079215	-2.68154	-1.51954	-0.625692	0.0133916
ENSG00000255735.1	AC110619.1	pseudogene	-	gene	1668	chr2	241390181	241391848	ENSG00000255735	-2.20482	-1.57913	-0.595898	0.0135538
ENSG00000170542.5	SERPINB9	protein_coding	-	gene	16015	chr6	2887500	2903514	ENSG00000170542	-3.06887	-1.99626	-0.804462	0.0135613
ENSG00000119711.8	ALDH6A1	protein_coding	-	gene	27644	chr14	74523553	74551196	ENSG00000119711	0.417128	1.07262	1.69831	0.0136247
ENSG00000258366.3	RTEL1	protein_coding	+	gene	39254	chr20	62289163	62328416	ENSG00000258366	-2.50277	-1.7281	-0.834257	0.0136336
ENSG00000135862.5	LAMC1	protein_coding	+	gene	122133	chr1	182992595	183114727	ENSG00000135862	-2.68154	-1.54933	-0.715077	0.013639
ENSG00000140950.11	TLDC1	protein_coding	-	gene	75959	chr16	84511681	84587639	ENSG00000140950	-3.60518	-2.94969	-1.07262	0.013639
ENSG00000169432.10	SCN9A	protein_coding	-	gene	180809	chr2	167051695	167232503	ENSG00000169432	-3.84354	-3.06887	-1.07262	0.0136808
ENSG00000124467.14	PSG8	protein_coding	-	gene	103006	chr19	43256838	43359843	ENSG00000124467	-1.10241	-0.357539	-0.0893846	0.0137612
ENSG00000254192.1	CTC-558O2.2	antisense	+	gene	13249	chr5	168081518	168094766	ENSG00000254192	-2.56236	-1.87708	-0.953436	0.0138248
ENSG00000143919.10	CAMKMT	protein_coding	+	gene	410643	chr2	44589089	44999731	ENSG00000143919	0.536308	1.31097	1.99626	0.0138467
ENSG00000167600.9	CYP2S1	protein_coding	+	gene	14491	chr19	41698954	41713444	ENSG00000167600	0.655487	1.57913	2.41339	0.0138467
ENSG00000099783.7	HNRNPM	protein_coding	+	gene	44348	chr19	8509651	8553998	ENSG00000099783	0.387333	0.953436	1.48974	0.0138472
ENSG00000128059.4	PPAT	protein_coding	-	gene	42254	chr4	57259528	57301781	ENSG00000128059	0.417128	1.04282	1.66851	0.0138822
ENSG00000182158.10	CREB3L2	protein_coding	-	gene	127089	chr7	137559725	137686813	ENSG00000182158	-2.80072	-1.57913	-0.655487	0.0139196
ENSG00000162520.10	SYNC	protein_coding	-	gene	23691	chr1	33145507	33169197	ENSG00000162520	0.357539	0.923641	1.40036	0.013934
ENSG00000255158.1	RP11-754B17.1	antisense	+	gene	12482	chr11	665910	678391	ENSG00000255158	-1.01303	-0.297949	-0.0893846	0.0139704
ENSG00000162889.6	MAPKAPK2	protein_coding	+	gene	49340	chr1	206858289	206907628	ENSG00000162889	-2.83051	-2.11544	-1.01303	0.0140567
ENSG00000214889.3	RPS9P1	pseudogene	+	gene	583	chr21	37504748	37505330	ENSG00000214889	-2.3538	-1.66851	-0.715077	0.0140567
ENSG00000234787.3	LINC00458	lincRNA	-	gene	17078	chr13	54689924	54707001	ENSG00000234787	0.506513	2.53256	4.11169	0.0140567
ENSG00000213064.5	SFT2D2	protein_coding	+	gene	27088	chr1	168195176	168222263	ENSG00000213064	-2.3538	-1.34077	-0.566103	0.0144688
ENSG00000203650.3	RP4-562J12.2	lincRNA	+	gene	42460	chrX	117973519	118015978	ENSG00000203650	0	0.0893846	0.893846	0.0145412
ENSG00000231720.1	RP11-568A7.3	lincRNA	-	gene	2973	chr6	167650996	167653968	ENSG00000231720	0.0595898	0.268154	0.804462	0.0145412
ENSG00000097046.8	CDC7	protein_coding	+	gene	24914	chr1	91966408	91991321	ENSG00000097046	0.536308	1.28118	2.05585	0.0146258
ENSG00000263648.1	RP11-471L13.3	pseudogene	+	gene	339	chr17	12018864	12019202	ENSG00000263648	-2.59215	-1.96646	-0.834257	0.0146879
ENSG00000198931.6	APRT	protein_coding	-	gene	2606	chr16	88875747	88878352	ENSG00000198931	0.357539	0.864052	1.31097	0.0147105
ENSG00000169067.2	ACTBL2	protein_coding	-	gene	2791	chr5	56775846	56778636	ENSG00000169067	-1.34077	-0.0893846	-0.0595898	0.0147235
ENSG00000113811.6	SELK	protein_coding	-	gene	7579	chr3	53918437	53926015	ENSG00000113811	-1.48974	-0.893846	-0.387333	0.0147722
ENSG00000136141.10	LRCH1	protein_coding	+	gene	199873	chr13	47127303	47327175	ENSG00000136141	-3.30723	-2.65174	-1.28118	0.0148693
ENSG00000166337.5	TAF10	protein_coding	-	gene	6373	chr11	6627526	6633898	ENSG00000166337	-1.81749	-1.10241	-0.476718	0.0149018
ENSG00000122557.5	HERPUD2	protein_coding	-	gene	62913	chr7	35672269	35735181	ENSG00000122557	-2.3538	-1.31097	-0.536308	0.0149566
ENSG00000128340.10	RAC2	protein_coding	-	gene	19188	chr22	37621301	37640488	ENSG00000128340	-2.97949	-2.26441	-1.25138	0.0149566
ENSG00000172638.8	EFEMP2	protein_coding	-	gene	7152	chr11	65633912	65641063	ENSG00000172638	-3.75415	-3.12846	-0.923641	0.0149566
ENSG00000180425.7	C11orf71	protein_coding	-	gene	8975	chr11	114262165	114271139	ENSG00000180425	-2.86031	-1.99626	-1.13221	0.0149566
ENSG00000253554.1	RP11-32K4.1	antisense	-	gene	681379	chr8	64599737	65281115	ENSG00000253554	0	0.0297949	1.13221	0.0149566
ENSG00000264070.1	DND1P1	pseudogene	+	gene	1059	chr17	43663237	43664295	ENSG00000264070	0.0595898	0.327744	0.983231	0.0149566
ENSG00000253929.1	RP11-382A18.2	lincRNA	+	gene	53358	chr8	128351519	128404876	ENSG00000253929	-0.744872	-0.208564	-0.0893846	0.0149865
ENSG00000135776.4	ABCB10	protein_coding	-	gene	42114	chr1	229652329	229694442	ENSG00000135776	-2.56236	-1.7579	-0.893846	0.0149927
ENSG00000238142.1	RP11-108M9.4	lincRNA	-	gene	1112	chr1	17215033	17216144	ENSG00000238142	0.625692	1.54933	2.44318	0.0152094
ENSG00000077348.4	EXOSC5	protein_coding	-	gene	11106	chr19	41892279	41903384	ENSG00000077348	0.446923	1.13221	1.7579	0.0153329
ENSG00000114270.11	COL7A1	protein_coding	-	gene	31195	chr3	48601506	48632700	ENSG00000114270	-2.26441	-1.54933	-0.297949	0.0153469
ENSG00000111052.3	LIN7A	protein_coding	-	gene	145406	chr12	81186299	81331704	ENSG00000111052	0.804462	2.08564	3.63498	0.015501
ENSG00000145390.7	USP53	protein_coding	+	gene	82931	chr4	120133742	120216672	ENSG00000145390	-2.41339	-1.34077	-0.566103	0.0155301
ENSG00000271851.1	RP11-565F19.2	sense_intronic	-	gene	2374	chr17	9456640	9459013	ENSG00000271851	-2.74113	-1.96646	-0.536308	0.0155553
ENSG00000132256.14	TRIM5	protein_coding	-	gene	275425	chr11	5684425	5959849	ENSG00000132256	-2.44318	-1.51954	-0.655487	0.0155616
ENSG00000138107.7	ACTR1A	protein_coding	-	gene	23497	chr10	104238986	104262482	ENSG00000138107	-1.84728	-1.10241	-0.476718	0.0157097
ENSG00000169856.7	ONECUT1	protein_coding	-	gene	33637	chr15	53049637	53083273	ENSG00000169856	0	0.0297949	1.1918	0.0157624
ENSG00000267458.1	CTC-425F1.4	antisense	-	gene	370	chr19	13054932	13055301	ENSG00000267458	-1.45995	-0.893846	-0.387333	0.0157624
ENSG00000273145.1	CITF22-92A6.1	lincRNA	+	gene	1893	chr22	46409486	46411378	ENSG00000273145	0.625692	2.26441	3.06887	0.0157686
ENSG00000161544.5	CYGB	protein_coding	-	gene	23820	chr17	74523438	74547257	ENSG00000161544	-2.17503	-1.45995	-0.506513	0.0158404
ENSG00000104967.6	NOVA2	protein_coding	-	gene	39813	chr19	46436992	46476804	ENSG00000104967	0.655487	2.08564	2.97949	0.0159344
ENSG00000121741.12	ZMYM2	protein_coding	+	gene	133159	chr13	20532810	20665968	ENSG00000121741	0.536308	1.31097	2.08564	0.0159839
ENSG00000136982.5	DSCC1	protein_coding	-	gene	22035	chr8	120846216	120868250	ENSG00000136982	0.864052	1.78769	2.59215	0.0159839
ENSG00000248544.2	CTB-47B11.3	antisense	-	gene	9210	chr5	156802749	156811958	ENSG00000248544	-2.86031	-2.20482	-1.10241	0.0161129
ENSG00000164850.10	GPER1	protein_coding	+	gene	11608	chr7	1121844	1133451	ENSG00000164850	-1.60892	-0.536308	-0.238359	0.0162062
ENSG00000198576.2	ARC	protein_coding	-	gene	4429	chr8	143692405	143696833	ENSG00000198576	0	0.0595898	2.02605	0.0162288
ENSG00000266590.1	AC090692.1	miRNA	-	gene	91	chr11	35882204	35882294	ENSG00000266590	-2.11544	-0.923641	-0.446923	0.0162288
ENSG00000235626.2	KRT18P66	pseudogene	+	gene	1269	chr9	30773462	30774730	ENSG00000235626	-1.54933	-0.655487	-0.357539	0.0162324
ENSG00000155666.7	KDM8	protein_coding	+	gene	18283	chr16	27214807	27233089	ENSG00000155666	0.804462	1.96646	2.9199	0.0162582
ENSG00000082438.11	COBLL1	protein_coding	-	gene	190056	chr2	165510134	165700189	ENSG00000082438	-3.486	-2.77092	-1.04282	0.0164529
ENSG00000119681.7	LTBP2	protein_coding	-	gene	114434	chr14	74964873	75079306	ENSG00000119681	-3.30723	-2.324	-1.25138	0.0166078
ENSG00000077684.11	PHF17	protein_coding	+	gene	65601	chr4	129730779	129796379	ENSG00000077684	0.536308	1.34077	2.05585	0.0166371
ENSG00000102908.16	NFAT5	protein_coding	+	gene	139573	chr16	69598997	69738569	ENSG00000102908	-2.324	-1.31097	-0.566103	0.0166518
ENSG00000181751.5	C5orf30	protein_coding	+	gene	19959	chr5	102594403	102614361	ENSG00000181751	-2.59215	-1.60892	-0.655487	0.0166693
ENSG00000257084.1	U47924.27	lincRNA	+	gene	1202	chr12	7072409	7073610	ENSG00000257084	-2.50277	-1.81749	-0.893846	0.0166731
ENSG00000106211.8	HSPB1	protein_coding	+	gene	1752	chr7	75931861	75933612	ENSG00000106211	-1.96646	-1.22159	-0.506513	0.0168564
ENSG00000175866.11	BAIAP2	protein_coding	+	gene	82285	chr17	79008948	79091232	ENSG00000175866	-3.27744	-2.53256	-1.07262	0.0170047
ENSG00000075790.6	BCAP29	protein_coding	+	gene	49194	chr7	107220422	107269615	ENSG00000075790	-1.90687	-1.162	-0.476718	0.017007
ENSG00000267742.1	FAM60CP	pseudogene	-	gene	664	chr18	57684010	57684673	ENSG00000267742	0.417128	1.01303	1.60892	0.0170301
ENSG00000138594.8	TMOD3	protein_coding	+	gene	117668	chr15	52121825	52239492	ENSG00000138594	-2.02605	-1.22159	-0.536308	0.0170742
ENSG00000163803.8	PLB1	protein_coding	+	gene	186643	chr2	28680012	28866654	ENSG00000163803	-2.3538	-1.63872	-0.625692	0.0172241
ENSG00000236256.5	DIAPH2-AS1	antisense	-	gene	211304	chrX	96686285	96897588	ENSG00000236256	-2.26441	-1.45995	-0.595898	0.0172544
ENSG00000153093.14	ACOXL	protein_coding	+	gene	385650	chr2	111490150	111875799	ENSG00000153093	0.923641	2.23462	3.5158	0.0173326
ENSG00000185875.8	THNSL1	protein_coding	+	gene	10007	chr10	25305587	25315593	ENSG00000185875	0.864052	2.05585	3.06887	0.0175194
ENSG00000111237.14	VPS29	protein_coding	-	gene	11021	chr12	110928902	110939922	ENSG00000111237	-1.43015	-0.864052	-0.357539	0.0175333
ENSG00000112561.13	TFEB	protein_coding	-	gene	52282	chr6	41651716	41703997	ENSG00000112561	-1.04282	-0.417128	-0.148974	0.0175333
ENSG00000228167.1	RP11-489C13.1	pseudogene	+	gene	442	chr1	194687925	194688366	ENSG00000228167	-2.74113	-2.17503	-1.25138	0.0175333
ENSG00000256185.1	RP11-612B6.2	lincRNA	-	gene	1087	chr12	26488797	26489883	ENSG00000256185	-0.834257	-0.297949	-0.0595898	0.0175603
ENSG00000136156.8	ITM2B	protein_coding	+	gene	29770	chr13	48807294	48837063	ENSG00000136156	-1.81749	-1.13221	-0.446923	0.0175786
ENSG00000065534.14	MYLK	protein_coding	-	gene	274283	chr3	123328896	123603178	ENSG00000065534	-3.00928	-1.69831	-0.685282	0.0175918
ENSG00000131435.8	PDLIM4	protein_coding	+	gene	15784	chr5	131593364	131609147	ENSG00000131435	-3.00928	-1.81749	-0.744872	0.017616
ENSG00000170248.9	PDCD6IP	protein_coding	+	gene	71351	chr3	33839844	33911194	ENSG00000170248	-1.66851	-1.01303	-0.417128	0.0176523
ENSG00000163017.9	ACTG2	protein_coding	+	gene	27552	chr2	74119441	74146992	ENSG00000163017	-5.66103	-3.5158	-0.953436	0.0177262
ENSG00000114019.10	AMOTL2	protein_coding	-	gene	19606	chr3	134074716	134094321	ENSG00000114019	-2.86031	-1.87708	-0.774667	0.0177532
ENSG00000254545.1	RP11-84A19.3	antisense	+	gene	2193	chr1	32254731	32256923	ENSG00000254545	-0.685282	-0.268154	-0.0595898	0.0178503
ENSG00000175155.4	YPEL2	protein_coding	+	gene	70041	chr17	57409050	57479090	ENSG00000175155	-4.0521	-3.36682	-0.834257	0.0179415
ENSG00000072682.14	P4HA2	protein_coding	-	gene	103478	chr5	131527531	131631008	ENSG00000072682	-2.94969	-1.81749	-0.804462	0.0180831
ENSG00000171867.12	PRNP	protein_coding	+	gene	15355	chr20	4666882	4682236	ENSG00000171867	-2.74113	-1.54933	-0.595898	0.0181406
ENSG00000266920.1	ACTBP9	pseudogene	+	gene	1099	chr18	60109261	60110359	ENSG00000266920	-1.66851	-1.01303	-0.417128	0.0181628
ENSG00000039523.13	FAM65A	protein_coding	+	gene	28371	chr16	67552321	67580691	ENSG00000039523	-3.54559	-2.83051	-0.953436	0.0182735
ENSG00000092199.13	HNRNPC	protein_coding	-	gene	60359	chr14	21677295	21737653	ENSG00000092199	0.297949	0.774667	1.22159	0.0184853
ENSG00000244694.3	PTCHD4	protein_coding	-	gene	190662	chr6	47845764	48036425	ENSG00000244694	-3.15826	-2.38359	-1.13221	0.0185008
ENSG00000111247.10	RAD51AP1	protein_coding	+	gene	21265	chr12	4647950	4669214	ENSG00000111247	0.476718	1.22159	1.93667	0.0185435
ENSG00000249116.1	CTD-2194D22.3	antisense	+	gene	684	chr5	1884080	1884763	ENSG00000249116	-0.774667	-0.357539	-0.0595898	0.018915
ENSG00000226053.1	RP5-1070A16.1	lincRNA	+	gene	61912	chr1	98676303	98738214	ENSG00000226053	-0.685282	-0.297949	-0.0893846	0.0189689
ENSG00000136842.9	TMOD1	protein_coding	+	gene	100569	chr9	100263462	100364030	ENSG00000136842	0.834257	2.08564	3.18805	0.0189727
ENSG00000241852.5	C8orf58	protein_coding	+	gene	4550	chr8	22457114	22461663	ENSG00000241852	-3.45621	-2.77092	-1.28118	0.0189757
ENSG00000169129.10	AFAP1L2	protein_coding	-	gene	109933	chr10	116054583	116164515	ENSG00000169129	-4.02231	-3.36682	-0.923641	0.0189918
ENSG00000105929.11	ATP6V0A4	protein_coding	-	gene	93266	chr7	138391040	138484305	ENSG00000105929	-3.69457	-2.62195	-1.22159	0.019273
ENSG00000174607.6	UGT8	protein_coding	+	gene	79770	chr4	115519611	115599380	ENSG00000174607	0.804462	2.02605	3.00928	0.0193005
ENSG00000249421.1	ADAMTS19-AS1	antisense	-	gene	1131	chr5	128795252	128796382	ENSG00000249421	0	0.0595898	0.953436	0.0193005
ENSG00000140459.13	CYP11A1	protein_coding	-	gene	29982	chr15	74630100	74660081	ENSG00000140459	-3.09867	-2.38359	-1.22159	0.0193689
ENSG00000106366.7	SERPINE1	protein_coding	+	gene	12178	chr7	100770370	100782547	ENSG00000106366	-5.15451	-3.5158	-1.40036	0.0195148
ENSG00000094804.5	CDC6	protein_coding	+	gene	15287	chr17	38443885	38459171	ENSG00000094804	0.506513	1.25138	1.99626	0.0195499
ENSG00000166900.10	STX3	protein_coding	+	gene	92426	chr11	59480929	59573354	ENSG00000166900	-2.3538	-1.31097	-0.566103	0.0195664
ENSG00000255532.1	CTD-2026G22.1	pseudogene	+	gene	73956	chr11	49327266	49401221	ENSG00000255532	-0.446923	-0.178769	-0.0595898	0.0196819
ENSG00000173068.13	BNC2	protein_coding	-	gene	461341	chr9	16409501	16870841	ENSG00000173068	0.923641	2.17503	3.18805	0.0198063
ENSG00000198910.8	L1CAM	protein_coding	-	gene	47709	chrX	153126969	153174677	ENSG00000198910	-2.74113	-2.05585	-1.01303	0.0198256
ENSG00000177359.13	RP11-551L14.1	pseudogene	-	gene	94503	chr12	31264586	31359088	ENSG00000177359	0.864052	2.17503	3.30723	0.0198471
ENSG00000224623.1	RP11-247I13.8	antisense	+	gene	2541	chr22	31857650	31860190	ENSG00000224623	-1.84728	-1.25138	-0.297949	0.0198471
ENSG00000186951.12	PPARA	protein_coding	+	gene	93230	chr22	46546424	46639653	ENSG00000186951	-2.324	-1.63872	-0.774667	0.0198583
ENSG00000148925.6	BTBD10	protein_coding	-	gene	75297	chr11	13409548	13484844	ENSG00000148925	-1.93667	-1.1918	-0.506513	0.0198977
ENSG00000198604.6	BAZ1A	protein_coding	-	gene	122917	chr14	35221937	35344853	ENSG00000198604	-2.65174	-1.54933	-0.595898	0.0200003
ENSG00000259370.1	RP11-1069G10.1	antisense	-	gene	51911	chr15	63124323	63176233	ENSG00000259370	-2.68154	-1.69831	-0.804462	0.0200134
ENSG00000104889.4	RNASEH2A	protein_coding	+	gene	7059	chr19	12917394	12924452	ENSG00000104889	0.357539	0.983231	1.60892	0.0200184
ENSG00000119048.3	UBE2B	protein_coding	+	gene	20814	chr5	133706870	133727683	ENSG00000119048	-1.7579	-1.01303	-0.417128	0.0200918
ENSG00000153982.6	GDPD1	protein_coding	+	gene	55501	chr17	57297828	57353328	ENSG00000153982	0.864052	2.20482	3.63498	0.0200918
ENSG00000247081.3	RP11-318M2.2	antisense	-	gene	141783	chr8	104169218	104311000	ENSG00000247081	-2.02605	-1.34077	-0.297949	0.0200946
ENSG00000035141.3	FAM136A	protein_coding	-	gene	6116	chr2	70523107	70529222	ENSG00000035141	0.357539	0.923641	1.45995	0.0201061
ENSG00000010219.9	DYRK4	protein_coding	+	gene	51956	chr12	4671370	4723325	ENSG00000010219	-2.50277	-1.37056	-0.536308	0.0202006
ENSG00000033178.8	UBA6	protein_coding	-	gene	88528	chr4	68478370	68566897	ENSG00000033178	-1.34077	-0.834257	-0.357539	0.0202142
ENSG00000138814.12	PPP3CA	protein_coding	-	gene	324870	chr4	101944566	102269435	ENSG00000138814	-1.96646	-1.22159	-0.476718	0.0202142
ENSG00000047365.7	ARAP2	protein_coding	-	gene	296289	chr4	35949843	36246131	ENSG00000047365	-3.72436	-3.09867	-1.31097	0.0203883
ENSG00000116815.11	CD58	protein_coding	-	gene	56505	chr1	117057157	117113661	ENSG00000116815	-2.38359	-1.43015	-0.566103	0.0204014
ENSG00000136504.7	KAT7	protein_coding	+	gene	40542	chr17	47865917	47906458	ENSG00000136504	0.476718	1.25138	1.99626	0.020487
ENSG00000181019.8	NQO1	protein_coding	-	gene	19956	chr16	69740899	69760854	ENSG00000181019	-2.20482	-1.34077	-0.566103	0.0205795
ENSG00000113657.8	DPYSL3	protein_coding	-	gene	119246	chr5	146770374	146889619	ENSG00000113657	0.595898	1.51954	2.44318	0.0206304
ENSG00000150787.3	PTS	protein_coding	+	gene	43591	chr11	112097088	112140678	ENSG00000150787	-2.29421	-1.54933	-0.655487	0.0207108
ENSG00000114948.8	ADAM23	protein_coding	+	gene	177589	chr2	207308263	207485851	ENSG00000114948	1.07262	2.53256	3.39662	0.0208222
ENSG00000105877.13	DNAH11	protein_coding	+	gene	358625	chr7	21582833	21941457	ENSG00000105877	0.744872	1.78769	2.80072	0.0209004
ENSG00000268707.1	RP11-247A12.7	lincRNA	+	gene	507	chr9	131932713	131933219	ENSG00000268707	-1.37056	-0.238359	-0.11918	0.0209004
ENSG00000081479.8	LRP2	protein_coding	-	gene	235577	chr2	169983619	170219195	ENSG00000081479	-4.70759	-3.24764	-1.1918	0.0209798
ENSG00000077616.6	NAALAD2	protein_coding	+	gene	61380	chr11	89864683	89926062	ENSG00000077616	0.744872	2.11544	3.486	0.0210073
ENSG00000119403.9	PHF19	protein_coding	-	gene	21630	chr9	123617977	123639606	ENSG00000119403	-3.24764	-1.84728	-0.715077	0.0210152
ENSG00000139644.8	TMBIM6	protein_coding	+	gene	57210	chr12	50101508	50158717	ENSG00000139644	-1.162	-0.715077	-0.297949	0.0210216
ENSG00000225783.2	MIAT	lincRNA	+	gene	30047	chr22	27042392	27072438	ENSG00000225783	0.893846	2.26441	4.11169	0.0210216
ENSG00000259583.1	RP11-66B24.4	antisense	-	gene	25544	chr15	101433945	101459488	ENSG00000259583	-1.81749	-0.446923	-0.178769	0.0210216
ENSG00000239900.7	ADSL	protein_coding	+	gene	43961	chr22	40742507	40786467	ENSG00000239900	0.327744	0.864052	1.37056	0.0210487
ENSG00000125351.6	UPF3B	protein_coding	-	gene	18977	chrX	118967985	118986961	ENSG00000125351	0.476718	1.1918	1.81749	0.021172
ENSG00000117114.15	LPHN2	protein_coding	+	gene	686276	chr1	81771845	82458120	ENSG00000117114	-2.324	-1.40036	-0.566103	0.0212023
ENSG00000253712.1	RP11-697M17.2	lincRNA	-	gene	8953	chr8	76079939	76088891	ENSG00000253712	0	0.0595898	0.566103	0.0212023
ENSG00000077063.6	CTTNBP2	protein_coding	-	gene	163489	chr7	117350705	117514193	ENSG00000077063	0.685282	1.69831	2.65174	0.0212538
ENSG00000232799.1	CRYGFP	pseudogene	+	gene	2447	chr2	210009965	210012411	ENSG00000232799	0.178769	0.536308	2.11544	0.021326
ENSG00000127561.10	SYNGR3	protein_coding	+	gene	4616	chr16	2039661	2044276	ENSG00000127561	0.685282	1.81749	2.86031	0.0213546
ENSG00000151023.12	ENKUR	protein_coding	-	gene	34182	chr10	25270908	25305089	ENSG00000151023	-1.43015	-0.357539	-0.208564	0.0213884
ENSG00000115419.8	GLS	protein_coding	+	gene	84726	chr2	191745553	191830278	ENSG00000115419	-1.87708	-1.13221	-0.446923	0.021505
ENSG00000130508.6	PXDN	protein_coding	-	gene	112966	chr2	1635659	1748624	ENSG00000130508	-2.17503	-1.34077	-0.566103	0.0215498
ENSG00000111319.8	SCNN1A	protein_coding	-	gene	30888	chr12	6456009	6486896	ENSG00000111319	1.01303	2.59215	3.57539	0.0216817
ENSG00000147408.10	CSGALNACT1	protein_coding	-	gene	353869	chr8	19261672	19615540	ENSG00000147408	-3.39662	-2.56236	-1.34077	0.0216817
ENSG00000259460.1	RP11-128A17.1	antisense	+	gene	835	chr15	37391540	37392374	ENSG00000259460	-2.47298	-1.7579	-0.953436	0.0216817
ENSG00000151090.13	THRB	protein_coding	-	gene	378123	chr3	24158651	24536773	ENSG00000151090	-4.49903	-3.69457	-0.893846	0.0219242
ENSG00000236673.1	RP11-69I8.2	lincRNA	+	gene	18603	chr6	132223103	132241705	ENSG00000236673	0.11918	0.208564	3.03908	0.0219315
ENSG00000164663.9	USP49	protein_coding	-	gene	105466	chr6	41757634	41863099	ENSG00000164663	0.744872	1.87708	3.24764	0.022073
ENSG00000224334.1	AP000357.4	pseudogene	+	gene	1165	chr22	25082890	25084054	ENSG00000224334	-2.65174	-2.02605	-1.07262	0.0220782
ENSG00000136810.8	TXN	protein_coding	-	gene	12830	chr9	113006091	113018920	ENSG00000136810	-1.25138	-0.774667	-0.327744	0.0221149
ENSG00000149557.8	FEZ1	protein_coding	-	gene	50568	chr11	125315646	125366213	ENSG00000149557	0.893846	2.20482	3.24764	0.0221337
ENSG00000063046.13	EIF4B	protein_coding	+	gene	36052	chr12	53399942	53435993	ENSG00000063046	0.387333	0.953436	1.48974	0.0221411
ENSG00000164743.4	C8orf48	protein_coding	+	gene	1445	chr8	13424352	13425796	ENSG00000164743	-3.21785	-2.53256	-1.43015	0.0222523
ENSG00000215187.5	FAM166B	protein_coding	-	gene	2069	chr9	35561828	35563896	ENSG00000215187	-0.506513	-0.208564	-0.0595898	0.0222523
ENSG00000231817.3	RP11-189B4.6	lincRNA	-	gene	31372	chr13	47029270	47060641	ENSG00000231817	-3.30723	-2.56236	-1.04282	0.0222693
ENSG00000184347.10	SLIT3	protein_coding	-	gene	639389	chr5	168088745	168728133	ENSG00000184347	-3.60518	-2.8901	-1.162	0.022301
ENSG00000004866.14	ST7	protein_coding	+	gene	276866	chr7	116593292	116870157	ENSG00000004866	-2.77092	-1.7281	-0.685282	0.0224621
ENSG00000166803.6	KIAA0101	protein_coding	-	gene	22694	chr15	64657193	64679886	ENSG00000166803	0.417128	1.07262	1.7579	0.0226561
ENSG00000196296.9	ATP2A1	protein_coding	+	gene	26105	chr16	28889726	28915830	ENSG00000196296	0.744872	1.81749	2.9199	0.0227169
ENSG00000215102.2	TERF1P4	pseudogene	-	gene	1115	chrX	83003833	83004947	ENSG00000215102	0.983231	2.56236	3.21785	0.0227169
ENSG00000175482.4	POLD4	protein_coding	-	gene	6196	chr11	67118248	67124443	ENSG00000175482	-2.77092	-1.57913	-0.625692	0.0228074
ENSG00000176826.11	FKBP9L	pseudogene	-	gene	32179	chr7	55748767	55780945	ENSG00000176826	-3.42641	-1.78769	-0.655487	0.0228593
ENSG00000186442.6	KRT3	protein_coding	-	gene	6433	chr12	53183469	53189901	ENSG00000186442	-0.744872	-0.238359	-0.11918	0.0229178
ENSG00000163171.6	CDC42EP3	protein_coding	-	gene	96580	chr2	37869032	37965611	ENSG00000163171	-2.44318	-1.54933	-0.685282	0.0229486
ENSG00000173846.8	PLK3	protein_coding	+	gene	5766	chr1	45265897	45271662	ENSG00000173846	-3.75415	-3.12846	-0.834257	0.0229756
ENSG00000116574.4	RHOU	protein_coding	+	gene	11593	chr1	228870824	228882416	ENSG00000116574	-4.23087	-1.66851	-0.744872	0.0230015
ENSG00000246695.3	RASSF8-AS1	antisense	-	gene	20437	chr12	26092262	26112698	ENSG00000246695	0.923641	2.44318	3.27744	0.0230296
ENSG00000187242.4	KRT12	protein_coding	-	gene	5908	chr17	39017555	39023462	ENSG00000187242	-0.387333	-0.11918	-0.0595898	0.0230685
ENSG00000264391.1	RN7SL208P	misc_RNA	-	gene	294	chr5	76132727	76133020	ENSG00000264391	-2.65174	-1.78769	-0.804462	0.0230685
ENSG00000114541.10	FRMD4B	protein_coding	-	gene	372594	chr3	69219141	69591734	ENSG00000114541	-3.12846	-1.60892	-0.625692	0.0230888
ENSG00000166949.11	SMAD3	protein_coding	+	gene	131433	chr15	67356101	67487533	ENSG00000166949	-3.63498	-2.83051	-0.923641	0.0231222
ENSG00000174099.6	MSRB3	protein_coding	+	gene	209602	chr12	65672423	65882024	ENSG00000174099	-3.15826	-2.53256	-1.31097	0.0231222
ENSG00000234779.1	RP11-62F24.2	antisense	+	gene	711	chr9	16726812	16727522	ENSG00000234779	0.0595898	0.297949	2.02605	0.0231222
ENSG00000258691.1	RP11-404P21.8	protein_coding	+	gene	59086	chr14	96671181	96730266	ENSG00000258691	-1.1918	-0.446923	-0.148974	0.0231439
ENSG00000236090.2	LDHAP3	pseudogene	+	gene	1008	chr2	42046887	42047894	ENSG00000236090	-3.12846	-1.22159	-0.506513	0.0232282
ENSG00000002586.13	CD99	protein_coding	+	gene	50131	chrX	2609220	2659350	ENSG00000002586	-0.774667	-0.387333	-0.208564	0.0232582
ENSG00000062716.6	VMP1	protein_coding	+	gene	135064	chr17	57784553	57919616	ENSG00000062716	-1.51954	-0.923641	-0.357539	0.0233088
ENSG00000197776.3	KLHDC1	protein_coding	+	gene	60048	chr14	50159823	50219870	ENSG00000197776	-1.78769	-0.476718	-0.178769	0.0234982
ENSG00000167193.7	CRK	protein_coding	-	gene	42474	chr17	1323983	1366456	ENSG00000167193	-2.38359	-1.40036	-0.566103	0.0236362
ENSG00000184432.5	COPB2	protein_coding	-	gene	34133	chr3	139074442	139108574	ENSG00000184432	-1.51954	-0.923641	-0.387333	0.0236362
ENSG00000196338.8	NLGN3	protein_coding	+	gene	26371	chrX	70364681	70391051	ENSG00000196338	0.506513	2.08564	2.97949	0.0236689
ENSG00000246082.2	NUDT16P	pseudogene	+	gene	3225	chr3	131080742	131083966	ENSG00000246082	0.864052	2.29421	3.45621	0.02368
ENSG00000108641.10	B9D1	protein_coding	-	gene	40629	chr17	19240867	19281495	ENSG00000108641	0.566103	1.45995	2.20482	0.0237688
ENSG00000254365.1	CTB-180C19.1	antisense	-	gene	6954	chr5	166714325	166721278	ENSG00000254365	0	0.0595898	1.66851	0.0237688
ENSG00000260913.1	RP11-243E13.1	lincRNA	-	gene	9383	chr18	10405130	10414512	ENSG00000260913	0	0.0595898	0.506513	0.0237688
ENSG00000174740.7	PABPC5	protein_coding	+	gene	3990	chrX	90689594	90693583	ENSG00000174740	-2.80072	-2.08564	-1.01303	0.0237812
ENSG00000163701.14	IL17RE	protein_coding	+	gene	13791	chr3	9944296	9958086	ENSG00000163701	-2.11544	-1.34077	-0.536308	0.023784
ENSG00000090905.13	TNRC6A	protein_coding	+	gene	97938	chr16	24741016	24838953	ENSG00000090905	0.387333	1.01303	1.63872	0.023789
ENSG00000242193.5	RP11-568K15.1	pseudogene	-	gene	31815	chr1	177975271	178007085	ENSG00000242193	-1.69831	-0.774667	-0.268154	0.0238959
ENSG00000158806.9	NPM2	protein_coding	+	gene	12773	chr8	21881636	21894408	ENSG00000158806	-0.953436	-0.357539	-0.0595898	0.0239327
ENSG00000148516.17	ZEB1	protein_coding	+	gene	211319	chr10	31607424	31818742	ENSG00000148516	-3.18805	-2.20482	-1.01303	0.0240525
ENSG00000088970.11	PLK1S1	processed_transcript	+	gene	120637	chr20	21106624	21227260	ENSG00000088970	0.715077	1.78769	2.71133	0.0242079
ENSG00000254332.1	GS1-44D20.1	pseudogene	+	gene	748	chr8	70041833	70042580	ENSG00000254332	-2.65174	-2.05585	-0.953436	0.0242981
ENSG00000259250.1	RP11-50C13.1	antisense	+	gene	4170	chr15	58879706	58883875	ENSG00000259250	-1.7579	-0.655487	-0.297949	0.024373
ENSG00000226358.1	KRT8P38	pseudogene	+	gene	1430	chr10	90487242	90488671	ENSG00000226358	-1.10241	-0.536308	-0.268154	0.0243869
ENSG00000213069.3	KRT8P40	pseudogene	+	gene	563	chr2	178062713	178063275	ENSG00000213069	-1.34077	-0.566103	-0.297949	0.0243946
ENSG00000163918.6	RFC4	protein_coding	-	gene	17179	chr3	186507669	186524847	ENSG00000163918	0.417128	1.13221	1.7281	0.0244348
ENSG00000164708.5	PGAM2	protein_coding	-	gene	2861	chr7	44102326	44105186	ENSG00000164708	1.01303	2.38359	3.18805	0.0244348
ENSG00000125531.5	C20orf195	protein_coding	+	gene	3689	chr20	62184373	62188061	ENSG00000125531	-1.40036	-0.0893846	-0.0595898	0.0244397
ENSG00000181856.10	SLC2A4	protein_coding	+	gene	6591	chr17	7184986	7191576	ENSG00000181856	0.804462	2.3538	3.60518	0.0245827
ENSG00000268745.1	RP11-298J23.9	antisense	+	gene	68	chr6	41759148	41759215	ENSG00000268745	0	0.0297949	0.834257	0.0246417
ENSG00000120805.9	ARL1	protein_coding	-	gene	14701	chr12	101786898	101801598	ENSG00000120805	-1.63872	-0.983231	-0.387333	0.0248303
ENSG00000215388.3	ACTG1P3	pseudogene	+	gene	1114	chr20	1141228	1142341	ENSG00000215388	-2.65174	-2.05585	-1.04282	0.0248984
ENSG00000141447.12	OSBPL1A	protein_coding	-	gene	235837	chr18	21742008	21977844	ENSG00000141447	0.446923	1.162	1.81749	0.0249561
ENSG00000115963.9	RND3	protein_coding	-	gene	70817	chr2	151324709	151395525	ENSG00000115963	-3.33703	-1.84728	-0.685282	0.0251564
ENSG00000160310.12	PRMT2	protein_coding	+	gene	29958	chr21	48055079	48085036	ENSG00000160310	-1.63872	-1.01303	-0.417128	0.0251642
ENSG00000165152.4	TMEM246	protein_coding	-	gene	60367	chr9	104235453	104295819	ENSG00000165152	0.744872	1.99626	3.30723	0.0252186
ENSG00000239829.1	KRT8P25	pseudogene	+	gene	1456	chr3	87372418	87373873	ENSG00000239829	-1.99626	-0.774667	-0.387333	0.0252363
ENSG00000144362.7	PHOSPHO2	protein_coding	+	gene	7244	chr2	170550975	170558218	ENSG00000144362	0.685282	1.69831	2.68154	0.0252749
ENSG00000170035.11	UBE2E3	protein_coding	+	gene	109338	chr2	181831975	181941312	ENSG00000170035	-1.96646	-1.1918	-0.476718	0.0252876
ENSG00000120833.9	SOCS2	protein_coding	+	gene	13674	chr12	93963590	93977263	ENSG00000120833	0.774667	1.87708	2.8901	0.0252941
ENSG00000143799.8	PARP1	protein_coding	-	gene	47389	chr1	226548392	226595780	ENSG00000143799	0.357539	0.953436	1.51954	0.0254176
ENSG00000120129.5	DUSP1	protein_coding	-	gene	3106	chr5	172195093	172198198	ENSG00000120129	-3.75415	-1.99626	-0.715077	0.0254259
ENSG00000167644.7	C19orf33	protein_coding	+	gene	849	chr19	38794801	38795649	ENSG00000167644	-2.9199	-1.7579	-0.715077	0.0254824
ENSG00000085276.13	MECOM	protein_coding	-	gene	580120	chr3	168801287	169381406	ENSG00000085276	-2.62195	-1.63872	-0.506513	0.0255971
ENSG00000183668.13	PSG9	protein_coding	-	gene	57740	chr19	43715943	43773682	ENSG00000183668	-3.39662	-2.9199	-0.268154	0.0255971
ENSG00000168077.9	SCARA3	protein_coding	+	gene	42909	chr8	27491385	27534293	ENSG00000168077	-3.12846	-2.26441	-1.04282	0.025655
ENSG00000226284.1	ARPC3P1	pseudogene	+	gene	533	chr20	47751017	47751549	ENSG00000226284	-2.59215	-1.93667	-0.864052	0.0256558
ENSG00000138385.11	SSB	protein_coding	+	gene	20132	chr2	170648443	170668574	ENSG00000138385	0.268154	0.744872	1.162	0.0257114
ENSG00000023572.4	GLRX2	protein_coding	-	gene	9647	chr1	193065598	193075244	ENSG00000023572	-2.68154	-1.48974	-0.566103	0.025797
ENSG00000131370.11	SH3BP5	protein_coding	-	gene	86516	chr3	15296360	15382875	ENSG00000131370	-3.54559	-2.71133	-0.923641	0.0259325
ENSG00000143797.7	MBOAT2	protein_coding	-	gene	151123	chr2	8992820	9143942	ENSG00000143797	-2.62195	-1.7281	-0.655487	0.0260374
ENSG00000240666.1	MME-AS1	antisense	-	gene	24545	chr3	154876530	154901074	ENSG00000240666	-0.476718	-0.178769	-0.0595898	0.0260474
ENSG00000130402.7	ACTN4	protein_coding	+	gene	83935	chr19	39138289	39222223	ENSG00000130402	-1.7281	-1.04282	-0.417128	0.0261805
ENSG00000136010.9	ALDH1L2	protein_coding	-	gene	64788	chr12	105413568	105478355	ENSG00000136010	-3.27744	-2.62195	-1.28118	0.026235
ENSG00000164134.8	NAA15	protein_coding	+	gene	118579	chr4	140222609	140341187	ENSG00000164134	0.297949	0.834257	1.37056	0.026235
ENSG00000106993.7	CDC37L1	protein_coding	+	gene	28840	chr9	4679559	4708398	ENSG00000106993	0.417128	1.10241	1.84728	0.0262499
ENSG00000105696.4	TMEM59L	protein_coding	+	gene	13610	chr19	18718240	18731849	ENSG00000105696	0.357539	1.84728	2.65174	0.0263084
ENSG00000117533.10	VAMP4	protein_coding	-	gene	42088	chr1	171669300	171711387	ENSG00000117533	-3.87333	-3.27744	-0.774667	0.0263775
ENSG00000132274.11	TRIM22	protein_coding	+	gene	47401	chr11	5710919	5758319	ENSG00000132274	0.804462	2.17503	3.5158	0.0263775
ENSG00000223573.2	TINCR	lincRNA	-	gene	9868	chr19	5558178	5568045	ENSG00000223573	-2.83051	-2.08564	-0.983231	0.0263783
ENSG00000162521.14	RBBP4	protein_coding	+	gene	35070	chr1	33116743	33151812	ENSG00000162521	0.297949	0.834257	1.31097	0.026427
ENSG00000169045.13	HNRNPH1	protein_coding	-	gene	20607	chr5	179041179	179061785	ENSG00000169045	0.268154	0.744872	1.1918	0.0265258
ENSG00000156469.4	MTERFD1	protein_coding	-	gene	22213	chr8	97251626	97273838	ENSG00000156469	0.387333	1.10241	1.78769	0.0267166
ENSG00000214530.3	STARD10	protein_coding	-	gene	38953	chr11	72465774	72504726	ENSG00000214530	-3.15826	-2.26441	-1.01303	0.026774
ENSG00000248329.1	RP11-366M4.3	processed_transcript	+	gene	21962	chr4	165798156	165820117	ENSG00000248329	0.864052	2.44318	3.72436	0.026774
ENSG00000054277.8	OPN3	protein_coding	-	gene	87275	chr1	241753404	241840678	ENSG00000054277	-2.9199	-1.81749	-0.715077	0.0267881
ENSG00000225083.1	GRTP1-AS1	antisense	+	gene	10196	chr13	114005988	114016183	ENSG00000225083	0.983231	2.41339	3.21785	0.0269649
ENSG00000166946.9	CCNDBP1	protein_coding	+	gene	10081	chr15	43477316	43487396	ENSG00000166946	-2.14523	-1.162	-0.446923	0.0272157
ENSG00000181690.3	PLAG1	protein_coding	-	gene	50421	chr8	57073463	57123883	ENSG00000181690	0.804462	2.02605	3.30723	0.0272274
ENSG00000269690.1	AC096677.1	protein_coding	+	gene	726	chr1	201592013	201592738	ENSG00000269690	-1.43015	-0.476718	-0.208564	0.0273234
ENSG00000138071.9	ACTR2	protein_coding	+	gene	43501	chr2	65454887	65498387	ENSG00000138071	-1.57913	-0.953436	-0.357539	0.0273748
ENSG00000149926.9	FAM57B	protein_coding	-	gene	28552	chr16	30035748	30064299	ENSG00000149926	0.715077	1.93667	2.86031	0.0274729
ENSG00000182636.4	NDN	protein_coding	-	gene	1886	chr15	23930565	23932450	ENSG00000182636	-3.27744	-1.60892	-0.655487	0.0276225
ENSG00000134317.13	GRHL1	protein_coding	+	gene	57071	chr2	10085341	10142411	ENSG00000134317	-3.36682	-1.90687	-0.744872	0.0277128
ENSG00000260005.2	AC027601.1	antisense	+	gene	5277	chr17	79202507	79207783	ENSG00000260005	-1.13221	-0.238359	-0.11918	0.0278264
ENSG00000224660.1	SH3BP5-AS1	antisense	+	gene	10310	chr3	15295691	15306000	ENSG00000224660	-3.5158	-2.05585	-0.834257	0.0278652
ENSG00000180628.10	PCGF5	protein_coding	+	gene	64181	chr10	92979908	93044088	ENSG00000180628	-3.90313	-1.84728	-0.744872	0.0278799
ENSG00000106537.7	TSPAN13	protein_coding	+	gene	31002	chr7	16793160	16824161	ENSG00000106537	-2.23462	-1.31097	-0.506513	0.0279024
ENSG00000183648.5	NDUFB1	protein_coding	-	gene	5796	chr14	92582466	92588261	ENSG00000183648	0.297949	0.834257	1.34077	0.027935
ENSG00000236197.2	AC002429.5	antisense	-	gene	59620	chr7	94784025	94843644	ENSG00000236197	0	0.0297949	0.864052	0.028073
ENSG00000227913.1	KRT8P44	pseudogene	+	gene	1350	chr6	162989411	162990760	ENSG00000227913	-1.40036	-0.566103	-0.268154	0.0281754
ENSG00000205220.7	PSMB10	protein_coding	-	gene	2586	chr16	67968405	67970990	ENSG00000205220	0.417128	1.13221	1.78769	0.0281832
ENSG00000260362.1	RP11-297M9.1	protein_coding	-	gene	9959	chr16	9760742	9770700	ENSG00000260362	0.0595898	0.208564	1.25138	0.028234
ENSG00000178409.9	BEND3	protein_coding	-	gene	50088	chr6	107386386	107436473	ENSG00000178409	0.625692	1.63872	2.56236	0.0282859
ENSG00000140931.15	CMTM3	protein_coding	+	gene	10019	chr16	66637777	66647795	ENSG00000140931	-2.83051	-1.57913	-0.595898	0.0284457
ENSG00000185306.8	C12orf56	protein_coding	-	gene	124756	chr12	64660217	64784972	ENSG00000185306	0.685282	1.93667	2.94969	0.028509
ENSG00000188163.6	FAM166A	protein_coding	-	gene	4187	chr9	140138036	140142222	ENSG00000188163	-1.7579	-1.07262	-0.417128	0.0285862
ENSG00000129083.8	COPB1	protein_coding	-	gene	56588	chr11	14464986	14521573	ENSG00000129083	-1.48974	-0.893846	-0.357539	0.0286439
ENSG00000254088.1	SLC2A3P4	pseudogene	+	gene	1471	chr8	87515820	87517290	ENSG00000254088	-1.7579	-0.715077	-0.327744	0.0286439
ENSG00000238351.1	snoU13	snoRNA	-	gene	102	chr4	40870886	40870987	ENSG00000238351	-0.595898	-0.208564	-0.0595898	0.0286809
ENSG00000155744.5	FAM126B	protein_coding	-	gene	97954	chr2	201838441	201936394	ENSG00000155744	-3.15826	-1.54933	-0.595898	0.0287373
ENSG00000203952.5	CCDC160	protein_coding	+	gene	9161	chrX	133371077	133380237	ENSG00000203952	0.864052	2.02605	3.12846	0.0287373
ENSG00000010270.9	STARD3NL	protein_coding	+	gene	52449	chr7	38217824	38270272	ENSG00000010270	-1.69831	-0.983231	-0.387333	0.028816
ENSG00000267353.1	CTD-2162K18.3	lincRNA	-	gene	2197	chr19	37264614	37266810	ENSG00000267353	0.923641	2.26441	3.33703	0.028816
ENSG00000128951.9	DUT	protein_coding	+	gene	12363	chr15	48623208	48635570	ENSG00000128951	0.357539	1.01303	1.69831	0.0289749
ENSG00000176406.16	RIMS2	protein_coding	+	gene	755347	chr8	104512976	105268322	ENSG00000176406	-3.33703	-2.08564	-0.715077	0.0289808
ENSG00000135447.12	PPP1R1A	protein_coding	-	gene	13273	chr12	54969171	54982443	ENSG00000135447	0.744872	2.08564	3.18805	0.0290618
ENSG00000136155.12	SCEL	protein_coding	+	gene	109590	chr13	78109809	78219398	ENSG00000136155	-1.78769	-0.268154	-0.11918	0.0290618
ENSG00000204136.6	GGTA1P	pseudogene	-	gene	55038	chr9	124207269	124262306	ENSG00000204136	-1.99626	-1.40036	-0.387333	0.0290618
ENSG00000144228.4	SPOPL	protein_coding	+	gene	71747	chr2	139259371	139331117	ENSG00000144228	-3.66477	-1.84728	-0.744872	0.0290899
ENSG00000171227.6	TMEM37	protein_coding	+	gene	8620	chr2	120187477	120196096	ENSG00000171227	0.834257	2.97949	4.20108	0.0290899
ENSG00000235437.3	RP11-357C3.3	processed_transcript	-	gene	217846	chrX	62563106	62780951	ENSG00000235437	-2.14523	-1.22159	-0.446923	0.029137
ENSG00000058668.10	ATP2B4	protein_coding	+	gene	117521	chr1	203595689	203713209	ENSG00000058668	-2.83051	-1.7281	-0.655487	0.0291622
ENSG00000046604.8	DSG2	protein_coding	+	gene	50966	chr18	29078006	29128971	ENSG00000046604	-1.69831	-1.01303	-0.387333	0.0291634
ENSG00000116497.13	S100PBP	protein_coding	+	gene	42109	chr1	33282368	33324476	ENSG00000116497	0.506513	1.34077	2.08564	0.029195
ENSG00000224597.5	PTCHD3P1	antisense	+	gene	78344	chr10	29698331	29776674	ENSG00000224597	-3.21785	-2.56236	-0.923641	0.0292013
ENSG00000189369.7	GSPT2	protein_coding	+	gene	2844	chrX	51486481	51489324	ENSG00000189369	0.476718	1.34077	2.17503	0.0292518
ENSG00000184702.13	SEPT5	protein_coding	+	gene	10309	chr22	19701987	19712295	ENSG00000184702	-1.54933	-0.446923	-0.11918	0.029298
ENSG00000167702.7	KIFC2	protein_coding	+	gene	8160	chr8	145691426	145699585	ENSG00000167702	0.774667	1.96646	3.09867	0.0294579
ENSG00000272396.1	CTC-490G23.4	antisense	-	gene	8286	chr19	43864837	43873122	ENSG00000272396	-1.07262	-0.208564	-0.0595898	0.0294991
ENSG00000029993.10	HMGB3	protein_coding	+	gene	10267	chrX	150148982	150159248	ENSG00000029993	0.357539	1.04282	1.63872	0.0295124
ENSG00000157020.13	SEC13	protein_coding	-	gene	28048	chr3	10334815	10362862	ENSG00000157020	-1.34077	-0.804462	-0.327744	0.0296128
ENSG00000171621.9	SPSB1	protein_coding	+	gene	76653	chr1	9352939	9429591	ENSG00000171621	-2.62195	-1.84728	-0.774667	0.0296225
ENSG00000257591.1	ZNF625	protein_coding	-	gene	16515	chr19	12251032	12267546	ENSG00000257591	0.387333	1.10241	1.81749	0.0296775
ENSG00000226312.3	CFLAR-AS1	antisense	-	gene	17540	chr2	202005007	202022546	ENSG00000226312	-2.9199	-2.324	-0.864052	0.0297757
ENSG00000152932.6	RAB3C	protein_coding	+	gene	277166	chr5	57878048	58155213	ENSG00000152932	0.744872	1.90687	3.15826	0.0298149
ENSG00000166582.5	CENPV	protein_coding	-	gene	11123	chr17	16245848	16256970	ENSG00000166582	0.536308	1.43015	2.41339	0.0299018
ENSG00000050165.13	DKK3	protein_coding	-	gene	46664	chr11	11984653	12031316	ENSG00000050165	-3.33703	-1.78769	-0.715077	0.0299538
ENSG00000184825.4	HIST1H2AH	protein_coding	+	gene	457	chr6	27114861	27115317	ENSG00000184825	0.625692	1.78769	2.80072	0.0299673
ENSG00000159055.3	MIS18A	protein_coding	-	gene	10851	chr21	33640530	33651380	ENSG00000159055	0.327744	0.953436	1.54933	0.0299969
ENSG00000075461.5	CACNG4	protein_coding	+	gene	68489	chr17	64961026	65029514	ENSG00000075461	-3.00928	-2.08564	-0.983231	0.0300049
ENSG00000129562.6	DAD1	protein_coding	-	gene	24371	chr14	23033805	23058175	ENSG00000129562	-1.25138	-0.744872	-0.297949	0.0300661
ENSG00000106268.11	NUDT1	protein_coding	+	gene	8925	chr7	2281857	2290781	ENSG00000106268	0.387333	1.10241	1.69831	0.0301015
ENSG00000095713.9	CRTAC1	protein_coding	-	gene	165829	chr10	99624757	99790585	ENSG00000095713	0	0.0297949	1.81749	0.0301369
ENSG00000134248.9	LAMTOR5	protein_coding	-	gene	6694	chr1	110943871	110950564	ENSG00000134248	-1.37056	-0.834257	-0.327744	0.0301369
ENSG00000140682.14	TGFB1I1	protein_coding	+	gene	6376	chr16	31482906	31489281	ENSG00000140682	-3.78395	-1.63872	-0.655487	0.0301369
ENSG00000257005.1	RP11-972L6.2	pseudogene	+	gene	304	chr12	64045407	64045710	ENSG00000257005	-1.1918	-0.536308	-0.268154	0.0301369
ENSG00000237586.3	RP11-383J24.2	pseudogene	+	gene	490	chr8	125313556	125314045	ENSG00000237586	0	0.0595898	0.268154	0.0302114
ENSG00000239213.1	RP11-85F14.5	antisense	-	gene	20329	chr3	136560568	136580896	ENSG00000239213	0.566103	1.54933	2.53256	0.0302279
ENSG00000253760.1	RP11-48B3.2	pseudogene	-	gene	457	chr8	81480285	81480741	ENSG00000253760	-3.15826	-2.53256	-1.13221	0.0302279
ENSG00000185522.4	C11orf35	protein_coding	-	gene	5925	chr11	554855	560779	ENSG00000185522	-1.43015	-0.297949	-0.0595898	0.0302743
ENSG00000196754.6	S100A2	protein_coding	-	gene	6783	chr1	153533584	153540366	ENSG00000196754	-3.09867	-2.3538	-1.07262	0.0302802
ENSG00000165502.6	RPL36AL	protein_coding	-	gene	2167	chr14	50085237	50087403	ENSG00000165502	-1.1918	-0.715077	-0.268154	0.0302894
ENSG00000235269.1	AL162759.1	lincRNA	-	gene	81941	chr14	54235660	54317600	ENSG00000235269	-0.566103	-0.208564	-0.0595898	0.0303364
ENSG00000158769.13	F11R	protein_coding	-	gene	26138	chr1	160965001	160991138	ENSG00000158769	-1.48974	-0.864052	-0.327744	0.0304214
ENSG00000125246.11	CLYBL	protein_coding	+	gene	290469	chr13	100258919	100549387	ENSG00000125246	0.566103	1.57913	2.65174	0.0305115
ENSG00000189050.10	RNFT1	protein_coding	-	gene	12522	chr17	58029601	58042122	ENSG00000189050	-2.8901	-1.7281	-0.655487	0.0305115
ENSG00000131238.12	PPT1	protein_coding	-	gene	24997	chr1	40538379	40563375	ENSG00000131238	0.297949	0.804462	1.37056	0.030526
ENSG00000104388.10	RAB2A	protein_coding	+	gene	106771	chr8	61429416	61536186	ENSG00000104388	-1.7281	-1.01303	-0.387333	0.0305575
ENSG00000107951.8	MTPAP	protein_coding	-	gene	64648	chr10	30598730	30663377	ENSG00000107951	0.357539	1.01303	1.66851	0.0305752
ENSG00000170348.4	TMED10	protein_coding	-	gene	45162	chr14	75598173	75643334	ENSG00000170348	-1.37056	-0.834257	-0.327744	0.0305752
ENSG00000172765.12	TMCC1	protein_coding	-	gene	245785	chr3	129366635	129612419	ENSG00000172765	-2.44318	-1.45995	-0.595898	0.030674
ENSG00000166407.9	LMO1	protein_coding	-	gene	44413	chr11	8245851	8290263	ENSG00000166407	1.13221	2.56236	3.486	0.0307681
ENSG00000249790.2	RP11-20D14.6	lincRNA	+	gene	7533	chr12	8940853	8948385	ENSG00000249790	0.715077	2.02605	3.03908	0.0308703
ENSG00000124374.8	PAIP2B	protein_coding	-	gene	44345	chr2	71409869	71454213	ENSG00000124374	0.655487	1.66851	2.65174	0.030883
ENSG00000031691.6	CENPQ	protein_coding	+	gene	29730	chr6	49431091	49460820	ENSG00000031691	0.417128	1.162	1.90687	0.0309697
ENSG00000139289.9	PHLDA1	protein_coding	-	gene	8486	chr12	76419227	76427712	ENSG00000139289	-2.20482	-1.22159	-0.476718	0.0309697
ENSG00000196604.7	POTEF	protein_coding	-	gene	55688	chr2	130831108	130886795	ENSG00000196604	-1.78769	-1.04282	-0.417128	0.0309697
ENSG00000235034.2	C19orf81	protein_coding	+	gene	9866	chr19	51152702	51162567	ENSG00000235034	0.685282	1.69831	2.74113	0.0309697
ENSG00000183971.5	NPW	protein_coding	+	gene	10830	chr16	2059927	2070756	ENSG00000183971	0.208564	0.536308	2.41339	0.0310456
ENSG00000109929.5	SC5D	protein_coding	+	gene	16242	chr11	121163162	121179403	ENSG00000109929	-1.96646	-1.10241	-0.417128	0.0310562
ENSG00000152669.8	CCNO	protein_coding	-	gene	2529	chr5	54526980	54529508	ENSG00000152669	-0.864052	-0.148974	-0.0595898	0.0311237
ENSG00000203618.5	GP1BB	protein_coding	+	gene	1827	chr22	19710468	19712294	ENSG00000203618	-0.774667	-0.297949	-0.11918	0.0311411
ENSG00000124532.10	MRS2	protein_coding	+	gene	22658	chr6	24403153	24425810	ENSG00000124532	-1.84728	-1.162	-0.446923	0.031257
ENSG00000154447.10	SH3RF1	protein_coding	-	gene	176850	chr4	170015407	170192256	ENSG00000154447	-3.00928	-1.81749	-0.685282	0.0312626
ENSG00000167194.3	C16orf92	protein_coding	+	gene	4403	chr16	30034655	30039057	ENSG00000167194	0.417128	1.57913	2.59215	0.0312634
ENSG00000104324.11	CPQ	protein_coding	+	gene	504428	chr8	97657455	98161882	ENSG00000104324	-2.59215	-1.78769	-0.774667	0.0313799
ENSG00000171649.7	ZIK1	protein_coding	+	gene	15322	chr19	58089824	58105145	ENSG00000171649	0.536308	1.40036	2.20482	0.0314202
ENSG00000231878.1	SNRPFP1	pseudogene	-	gene	252	chr20	48346128	48346379	ENSG00000231878	0.327744	0.953436	1.51954	0.0315279
ENSG00000259940.1	CTD-3203P2.1	antisense	-	gene	1684	chr16	27224631	27226314	ENSG00000259940	0.0595898	0.238359	0.655487	0.0315507
ENSG00000272180.1	RP11-481J13.1	lincRNA	+	gene	229495	chr2	56179293	56408787	ENSG00000272180	-2.53256	-1.84728	-0.834257	0.0317229
ENSG00000269147.1	CTD-2542C24.7	pseudogene	+	gene	360	chr19	21147641	21148000	ENSG00000269147	-0.595898	-0.268154	-0.148974	0.0318017
ENSG00000092969.7	TGFB2	protein_coding	+	gene	98385	chr1	218519577	218617961	ENSG00000092969	-3.81374	-2.9199	-0.953436	0.0318363
ENSG00000111012.5	CYP27B1	protein_coding	-	gene	6653	chr12	58156117	58162769	ENSG00000111012	0.595898	1.60892	2.68154	0.0318363
ENSG00000173917.9	HOXB2	protein_coding	-	gene	5186	chr17	46618256	46623441	ENSG00000173917	-2.59215	-1.87708	-0.804462	0.0318451
ENSG00000163617.6	KIAA1407	protein_coding	-	gene	92477	chr3	113682984	113775460	ENSG00000163617	-2.65174	-1.90687	-0.864052	0.0319613
ENSG00000265072.1	MIR3652	miRNA	+	gene	131	chr12	104324203	104324333	ENSG00000265072	-1.43015	-0.864052	-0.327744	0.0319613
ENSG00000132424.10	PNISR	protein_coding	-	gene	27281	chr6	99845927	99873207	ENSG00000132424	0.268154	0.804462	1.28118	0.0320422
ENSG00000237416.2	RP11-465K1.2	processed_transcript	-	gene	18679	chr1	95302304	95320982	ENSG00000237416	-1.57913	-0.446923	-0.178769	0.0320422
ENSG00000101335.5	MYL9	protein_coding	+	gene	8342	chr20	35169887	35178228	ENSG00000101335	-2.14523	-1.31097	-0.506513	0.0320441
ENSG00000176920.10	FUT2	protein_coding	+	gene	9980	chr19	49199228	49209207	ENSG00000176920	0.893846	2.38359	3.36682	0.0322591
ENSG00000157851.12	DPYSL5	protein_coding	+	gene	102605	chr2	27070615	27173219	ENSG00000157851	0.655487	1.78769	2.74113	0.0323134
ENSG00000100941.4	PNN	protein_coding	+	gene	8036	chr14	39644387	39652422	ENSG00000100941	0.297949	0.864052	1.37056	0.0324068
ENSG00000165349.7	SLC7A3	protein_coding	-	gene	5544	chrX	70145432	70150975	ENSG00000165349	0.715077	1.81749	3.30723	0.0324425
ENSG00000088882.7	CPXM1	protein_coding	-	gene	6569	chr20	2774715	2781283	ENSG00000088882	0.685282	1.81749	2.83051	0.0327163
ENSG00000107611.10	CUBN	protein_coding	-	gene	305868	chr10	16865963	17171830	ENSG00000107611	-2.02605	-0.446923	-0.238359	0.0327632
ENSG00000138750.10	NUP54	protein_coding	-	gene	33857	chr4	77035812	77069668	ENSG00000138750	0.357539	1.01303	1.60892	0.0327979
ENSG00000186866.12	POFUT2	protein_coding	-	gene	23971	chr21	46683843	46707813	ENSG00000186866	-2.71133	-1.93667	-0.953436	0.0328138
ENSG00000256514.1	AP003419.11	processed_transcript	-	gene	22013	chr11	67119043	67141055	ENSG00000256514	-2.77092	-1.60892	-0.595898	0.0328615
ENSG00000057657.10	PRDM1	protein_coding	+	gene	23620	chr6	106534195	106557814	ENSG00000057657	-4.17128	-2.59215	-0.893846	0.032926
ENSG00000169019.9	COMMD8	protein_coding	-	gene	12852	chr4	47452885	47465736	ENSG00000169019	-2.53256	-1.45995	-0.536308	0.0330795
ENSG00000253230.2	LINC00599	lincRNA	-	gene	5303	chr8	9757574	9762876	ENSG00000253230	0	0.0297949	2.65174	0.0332437
ENSG00000003436.10	TFPI	protein_coding	-	gene	101531	chr2	188328957	188430487	ENSG00000003436	-3.63498	-2.41339	-0.685282	0.0333383
ENSG00000014914.15	MTMR11	protein_coding	-	gene	8249	chr1	149900543	149908791	ENSG00000014914	-3.54559	-2.86031	-0.744872	0.0335525
ENSG00000175445.10	LPL	protein_coding	+	gene	65542	chr8	19759228	19824769	ENSG00000175445	-3.75415	-2.94969	-1.07262	0.0337238
ENSG00000168994.9	PXDC1	protein_coding	-	gene	29413	chr6	3722848	3752260	ENSG00000168994	-3.09867	-2.26441	-1.04282	0.0337701
ENSG00000137198.5	GMPR	protein_coding	+	gene	56970	chr6	16238811	16295780	ENSG00000137198	-2.47298	-1.84728	-0.893846	0.0337889
ENSG00000100599.11	RIN3	protein_coding	+	gene	175222	chr14	92980118	93155339	ENSG00000100599	-1.04282	-0.208564	-0.11918	0.0337905
ENSG00000130701.3	RBBP8NL	protein_coding	-	gene	17297	chr20	60985293	61002589	ENSG00000130701	-1.69831	-0.238359	-0.11918	0.0337905
ENSG00000206538.3	VGLL3	protein_coding	-	gene	53151	chr3	86987119	87040269	ENSG00000206538	-3.66477	-2.86031	-0.893846	0.0338306
ENSG00000127418.10	FGFRL1	protein_coding	+	gene	16962	chr4	1003724	1020685	ENSG00000127418	-2.74113	-1.96646	-0.983231	0.0338398
ENSG00000105854.8	PON2	protein_coding	-	gene	30336	chr7	95034175	95064510	ENSG00000105854	-1.81749	-1.04282	-0.387333	0.0339317
ENSG00000171401.10	KRT13	protein_coding	-	gene	4725	chr17	39657233	39661957	ENSG00000171401	-1.45995	-0.506513	-0.208564	0.0339512
ENSG00000241316.2	RP11-81N13.1	lincRNA	+	gene	293017	chr3	67705121	67998137	ENSG00000241316	0.715077	1.84728	2.9199	0.0339512
ENSG00000148798.5	INA	protein_coding	+	gene	13189	chr10	105036920	105050108	ENSG00000148798	-3.69457	-2.94969	-1.10241	0.0341358
ENSG00000213250.5	RBMS2P1	pseudogene	-	gene	1226	chr12	94817520	94818745	ENSG00000213250	-2.41339	-1.45995	-0.536308	0.0347942
ENSG00000078295.11	ADCY2	protein_coding	+	gene	433874	chr5	7396321	7830194	ENSG00000078295	0.715077	2.50277	3.27744	0.034974
ENSG00000164116.12	GUCY1A3	protein_coding	+	gene	65639	chr4	156587863	156653501	ENSG00000164116	-3.15826	-2.47298	-1.1918	0.0350419
ENSG00000104723.16	TUSC3	protein_coding	+	gene	349435	chr8	15274724	15624158	ENSG00000104723	-2.17503	-1.34077	-0.506513	0.0355295
ENSG00000215492.5	HNRNPA1P7	pseudogene	-	gene	1697	chr18	29991471	29993167	ENSG00000215492	0.327744	0.923641	1.48974	0.0355295
ENSG00000088386.11	SLC15A1	protein_coding	-	gene	68854	chr13	99336055	99404908	ENSG00000088386	-2.29421	-1.54933	-0.536308	0.0357587
ENSG00000106692.9	FKTN	protein_coding	+	gene	82989	chr9	108320411	108403399	ENSG00000106692	0.625692	1.7281	2.74113	0.035817
ENSG00000255042.1	RP11-347H15.5	pseudogene	-	gene	7674	chr11	50246832	50254505	ENSG00000255042	-2.53256	-1.93667	-0.804462	0.0359024
ENSG00000146232.10	NFKBIE	protein_coding	-	gene	7598	chr6	44225903	44233500	ENSG00000146232	-2.53256	-1.7281	-0.774667	0.0359339
ENSG00000170264.8	FAM161A	protein_coding	-	gene	29290	chr2	62051989	62081278	ENSG00000170264	0.506513	1.43015	2.23462	0.0360383
ENSG00000158246.7	FAM46B	protein_coding	-	gene	7817	chr1	27331511	27339327	ENSG00000158246	0.566103	1.66851	2.62195	0.0362924
ENSG00000174567.7	GOLT1A	protein_coding	-	gene	15933	chr1	204167288	204183220	ENSG00000174567	-3.45621	-2.47298	-1.1918	0.0363645
ENSG00000271958.1	RP11-617D20.2	lincRNA	-	gene	1173	chr4	38619886	38621058	ENSG00000271958	0	0.0595898	0.268154	0.0364228
ENSG00000101150.13	TPD52L2	protein_coding	+	gene	26303	chr20	62496596	62522898	ENSG00000101150	-1.90687	-1.10241	-0.417128	0.0364508
ENSG00000146592.12	CREB5	protein_coding	+	gene	526572	chr7	28338940	28865511	ENSG00000146592	-4.43944	-3.87333	-0.893846	0.0364508
ENSG00000235978.2	AC018816.3	protein_coding	-	gene	73000	chr3	4855978	4928977	ENSG00000235978	-2.26441	-1.54933	-0.446923	0.0366718
ENSG00000223658.5	AC011242.6	pseudogene	-	gene	1170	chr2	43902292	43903461	ENSG00000223658	0	0.0297949	2.41339	0.0367307
ENSG00000088826.13	SMOX	protein_coding	+	gene	66768	chr20	4101627	4168394	ENSG00000088826	-2.83051	-2.05585	-1.01303	0.0368785
ENSG00000145555.10	MYO10	protein_coding	-	gene	270978	chr5	16665395	16936372	ENSG00000145555	0.387333	1.162	1.87708	0.0368785
ENSG00000173535.9	TNFRSF10C	protein_coding	+	gene	33083	chr8	22941868	22974950	ENSG00000173535	-3.36682	-2.50277	-0.983231	0.0368785
ENSG00000154928.12	EPHB1	protein_coding	+	gene	662667	chr3	134316643	134979309	ENSG00000154928	-2.59215	-1.90687	-0.595898	0.0369182
ENSG00000158186.8	MRAS	protein_coding	+	gene	57837	chr3	138066539	138124375	ENSG00000158186	0.655487	1.66851	2.77092	0.0369182
ENSG00000074966.6	TXK	protein_coding	-	gene	67864	chr4	48068410	48136273	ENSG00000074966	-2.68154	-1.93667	-0.238359	0.0371518
ENSG00000181467.2	RAP2B	protein_coding	+	gene	6237	chr3	152880029	152886265	ENSG00000181467	-1.78769	-1.13221	-0.387333	0.0371518
ENSG00000164211.8	STARD4	protein_coding	-	gene	16558	chr5	110831731	110848288	ENSG00000164211	-2.14523	-1.31097	-0.476718	0.0372639
ENSG00000114529.8	C3orf52	protein_coding	+	gene	44670	chr3	111805182	111849851	ENSG00000114529	-3.96272	-1.69831	-0.655487	0.0373209
ENSG00000149573.4	MPZL2	protein_coding	-	gene	11134	chr11	118124118	118135251	ENSG00000149573	-4.35005	-1.81749	-0.715077	0.0373917
ENSG00000153044.5	CENPH	protein_coding	+	gene	20810	chr5	68485375	68506184	ENSG00000153044	0.387333	1.07262	1.7281	0.0373944
ENSG00000165678.15	GHITM	protein_coding	+	gene	13806	chr10	85899196	85913001	ENSG00000165678	-1.34077	-0.804462	-0.297949	0.0373944
ENSG00000137996.8	RTCA	protein_coding	+	gene	26563	chr1	100731763	100758325	ENSG00000137996	-1.84728	-1.07262	-0.387333	0.0375277
ENSG00000179218.9	CALR	protein_coding	+	gene	5912	chr19	13049392	13055303	ENSG00000179218	-1.37056	-0.804462	-0.297949	0.0377307
ENSG00000130222.6	GADD45G	protein_coding	+	gene	1543	chr9	92219928	92221470	ENSG00000130222	-1.43015	-0.268154	-0.148974	0.0377316
ENSG00000086598.6	TMED2	protein_coding	+	gene	14039	chr12	124069078	124083116	ENSG00000086598	-1.22159	-0.744872	-0.268154	0.037987
ENSG00000105928.9	DFNA5	protein_coding	-	gene	71273	chr7	24737972	24809244	ENSG00000105928	-2.74113	-1.57913	-0.595898	0.037987
ENSG00000113448.12	PDE4D	protein_coding	-	gene	1553083	chr5	58264865	59817947	ENSG00000113448	-4.02231	-3.39662	-0.715077	0.037987
ENSG00000182611.3	HIST1H2AJ	protein_coding	-	gene	496	chr6	27782112	27782607	ENSG00000182611	0.506513	1.43015	2.23462	0.0380486
ENSG00000260899.1	RP11-2C24.4	lincRNA	+	gene	10715	chr16	30751988	30762702	ENSG00000260899	-1.93667	-1.13221	-0.417128	0.0380611
ENSG00000166670.5	MMP10	protein_coding	-	gene	10126	chr11	102641234	102651359	ENSG00000166670	-1.69831	-0.0595898	-0.0595898	0.0380787
ENSG00000146830.9	GIGYF1	protein_coding	-	gene	9942	chr7	100277130	100287071	ENSG00000146830	0.536308	1.48974	2.47298	0.0381233
ENSG00000145050.11	MANF	protein_coding	+	gene	4351	chr3	51422478	51426828	ENSG00000145050	-2.23462	-1.37056	-0.506513	0.0381868
ENSG00000085719.7	CPNE3	protein_coding	+	gene	76668	chr8	87497059	87573726	ENSG00000085719	-1.51954	-0.893846	-0.327744	0.0382852
ENSG00000234771.2	RP11-395P17.3	antisense	-	gene	7564	chr9	130873450	130881013	ENSG00000234771	-2.08564	-1.25138	-0.446923	0.0384104
ENSG00000151276.19	MAGI1	protein_coding	-	gene	685310	chr3	65339200	66024509	ENSG00000151276	0.476718	1.31097	2.05585	0.0384333
ENSG00000205336.7	GPR56	protein_coding	+	gene	54381	chr16	57644564	57698944	ENSG00000205336	-3.90313	-3.18805	-0.804462	0.0384333
ENSG00000180891.8	CUEDC1	protein_coding	-	gene	94081	chr17	55938604	56032684	ENSG00000180891	-1.90687	-0.357539	-0.11918	0.0385893
ENSG00000235241.1	RP11-108M9.5	pseudogene	+	gene	508	chr1	17215590	17216097	ENSG00000235241	0.625692	1.66851	2.62195	0.0385893
ENSG00000015479.13	MATR3	protein_coding	+	gene	57920	chr5	138609441	138667360	ENSG00000015479	0.268154	0.804462	1.28118	0.0387345
ENSG00000254584.1	RP1-17K7.2	antisense	-	gene	5338	chr11	32057527	32062864	ENSG00000254584	0.178769	0.506513	1.43015	0.0387898
ENSG00000257042.1	RP11-993B23.3	antisense	+	gene	11297	chr12	28111450	28122746	ENSG00000257042	-2.56236	-1.7281	-0.655487	0.0388988
ENSG00000257675.1	RP11-641A6.9	pseudogene	+	gene	1352	chr12	53142560	53143911	ENSG00000257675	-2.56236	-1.93667	-0.834257	0.0388988
ENSG00000152684.10	PELO	protein_coding	+	gene	16107	chr5	52083774	52099880	ENSG00000152684	-1.84728	-1.04282	-0.387333	0.0389927
ENSG00000236830.2	CBR3-AS1	processed_transcript	-	gene	24551	chr21	37504065	37528615	ENSG00000236830	-3.486	-2.80072	-0.864052	0.0390202
ENSG00000162368.9	CMPK1	protein_coding	+	gene	45043	chr1	47799469	47844511	ENSG00000162368	-1.93667	-1.10241	-0.387333	0.0390488
ENSG00000070831.11	CDC42	protein_coding	+	gene	40318	chr1	22379120	22419437	ENSG00000070831	-1.25138	-0.715077	-0.268154	0.0390996
ENSG00000144130.7	NT5DC4	protein_coding	+	gene	21394	chr2	113479063	113500456	ENSG00000144130	-1.54933	-0.357539	-0.148974	0.03926
ENSG00000118515.7	SGK1	protein_coding	-	gene	148867	chr6	134490384	134639250	ENSG00000118515	-3.60518	-2.20482	-0.774667	0.03929
ENSG00000104756.11	KCTD9	protein_coding	-	gene	30627	chr8	25285366	25315992	ENSG00000104756	-2.47298	-1.37056	-0.476718	0.0393294
ENSG00000227959.1	RP11-276H7.2	antisense	+	gene	2119	chr1	16481706	16483824	ENSG00000227959	-0.566103	-0.208564	-0.0595898	0.0396772
ENSG00000164081.8	TEX264	protein_coding	+	gene	41631	chr3	51696709	51738339	ENSG00000164081	-2.9199	-1.78769	-0.625692	0.0397091
ENSG00000229023.1	AC067945.3	pseudogene	-	gene	929	chr2	191857365	191858293	ENSG00000229023	-2.86031	-2.29421	-0.923641	0.0399221
ENSG00000198721.8	ECI2	protein_coding	-	gene	19909	chr6	4115923	4135831	ENSG00000198721	0.327744	0.983231	1.54933	0.0400933
ENSG00000131373.10	HACL1	protein_coding	-	gene	41128	chr3	15602211	15643338	ENSG00000131373	0.327744	1.01303	1.66851	0.040101
ENSG00000122691.8	TWIST1	protein_coding	-	gene	96682	chr7	19060614	19157295	ENSG00000122691	-3.12846	-2.20482	-1.01303	0.0401996
ENSG00000224020.1	MIR181A2HG	antisense	+	gene	40165	chr9	127420746	127460910	ENSG00000224020	-3.21785	-1.81749	-0.625692	0.0402827
ENSG00000095587.8	TLL2	protein_coding	-	gene	149313	chr10	98124363	98273675	ENSG00000095587	0.446923	2.14523	3.03908	0.0403485
ENSG00000125835.13	SNRPB	protein_coding	-	gene	9220	chr20	2442280	2451499	ENSG00000125835	0.238359	0.715077	1.162	0.040349
ENSG00000104450.8	SPAG1	protein_coding	+	gene	101373	chr8	101170134	101271506	ENSG00000104450	-3.42641	-2.83051	-1.01303	0.0404845
ENSG00000137507.7	LRRC32	protein_coding	-	gene	13224	chr11	76368568	76381791	ENSG00000137507	-2.80072	-2.08564	-0.864052	0.0404935
ENSG00000177971.7	IMP3	protein_coding	-	gene	9622	chr15	75931426	75941047	ENSG00000177971	0.297949	0.923641	1.45995	0.0404935
ENSG00000166387.7	PPFIBP2	protein_coding	+	gene	143830	chr11	7534529	7678358	ENSG00000166387	-2.80072	-1.99626	-0.923641	0.0405763
ENSG00000237517.4	DGCR5	antisense	+	gene	60729	chr22	18958027	19018755	ENSG00000237517	0.0893846	0.208564	2.83051	0.0407731
ENSG00000140749.7	IGSF6	protein_coding	-	gene	11373	chr16	21652609	21663981	ENSG00000140749	-1.10241	-0.0893846	-0.0595898	0.0407835
ENSG00000163823.3	CCR1	protein_coding	-	gene	6688	chr3	46243200	46249887	ENSG00000163823	-2.9199	-2.14523	-1.01303	0.0409168
ENSG00000221963.5	APOL6	protein_coding	+	gene	20015	chr22	36044442	36064456	ENSG00000221963	-1.90687	-1.25138	-0.268154	0.041041
ENSG00000101460.8	MAP1LC3A	protein_coding	+	gene	13492	chr20	33134658	33148149	ENSG00000101460	-3.00928	-2.08564	-0.774667	0.0411899
ENSG00000229021.2	NBPF18P	antisense	+	gene	48244	chr1	151967007	152015250	ENSG00000229021	-0.715077	-0.357539	-0.148974	0.0413668
ENSG00000206744.1	RNU6-620P	snRNA	+	gene	96	chr5	82999267	82999362	ENSG00000206744	-0.804462	-0.297949	-0.0595898	0.0414231
ENSG00000253058.1	RNA5SP437	rRNA	-	gene	129	chr17	30290824	30290952	ENSG00000253058	0	0.0297949	1.57913	0.0416485
ENSG00000076043.5	REXO2	protein_coding	+	gene	10894	chr11	114310108	114321001	ENSG00000076043	-1.57913	-0.923641	-0.327744	0.041787
ENSG00000229001.1	ACTBP14	pseudogene	+	gene	1089	chr10	70782534	70783622	ENSG00000229001	-2.80072	-2.23462	-1.162	0.041787
ENSG00000110628.9	SLC22A18	protein_coding	+	gene	25526	chr11	2920951	2946476	ENSG00000110628	-3.5158	-2.80072	-0.804462	0.0418512
ENSG00000147202.13	DIAPH2	protein_coding	+	gene	920335	chrX	95939662	96859996	ENSG00000147202	0.506513	1.43015	2.53256	0.0419216
ENSG00000076351.8	SLC46A1	protein_coding	-	gene	12555	chr17	26721661	26734215	ENSG00000076351	-3.06887	-2.20482	-1.01303	0.0420228
ENSG00000260265.1	RP11-44F21.5	lincRNA	-	gene	3016	chr4	76006912	76009927	ENSG00000260265	0.655487	1.90687	3.42641	0.0421105
ENSG00000251292.1	RP11-380P13.2	lincRNA	-	gene	10318	chr4	23724885	23735202	ENSG00000251292	0.0297949	0.178769	0.476718	0.0421246
ENSG00000182700.3	IGIP	protein_coding	+	gene	2871	chr5	139505521	139508391	ENSG00000182700	-1.34077	-0.476718	-0.11918	0.0421759
ENSG00000235808.1	MYL6P2	pseudogene	+	gene	434	chr21	40860253	40860686	ENSG00000235808	-1.51954	-0.893846	-0.327744	0.0421908
ENSG00000172572.6	PDE3A	protein_coding	+	gene	315137	chr12	20522179	20837315	ENSG00000172572	-2.53256	-1.81749	-0.566103	0.0422298
ENSG00000112796.5	ENPP5	protein_coding	-	gene	11785	chr6	46126924	46138708	ENSG00000112796	0.685282	1.99626	3.06887	0.0423008
ENSG00000118985.10	ELL2	protein_coding	-	gene	76974	chr5	95220802	95297775	ENSG00000118985	-2.65174	-1.28118	-0.446923	0.0423008
ENSG00000143882.5	ATP6V1C2	protein_coding	+	gene	63462	chr2	10861775	10925236	ENSG00000143882	-1.25138	-0.744872	-0.268154	0.0423008
ENSG00000183283.11	DAZAP2	protein_coding	+	gene	33071	chr12	51632076	51665146	ENSG00000183283	-1.81749	-1.07262	-0.387333	0.0423008
ENSG00000168078.5	PBK	protein_coding	-	gene	28476	chr8	27667137	27695612	ENSG00000168078	-2.41339	-1.45995	-0.536308	0.042548
ENSG00000269751.1	CTC-273B12.8	lincRNA	+	gene	2468	chr19	48983104	48985571	ENSG00000269751	-2.14523	-1.34077	-0.387333	0.0426958
[truncated: 92 more rows]

## Sheet: Ros-L3
id	gene_name	gene_type	strand	type_label	length	Chr	starts	ends	ensembl_id	Lower_bound	log2_fold_change	Upper_bound	p_value
ENSG00000011422.7	PLAUR	protein_coding	-	gene	24453	chr19	44150247	44174699	ENSG00000011422	3.48433	4.58621	5.95612	1.0474e-09
ENSG00000043355.6	ZIC2	protein_coding	+	gene	4993	chr13	100634026	100639018	ENSG00000043355	-5.24139	-4.10972	-2.71004	1.0474e-09
ENSG00000066056.9	TIE1	protein_coding	+	gene	22116	chr1	43766664	43788779	ENSG00000066056	1.96552	3.33543	4.13951	1.0474e-09
ENSG00000070190.8	DAPP1	protein_coding	+	gene	53322	chr4	100737990	100791311	ENSG00000070190	3.48433	5.77744	6.84954	1.0474e-09
ENSG00000094755.12	GABRP	protein_coding	+	gene	50698	chr5	170190354	170241051	ENSG00000094755	-7.44515	-5.18183	-3.81192	1.0474e-09
ENSG00000108854.11	SMURF2	protein_coding	-	gene	119774	chr17	62538413	62658186	ENSG00000108854	1.87618	2.82916	3.75236	1.0474e-09
ENSG00000115738.5	ID2	protein_coding	+	gene	5609	chr2	8818975	8824583	ENSG00000115738	-7.08779	-5.03292	-4.10972	1.0474e-09
ENSG00000122861.11	PLAU	protein_coding	+	gene	8321	chr10	75668935	75677255	ENSG00000122861	3.78214	4.85424	5.62854	1.0474e-09
ENSG00000125968.7	ID1	protein_coding	+	gene	1233	chr20	30193086	30194318	ENSG00000125968	-4.9138	-3.60345	-2.71004	1.0474e-09
ENSG00000134531.5	EMP1	protein_coding	+	gene	20059	chr12	13349650	13369708	ENSG00000134531	2.53135	3.54389	5.03292	1.0474e-09
ENSG00000134873.5	CLDN10	protein_coding	+	gene	146156	chr13	96085858	96232013	ENSG00000134873	-6.58152	-4.82446	-3.03762	1.0474e-09
ENSG00000136160.10	EDNRB	protein_coding	-	gene	24288	chr13	78469616	78493903	ENSG00000136160	-6.22415	-4.52665	-3.39499	1.0474e-09
ENSG00000145247.7	OCIAD2	protein_coding	-	gene	21919	chr4	48887036	48908954	ENSG00000145247	1.96552	2.68026	3.36521	1.0474e-09
ENSG00000145632.10	PLK2	protein_coding	-	gene	6279	chr5	57749809	57756087	ENSG00000145632	1.81662	2.65047	3.60345	1.0474e-09
ENSG00000148908.10	RGS10	protein_coding	-	gene	42881	chr10	121259340	121302220	ENSG00000148908	2.38245	3.33543	4.28841	1.0474e-09
ENSG00000155366.12	RHOC	protein_coding	-	gene	6329	chr1	113243728	113250056	ENSG00000155366	1.45925	2.1442	2.82916	1.0474e-09
ENSG00000163814.3	CDCP1	protein_coding	-	gene	64145	chr3	45123770	45187914	ENSG00000163814	2.1442	3.00784	3.81192	1.0474e-09
ENSG00000164171.6	ITGA2	protein_coding	+	gene	105454	chr5	52285156	52390609	ENSG00000164171	2.32289	3.48433	4.67556	1.0474e-09
ENSG00000164265.4	SCGB3A2	protein_coding	+	gene	11510	chr5	147250245	147261754	ENSG00000164265	-5.65832	-4.25863	-2.9185	1.0474e-09
ENSG00000169908.6	TM4SF1	protein_coding	-	gene	8844	chr3	149086809	149095652	ENSG00000169908	3.27587	4.58621	6.07525	1.0474e-09
ENSG00000171388.9	APLN	protein_coding	-	gene	9694	chrX	128779240	128788933	ENSG00000171388	1.96552	2.71004	4.616	1.0474e-09
ENSG00000174720.11	LARP7	protein_coding	+	gene	20629	chr4	113558120	113578748	ENSG00000174720	-4.52665	-3.78214	-2.94828	1.0474e-09
ENSG00000181634.7	TNFSF15	protein_coding	-	gene	21492	chr9	117546915	117568406	ENSG00000181634	2.88872	3.9906	4.88402	1.0474e-09
ENSG00000181649.5	PHLDA2	protein_coding	-	gene	1183	chr11	2949503	2950685	ENSG00000181649	3.15675	4.05016	4.9138	1.0474e-09
ENSG00000188643.6	S100A16	protein_coding	-	gene	6260	chr1	153579362	153585621	ENSG00000188643	1.8464	2.59091	3.39499	1.0474e-09
ENSG00000197646.6	PDCD1LG2	protein_coding	+	gene	60738	chr9	5510545	5571282	ENSG00000197646	1.01254	2.20377	3.15675	1.0474e-09
ENSG00000222047.4	C10orf55	protein_coding	-	gene	12809	chr10	75669727	75682535	ENSG00000222047	3.90126	4.94358	5.86678	1.0474e-09
ENSG00000235162.4	C12orf75	protein_coding	+	gene	160808	chr12	105629068	105789875	ENSG00000235162	2.44201	3.57367	4.64578	1.0474e-09
ENSG00000241186.3	TDGF1	protein_coding	+	gene	51989	chr3	46616045	46668033	ENSG00000241186	-6.84954	-5.92634	-4.05016	1.0474e-09
ENSG00000243509.4	TNFRSF6B	protein_coding	+	gene	2017	chr20	62328021	62330037	ENSG00000243509	2.79938	4.13951	5.21161	1.0474e-09
ENSG00000249532.2	MIR302B	antisense	-	gene	3576	chr4	113567632	113571207	ENSG00000249532	-5.50941	-4.7649	-3.87148	1.0474e-09
ENSG00000240563.1	L1TD1	protein_coding	+	gene	17498	chr1	62660503	62678000	ENSG00000240563	-4.37775	-3.0674	-2.17398	1.07125e-09
ENSG00000091879.9	ANGPT2	protein_coding	-	gene	63759	chr8	6357172	6420930	ENSG00000091879	2.73982	5.15205	7.20691	1.15734e-09
ENSG00000105974.7	CAV1	protein_coding	+	gene	36395	chr7	116164839	116201233	ENSG00000105974	2.44201	4.82446	6.16459	1.15734e-09
ENSG00000147202.13	DIAPH2	protein_coding	+	gene	920335	chrX	95939662	96859996	ENSG00000147202	-3.81192	-2.88872	-2.05486	1.35505e-09
ENSG00000119866.16	BCL11A	protein_coding	-	gene	102401	chr2	60678302	60780702	ENSG00000119866	-5.59876	-4.82446	-2.56113	3.29211e-09
ENSG00000101608.8	MYL12A	protein_coding	+	gene	8756	chr18	3247479	3256234	ENSG00000101608	1.25079	1.75706	2.20377	3.53363e-09
ENSG00000149798.3	CDC42EP2	protein_coding	+	gene	7612	chr11	65082289	65089900	ENSG00000149798	2.08464	3.0674	3.96082	3.53363e-09
ENSG00000067798.9	NAV3	protein_coding	+	gene	382106	chr12	78224685	78606790	ENSG00000067798	2.44201	4.02038	4.97336	4.41923e-09
ENSG00000008311.10	AASS	protein_coding	-	gene	68634	chr7	121715701	121784334	ENSG00000008311	-3.90126	-3.03762	-2.17398	5.01025e-09
ENSG00000162981.12	FAM84A	protein_coding	+	gene	18124	chr2	14772810	14790933	ENSG00000162981	2.29311	3.48433	4.616	5.36161e-09
ENSG00000135919.8	SERPINE2	protein_coding	-	gene	64208	chr2	224839829	224904036	ENSG00000135919	1.96552	3.18653	4.46709	6.34614e-09
ENSG00000213853.5	EMP2	protein_coding	-	gene	52277	chr16	10622279	10674555	ENSG00000213853	-4.616	-3.42477	-2.26333	7.86224e-09
ENSG00000134207.10	SYT6	protein_coding	-	gene	64629	chr1	114631913	114696541	ENSG00000134207	-4.9138	-4.07994	-3.24609	8.17521e-09
ENSG00000026508.12	CD44	protein_coding	+	gene	93533	chr11	35160417	35253949	ENSG00000026508	2.41223	3.57367	4.70534	8.48916e-09
ENSG00000145721.7	LIX1	protein_coding	-	gene	51003	chr5	96427574	96478576	ENSG00000145721	-5.21161	-3.87148	-2.29311	9.42675e-09
ENSG00000172927.3	MYEOV	protein_coding	+	gene	120890	chr11	69061605	69182494	ENSG00000172927	1.13166	2.29311	3.42477	9.42675e-09
ENSG00000188015.5	S100A3	protein_coding	-	gene	2044	chr1	153519805	153521848	ENSG00000188015	1.93574	2.97806	3.9906	9.42675e-09
ENSG00000143507.13	DUSP10	protein_coding	-	gene	40753	chr1	221874766	221915518	ENSG00000143507	2.17398	3.36521	4.49687	1.21585e-08
ENSG00000100097.7	LGALS1	protein_coding	+	gene	4199	chr22	38071615	38075813	ENSG00000100097	1.87618	3.30565	5.47963	1.43868e-08
ENSG00000248329.1	RP11-366M4.3	processed_transcript	+	gene	21962	chr4	165798156	165820117	ENSG00000248329	-4.13951	-3.15675	-2.47179	1.79007e-08
ENSG00000271810.1	RP11-426L16.10	protein_coding	-	gene	8820	chr1	113245236	113254055	ENSG00000271810	1.31035	1.96552	2.68026	2.43377e-08
ENSG00000162618.8	ELTD1	protein_coding	-	gene	116955	chr1	79355449	79472403	ENSG00000162618	2.7696	4.02038	5.39029	2.85691e-08
ENSG00000134109.6	EDEM1	protein_coding	+	gene	32312	chr3	5229331	5261642	ENSG00000134109	1.72728	2.71004	3.60345	3.27246e-08
ENSG00000162882.10	HAAO	protein_coding	-	gene	25505	chr2	42994229	43019733	ENSG00000162882	-3.30565	-2.68026	-1.90596	3.70944e-08
ENSG00000121690.5	DEPDC7	protein_coding	+	gene	17719	chr11	33037410	33055128	ENSG00000121690	-3.27587	-2.59091	-1.9953	3.73472e-08
ENSG00000264235.1	RP13-270P17.1	antisense	-	gene	6415	chr18	3255434	3261848	ENSG00000264235	1.19122	1.78684	2.41223	3.8101e-08
ENSG00000010278.7	CD9	protein_coding	+	gene	38545	chr12	6308881	6347425	ENSG00000010278	1.75706	3.48433	3.93104	6.09073e-08
ENSG00000152580.8	IGSF10	protein_coding	-	gene	33326	chr3	151143172	151176497	ENSG00000152580	-4.40753	-3.21631	-2.11442	7.47085e-08
ENSG00000105971.10	CAV2	protein_coding	+	gene	221162	chr7	115927434	116148595	ENSG00000105971	2.11442	3.54389	4.85424	8.18686e-08
ENSG00000197956.5	S100A6	protein_coding	-	gene	1646	chr1	153507075	153508720	ENSG00000197956	1.54859	2.56113	3.66302	8.43615e-08
ENSG00000147257.9	GPC3	protein_coding	-	gene	450150	chrX	132669773	133119922	ENSG00000147257	-4.22885	-2.79938	-1.75706	1.03331e-07
ENSG00000119630.9	PGF	protein_coding	-	gene	13951	chr14	75408537	75422487	ENSG00000119630	2.82916	4.31819	5.53919	1.05569e-07
ENSG00000171227.6	TMEM37	protein_coding	+	gene	8620	chr2	120187477	120196096	ENSG00000171227	-3.39499	-2.59091	-2.02508	1.05694e-07
ENSG00000231313.2	CLIC1P1	pseudogene	+	gene	724	chr12	121352203	121352926	ENSG00000231313	1.28057	1.90596	2.50157	1.06129e-07
ENSG00000133980.4	VRTN	protein_coding	+	gene	56940	chr14	74769772	74826711	ENSG00000133980	-3.72258	-3.00784	-2.29311	1.21839e-07
ENSG00000154678.12	PDE1C	protein_coding	-	gene	548149	chr7	31790793	32338941	ENSG00000154678	3.0674	4.55643	5.39029	1.21839e-07
ENSG00000180730.4	SHISA2	protein_coding	-	gene	6435	chr13	26618735	26625169	ENSG00000180730	-5.30095	-3.81192	-2.17398	1.31589e-07
ENSG00000175445.10	LPL	protein_coding	+	gene	65542	chr8	19759228	19824769	ENSG00000175445	-4.05016	-3.09718	-2.44201	1.40087e-07
ENSG00000105851.6	PIK3CG	protein_coding	+	gene	41868	chr7	106505723	106547590	ENSG00000105851	2.26333	3.90126	5.33073	1.7998e-07
ENSG00000143333.6	RGS16	protein_coding	-	gene	5786	chr1	182567758	182573543	ENSG00000143333	-5.03292	-3.6928	-2.1442	2.128e-07
ENSG00000231991.3	ANXA2P2	pseudogene	+	gene	1310	chr9	33624223	33625532	ENSG00000231991	1.31035	1.96552	2.65047	2.128e-07
ENSG00000231213.2	PLSCR5	protein_coding	-	gene	29662	chr3	146294342	146324003	ENSG00000231213	-3.60345	-2.79938	-1.96552	2.15719e-07
ENSG00000026036.16	RTEL1-TNFRSF6B	protein_coding	+	gene	39385	chr20	62290653	62330037	ENSG00000026036	2.59091	3.90126	4.97336	2.39076e-07
ENSG00000175592.4	FOSL1	protein_coding	-	gene	8525	chr11	65659520	65668044	ENSG00000175592	1.96552	2.9185	3.93104	2.39076e-07
ENSG00000069020.14	MAST4	protein_coding	+	gene	573248	chr5	65892176	66465423	ENSG00000069020	1.8464	2.82916	3.90126	2.73833e-07
ENSG00000130303.8	BST2	protein_coding	-	gene	2710	chr19	17513748	17516457	ENSG00000130303	-6.31349	-4.02038	-2.65047	4.8897e-07
ENSG00000225366.4	TDGF1P3	pseudogene	+	gene	2710	chrX	109763540	109766249	ENSG00000225366	-3.78214	-3.03762	-2.26333	4.8897e-07
ENSG00000231698.2	AP002856.5	lincRNA	+	gene	97496	chr11	131123317	131220812	ENSG00000231698	-3.03762	-2.32289	-1.60815	4.8897e-07
ENSG00000245532.4	NEAT1	lincRNA	+	gene	22767	chr11	65190245	65213011	ENSG00000245532	1.54859	2.65047	3.8417	4.94386e-07
ENSG00000146376.6	ARHGAP18	protein_coding	-	gene	134094	chr6	129897277	130031370	ENSG00000146376	1.72728	2.7696	3.78214	4.97903e-07
ENSG00000176014.8	TUBB6	protein_coding	+	gene	36652	chr18	12307668	12344319	ENSG00000176014	1.42947	2.20377	3.00784	5.11017e-07
ENSG00000074416.9	MGLL	protein_coding	-	gene	134143	chr3	127407909	127542051	ENSG00000074416	2.11442	3.24609	4.7649	5.187e-07
ENSG00000253348.1	MIR4454	antisense	-	gene	41604	chr5	170174051	170215654	ENSG00000253348	-5.18183	-3.87148	-3.00784	5.5608e-07
ENSG00000118733.12	OLFM3	protein_coding	-	gene	194457	chr1	102268130	102462586	ENSG00000118733	-3.21631	-2.53135	-1.8464	5.88046e-07
ENSG00000132938.14	MTUS2	protein_coding	+	gene	479145	chr13	29598748	30077892	ENSG00000132938	-3.90126	-3.0674	-2.35267	5.96728e-07
ENSG00000150093.14	ITGB1	protein_coding	-	gene	105474	chr10	33189247	33294720	ENSG00000150093	1.25079	1.96552	2.68026	6.58508e-07
ENSG00000138675.12	FGF5	protein_coding	+	gene	70082	chr4	81187753	81257834	ENSG00000138675	0.714735	2.11442	3.24609	7.48575e-07
ENSG00000131203.8	IDO1	protein_coding	+	gene	26170	chr8	39759794	39785963	ENSG00000131203	-3.6928	-2.9185	-2.1442	8.05928e-07
ENSG00000114850.2	SSR3	protein_coding	-	gene	15045	chr3	156257929	156272973	ENSG00000114850	1.16144	1.8464	2.50157	8.2963e-07
ENSG00000198626.11	RYR2	protein_coding	+	gene	791784	chr1	237205505	237997288	ENSG00000198626	-3.18653	-2.50157	-1.60815	8.66309e-07
ENSG00000074660.11	SCARF1	protein_coding	-	gene	11890	chr17	1537152	1549041	ENSG00000074660	2.38245	3.54389	4.34797	1.17718e-06
ENSG00000157404.11	KIT	protein_coding	+	gene	82797	chr4	55524085	55606881	ENSG00000157404	-3.15675	-2.35267	-1.6975	1.32831e-06
ENSG00000170558.4	CDH2	protein_coding	-	gene	226481	chr18	25530930	25757410	ENSG00000170558	1.54859	2.50157	3.57367	1.36455e-06
ENSG00000008517.12	IL32	protein_coding	+	gene	16611	chr16	3115298	3131908	ENSG00000008517	1.75706	2.9185	4.25863	1.45312e-06
ENSG00000106538.5	RARRES2	protein_coding	-	gene	3356	chr7	150035408	150038763	ENSG00000106538	-5.50941	-3.93104	-2.41223	1.54623e-06
ENSG00000205221.8	VIT	protein_coding	+	gene	118103	chr2	36923833	37041935	ENSG00000205221	-3.00784	-2.38245	-1.78684	1.5779e-06
ENSG00000124749.12	COL21A1	protein_coding	-	gene	337505	chr6	55921388	56258892	ENSG00000124749	-2.7696	-2.23355	-1.31035	1.6936e-06
ENSG00000250046.3	RP11-148B6.2	lincRNA	-	gene	13764	chr4	113614203	113627966	ENSG00000250046	-3.48433	-2.73982	-2.08464	1.76767e-06
ENSG00000130182.3	ZSCAN10	protein_coding	-	gene	10428	chr16	3138891	3149318	ENSG00000130182	-3.54389	-2.79938	-1.9953	1.88847e-06
ENSG00000137831.10	UACA	protein_coding	-	gene	109040	chr15	70946893	71055932	ENSG00000137831	1.22101	2.02508	3.00784	2.01226e-06
ENSG00000164251.4	F2RL1	protein_coding	+	gene	16383	chr5	76114758	76131140	ENSG00000164251	1.45925	2.47179	3.33543	2.01226e-06
ENSG00000241457.1	PLSCR5-AS1	antisense	+	gene	724	chr3	146307389	146308112	ENSG00000241457	-2.53135	-1.87618	-0.98276	2.01226e-06
ENSG00000265992.1	ESRG	sense_intronic	-	gene	7736	chr3	54666149	54673884	ENSG00000265992	-6.10503	-5.09249	-3.24609	2.01226e-06
ENSG00000229557.1	LINC00379	lincRNA	-	gene	3795	chr13	91779867	91783661	ENSG00000229557	-5.0627	-3.54389	-2.62069	2.13228e-06
ENSG00000101463.5	SYNDIG1	protein_coding	+	gene	197418	chr20	24449835	24647252	ENSG00000101463	-2.23355	-1.57837	-0.923199	2.15796e-06
ENSG00000170231.11	FABP6	protein_coding	+	gene	51369	chr5	159614374	159665742	ENSG00000170231	-2.79938	-2.1442	-1.45925	2.27698e-06
ENSG00000260834.1	RP11-256I9.2	lincRNA	-	gene	43942	chr16	65224876	65268817	ENSG00000260834	-4.37775	-3.60345	-2.68026	2.27698e-06
ENSG00000203688.4	RP11-351J23.1	lincRNA	-	gene	4162	chr6	168080306	168084467	ENSG00000203688	1.25079	2.11442	3.63324	2.5541e-06
ENSG00000173559.8	NABP1	protein_coding	+	gene	18592	chr2	192542794	192561385	ENSG00000173559	1.63793	2.7696	3.6928	2.64081e-06
ENSG00000166840.9	GLYATL1	protein_coding	+	gene	138130	chr11	58672871	58811000	ENSG00000166840	-2.23355	-1.60815	-0.893418	2.69002e-06
ENSG00000143369.10	ECM1	protein_coding	+	gene	5728	chr1	150480538	150486265	ENSG00000143369	2.35267	4.16929	4.97336	2.70957e-06
ENSG00000241644.2	INMT	protein_coding	+	gene	59618	chr7	30737601	30797218	ENSG00000241644	-3.51411	-2.7696	-1.78684	2.71461e-06
ENSG00000235590.3	GNAS-AS1	antisense	-	gene	31985	chr20	57393974	57425958	ENSG00000235590	-4.79468	-3.96082	-2.32289	2.94864e-06
ENSG00000255794.2	RMST	processed_transcript	+	gene	133383	chr12	97825431	97958813	ENSG00000255794	-3.00784	-2.32289	-1.66771	2.94864e-06
ENSG00000166033.7	HTRA1	protein_coding	+	gene	53384	chr10	124221041	124274424	ENSG00000166033	-3.45455	-2.73982	-1.93574	3.01638e-06
ENSG00000003402.15	CFLAR	protein_coding	+	gene	60584	chr2	201980827	202041410	ENSG00000003402	1.31035	2.02508	2.7696	3.13343e-06
ENSG00000038945.10	MSR1	protein_coding	-	gene	459613	chr8	15965387	16424999	ENSG00000038945	2.38245	3.42477	4.16929	3.18724e-06
ENSG00000169469.7	SPRR1B	protein_coding	+	gene	1699	chr1	153003678	153005376	ENSG00000169469	0.804077	5.0627	5.92634	3.54779e-06
ENSG00000166407.9	LMO1	protein_coding	-	gene	44413	chr11	8245851	8290263	ENSG00000166407	-2.7696	-2.23355	-0.863638	3.63792e-06
ENSG00000101670.7	LIPG	protein_coding	+	gene	32204	chr18	47087069	47119272	ENSG00000101670	2.17398	3.57367	4.85424	3.76423e-06
ENSG00000248633.1	WRBP1	pseudogene	-	gene	334	chr4	113614615	113614948	ENSG00000248633	-2.71004	-1.93574	-1.34013	3.76423e-06
ENSG00000152527.9	PLEKHH2	protein_coding	+	gene	130715	chr2	43864412	43995126	ENSG00000152527	-3.03762	-2.29311	-1.54859	3.77021e-06
ENSG00000126524.5	SBDS	protein_coding	-	gene	7925	chr7	66452664	66460588	ENSG00000126524	1.10188	1.72728	2.38245	3.83259e-06
ENSG00000254934.1	LINC00678	lincRNA	-	gene	17002	chr11	27639173	27656174	ENSG00000254934	-5.89656	-4.94358	-2.35267	3.83259e-06
ENSG00000244342.1	LINC00698	lincRNA	+	gene	174634	chr3	62936105	63110738	ENSG00000244342	-2.56113	-1.87618	-0.893418	4.11624e-06
ENSG00000147596.3	PRDM14	protein_coding	-	gene	20043	chr8	70963886	70983928	ENSG00000147596	-3.54389	-2.85894	-1.96552	4.45792e-06
ENSG00000165349.7	SLC7A3	protein_coding	-	gene	5544	chrX	70145432	70150975	ENSG00000165349	-4.13951	-3.03762	-1.81662	4.45792e-06
ENSG00000066032.14	CTNNA2	protein_coding	+	gene	1463549	chr2	79412357	80875905	ENSG00000066032	-3.21631	-2.50157	-1.78684	4.46944e-06
ENSG00000163466.11	ARPC2	protein_coding	+	gene	37263	chr2	219081817	219119079	ENSG00000163466	0.893418	1.42947	1.96552	4.64209e-06
ENSG00000164128.2	NPY1R	protein_coding	-	gene	20872	chr4	164245113	164265984	ENSG00000164128	-2.29311	-1.63793	-0.833857	4.77626e-06
ENSG00000164841.4	TMEM74	protein_coding	-	gene	180766	chr8	109619079	109799844	ENSG00000164841	-3.27587	-2.41223	-1.63793	4.78721e-06
ENSG00000166863.7	TAC3	protein_coding	-	gene	18884	chr12	57403784	57422667	ENSG00000166863	-4.94358	-4.22885	-2.38245	4.87786e-06
ENSG00000147509.9	RGS20	protein_coding	+	gene	107496	chr8	54764368	54871863	ENSG00000147509	1.60815	2.50157	3.45455	5.25104e-06
ENSG00000137709.5	POU2F3	protein_coding	+	gene	83305	chr11	120107349	120190653	ENSG00000137709	-2.71004	-1.96552	-1.10188	5.27025e-06
ENSG00000172965.10	MIR4435-1HG	lincRNA	-	gene	298751	chr2	111953927	112252677	ENSG00000172965	1.36991	2.20377	3.12696	5.33089e-06
ENSG00000176641.6	RNF152	protein_coding	-	gene	86185	chr18	59475296	59561480	ENSG00000176641	1.72728	2.7696	3.81192	5.33089e-06
ENSG00000256316.1	HIST1H3F	protein_coding	-	gene	466	chr6	26250370	26250835	ENSG00000256316	-2.50157	-1.90596	-0.833857	5.33089e-06
ENSG00000014257.11	ACPP	protein_coding	+	gene	50932	chr3	132036211	132087142	ENSG00000014257	-3.15675	-2.44201	-1.75706	5.37951e-06
ENSG00000229271.1	AC091493.2	lincRNA	-	gene	9494	chr3	16729493	16738986	ENSG00000229271	-2.56113	-1.90596	-0.774296	5.38445e-06
ENSG00000088832.10	FKBP1A	protein_coding	-	gene	24185	chr20	1349622	1373806	ENSG00000088832	1.04232	1.6975	2.32289	5.46748e-06
ENSG00000166426.7	CRABP1	protein_coding	+	gene	7907	chr15	78632666	78640572	ENSG00000166426	-5.50941	-3.8417	-2.29311	5.46748e-06
ENSG00000215866.3	RP11-426L16.8	lincRNA	-	gene	30474	chr1	113362792	113393265	ENSG00000215866	-4.70534	-3.51411	-2.47179	5.51188e-06
ENSG00000074771.3	NOX3	protein_coding	-	gene	60534	chr6	155716504	155777037	ENSG00000074771	2.20377	3.09718	5.65832	5.93535e-06
ENSG00000237872.3	POU5F1P4	pseudogene	+	gene	1085	chr1	155402969	155404053	ENSG00000237872	-3.00784	-2.23355	-1.25079	6.12074e-06
ENSG00000148516.17	ZEB1	protein_coding	+	gene	211319	chr10	31607424	31818742	ENSG00000148516	2.20377	4.13951	5.18183	6.15925e-06
ENSG00000074410.9	CA12	protein_coding	-	gene	60784	chr15	63613577	63674360	ENSG00000074410	-3.18653	-2.50157	-1.66771	6.17177e-06
ENSG00000154764.5	WNT7A	protein_coding	-	gene	63864	chr3	13857755	13921618	ENSG00000154764	2.20377	4.22885	5.0627	6.17177e-06
ENSG00000172572.6	PDE3A	protein_coding	+	gene	315137	chr12	20522179	20837315	ENSG00000172572	-2.71004	-1.96552	-1.04232	6.17177e-06
ENSG00000226792.2	LINC00371	lincRNA	-	gene	89541	chr13	51656984	51746524	ENSG00000226792	-2.85894	-2.29311	-1.51881	6.17177e-06
ENSG00000226887.3	ERVMER34-1	protein_coding	-	gene	29023	chr4	53588785	53617807	ENSG00000226887	-3.15675	-2.41223	-1.54859	7.52958e-06
ENSG00000132780.12	NASP	protein_coding	+	gene	35049	chr1	46049518	46084566	ENSG00000132780	-2.47179	-1.81662	-1.16144	7.77692e-06
ENSG00000145423.4	SFRP2	protein_coding	-	gene	8529	chr4	154701744	154710272	ENSG00000145423	-4.94358	-3.51411	-2.20377	7.95359e-06
ENSG00000110092.3	CCND1	protein_coding	+	gene	13388	chr11	69455855	69469242	ENSG00000110092	1.22101	2.11442	3.12696	8.75312e-06
ENSG00000168615.7	ADAM9	protein_coding	+	gene	108276	chr8	38854388	38962663	ENSG00000168615	1.25079	1.9953	2.7696	9.11381e-06
ENSG00000164616.10	FBXL21	polymorphic_pseudogene	+	gene	21275	chr5	135266006	135287280	ENSG00000164616	-2.56113	-1.87618	-1.04232	9.18071e-06
ENSG00000215452.3	ZNF663P	pseudogene	-	gene	45049	chr20	45042867	45087915	ENSG00000215452	-3.0674	-2.47179	-1.75706	9.23044e-06
ENSG00000008083.9	JARID2	protein_coding	+	gene	275726	chr6	15246527	15522252	ENSG00000008083	-2.9185	-2.1442	-1.31035	9.35127e-06
ENSG00000102007.6	PLP2	protein_coding	+	gene	3316	chrX	49028273	49031588	ENSG00000102007	1.75706	2.7696	3.60345	1.03681e-05
ENSG00000184809.8	C21orf88	protein_coding	-	gene	15675	chr21	40969074	40984748	ENSG00000184809	-2.71004	-2.05486	-1.36991	1.03681e-05
ENSG00000229150.1	CRYGEP	pseudogene	-	gene	4279	chr2	208972957	208977235	ENSG00000229150	-2.47179	-1.78684	-0.95298	1.11687e-05
ENSG00000122786.15	CALD1	protein_coding	+	gene	226477	chr7	134429003	134655479	ENSG00000122786	1.10188	1.90596	2.73982	1.20243e-05
ENSG00000120217.9	CD274	protein_coding	+	gene	20064	chr9	5450503	5470566	ENSG00000120217	1.63793	2.94828	3.8417	1.20968e-05
ENSG00000143494.11	VASH2	protein_coding	+	gene	41518	chr1	213123862	213165379	ENSG00000143494	-3.75236	-3.03762	-2.29311	1.26591e-05
ENSG00000179761.7	PIPOX	protein_coding	+	gene	106704	chr17	27277531	27384234	ENSG00000179761	-3.36521	-2.59091	-1.81662	1.28731e-05
ENSG00000013588.5	GPRC5A	protein_coding	+	gene	27156	chr12	13043716	13070871	ENSG00000013588	1.90596	3.57367	4.88402	1.33156e-05
ENSG00000237456.3	RP11-154D3.1	pseudogene	-	gene	405	chr3	62109878	62110282	ENSG00000237456	-3.0674	-2.35267	-1.51881	1.36511e-05
ENSG00000170017.8	ALCAM	protein_coding	+	gene	209992	chr3	105085753	105295744	ENSG00000170017	1.31035	2.1442	2.9185	1.50987e-05
ENSG00000230316.2	FEZF1-AS1	antisense	+	gene	6420	chr7	121943712	121950131	ENSG00000230316	-3.09718	-2.35267	-1.48903	1.5416e-05
ENSG00000077063.6	CTTNBP2	protein_coding	-	gene	163489	chr7	117350705	117514193	ENSG00000077063	-4.55643	-3.87148	-2.68026	1.55504e-05
ENSG00000197747.4	S100A10	protein_coding	-	gene	11476	chr1	151955391	151966866	ENSG00000197747	1.0721	1.48903	2.53135	1.5747e-05
ENSG00000131055.4	COX4I2	protein_coding	+	gene	7119	chr20	30225691	30232809	ENSG00000131055	-3.0674	-2.35267	-1.28057	1.60296e-05
ENSG00000172201.6	ID4	protein_coding	+	gene	3299	chr6	19837617	19840915	ENSG00000172201	-4.70534	-3.93104	-2.41223	1.63666e-05
ENSG00000188038.3	NRN1L	protein_coding	+	gene	4051	chr16	67918708	67922758	ENSG00000188038	-2.71004	-2.05486	-1.10188	1.72827e-05
ENSG00000155980.7	KIF5A	protein_coding	+	gene	36635	chr12	57943781	57980415	ENSG00000155980	-5.12227	-4.31819	-2.79938	1.73793e-05
ENSG00000095777.10	MYO3A	protein_coding	+	gene	278261	chr10	26223196	26501456	ENSG00000095777	-2.41223	-1.72728	-0.95298	1.74601e-05
ENSG00000092421.12	SEMA6A	protein_coding	-	gene	131319	chr5	115779312	115910630	ENSG00000092421	-3.42477	-2.32289	-1.39969	1.92674e-05
ENSG00000196711.4	FAM150A	protein_coding	-	gene	31471	chr8	53446597	53478067	ENSG00000196711	-2.29311	-1.66771	-0.655174	1.9537e-05
ENSG00000185666.10	SYN3	protein_coding	-	gene	545820	chr22	32908539	33454358	ENSG00000185666	-2.65047	-1.96552	-1.22101	2.25171e-05
ENSG00000224046.1	AC005076.5	antisense	-	gene	998	chr7	86780739	86781736	ENSG00000224046	-2.53135	-1.90596	-0.655174	2.32508e-05
ENSG00000142669.9	SH3BGRL3	protein_coding	+	gene	2341	chr1	26605667	26608007	ENSG00000142669	0.98276	1.6975	2.35267	2.58529e-05
ENSG00000242808.3	SOX2-OT	sense_overlapping	+	gene	847111	chr3	180707558	181554668	ENSG00000242808	-3.36521	-2.71004	-1.93574	2.96809e-05
ENSG00000156110.9	ADK	protein_coding	+	gene	558102	chr10	75910960	76469061	ENSG00000156110	1.01254	1.66771	2.32289	3.17058e-05
ENSG00000170965.5	PLAC1	protein_coding	-	gene	198485	chrX	133699868	133898352	ENSG00000170965	-2.62069	-1.96552	-1.25079	3.21288e-05
ENSG00000152492.9	CCDC50	protein_coding	+	gene	69594	chr3	191046866	191116459	ENSG00000152492	1.19122	1.96552	2.7696	3.29659e-05
ENSG00000109743.6	BST1	protein_coding	+	gene	35364	chr4	15704573	15739936	ENSG00000109743	1.66771	2.71004	3.78214	3.30351e-05
ENSG00000138271.4	GPR87	protein_coding	-	gene	22850	chr3	151011891	151034740	ENSG00000138271	1.63793	2.7696	3.81192	3.30351e-05
ENSG00000186297.7	GABRA5	protein_coding	+	gene	82845	chr15	27111510	27194354	ENSG00000186297	-2.56113	-1.87618	-1.22101	3.3316e-05
ENSG00000258545.1	RP4-755D9.1	antisense	+	gene	110560	chrX	119170201	119280760	ENSG00000258545	-2.29311	-1.6975	-0.595612	3.44504e-05
ENSG00000100504.12	PYGL	protein_coding	-	gene	86846	chr14	51324609	51411454	ENSG00000100504	1.13166	1.93574	2.65047	3.54698e-05
ENSG00000230798.1	RP4-792G4.2	antisense	-	gene	3558	chr1	63786555	63790112	ENSG00000230798	-4.28841	-3.12696	-2.32289	3.54698e-05
ENSG00000143429.5	AC027612.6	pseudogene	-	gene	42813	chr2	91805186	91847998	ENSG00000143429	1.10188	1.81662	2.53135	3.66884e-05
ENSG00000164266.6	SPINK1	protein_coding	-	gene	7219	chr5	147204131	147211349	ENSG00000164266	-2.41223	-1.66771	-0.923199	3.69741e-05
ENSG00000165169.6	DYNLT3	protein_coding	-	gene	10881	chrX	37696010	37706890	ENSG00000165169	1.31035	2.17398	3.00784	3.79483e-05
ENSG00000104901.2	DKKL1	protein_coding	+	gene	13334	chr19	49865040	49878373	ENSG00000104901	-2.29311	-1.57837	-0.595612	3.93398e-05
ENSG00000138835.18	RGS3	protein_coding	+	gene	153008	chr9	116207011	116360018	ENSG00000138835	1.45925	2.62069	4.05016	4.0071e-05
ENSG00000142227.6	EMP3	protein_coding	+	gene	9045	chr19	48824766	48833810	ENSG00000142227	1.34013	2.44201	3.48433	4.00909e-05
ENSG00000077009.9	NMRK2	protein_coding	+	gene	9314	chr19	3933101	3942414	ENSG00000077009	-4.22885	-3.39499	-2.47179	4.31422e-05
ENSG00000214944.5	ARHGEF28	protein_coding	+	gene	315836	chr5	72921983	73237818	ENSG00000214944	2.05486	3.39499	4.34797	4.53699e-05
ENSG00000164924.13	YWHAZ	protein_coding	-	gene	36864	chr8	101928753	101965616	ENSG00000164924	0.923199	1.51881	2.11442	5.35269e-05
ENSG00000185668.5	POU3F1	protein_coding	-	gene	2928	chr1	38509523	38512450	ENSG00000185668	-2.88872	-2.26333	-1.13166	5.35269e-05
ENSG00000146215.9	CRIP3	protein_coding	-	gene	9088	chr6	43267448	43276535	ENSG00000146215	-4.07994	-3.21631	-2.29311	5.36183e-05
ENSG00000092068.14	SLC7A8	protein_coding	-	gene	58380	chr14	23594504	23652883	ENSG00000092068	-3.30565	-2.32289	-1.39969	5.52923e-05
ENSG00000089327.10	FXYD5	protein_coding	+	gene	15154	chr19	35645633	35660786	ENSG00000089327	1.13166	2.05486	2.88872	5.64914e-05
ENSG00000215417.6	MIR17HG	processed_transcript	+	gene	6760	chr13	92000074	92006833	ENSG00000215417	-4.25863	-3.54389	-2.29311	6.10108e-05
ENSG00000169756.12	LIMS1	protein_coding	+	gene	152846	chr2	109150857	109303702	ENSG00000169756	0.98276	1.66771	2.35267	6.19755e-05
ENSG00000111145.3	ELK3	protein_coding	+	gene	75454	chr12	96588160	96663613	ENSG00000111145	1.34013	2.17398	3.00784	6.5045e-05
ENSG00000144476.5	ACKR3	protein_coding	+	gene	14572	chr2	237476430	237491001	ENSG00000144476	-2.82916	-2.20377	-1.34013	6.5045e-05
ENSG00000254192.1	CTC-558O2.2	antisense	+	gene	13249	chr5	168081518	168094766	ENSG00000254192	-2.71004	-2.05486	-1.25079	6.57302e-05
ENSG00000125398.5	SOX9	protein_coding	+	gene	5401	chr17	70117161	70122561	ENSG00000125398	1.34013	2.35267	3.36521	6.60308e-05
ENSG00000151702.12	FLI1	protein_coding	+	gene	126733	chr11	128556430	128683162	ENSG00000151702	1.57837	2.62069	3.78214	6.60308e-05
ENSG00000144893.8	MED12L	protein_coding	+	gene	351377	chr3	150803484	151154860	ENSG00000144893	-3.12696	-2.20377	-1.34013	6.80667e-05
ENSG00000138829.6	FBN2	protein_coding	-	gene	401278	chr5	127593601	127994878	ENSG00000138829	1.13166	1.9953	2.88872	7.3154e-05
ENSG00000262179.2	RP1-302G2.5	lincRNA	+	gene	1298	chr6	44184676	44185973	ENSG00000262179	-2.47179	-1.72728	-0.833857	7.41941e-05
ENSG00000270163.1	RP11-1085N6.6	lincRNA	-	gene	684	chr14	57266623	57267306	ENSG00000270163	-2.26333	-1.45925	-0.50627	8.05018e-05
ENSG00000139970.12	RTN1	protein_coding	-	gene	274991	chr14	60062694	60337684	ENSG00000139970	-2.1442	-1.51881	-0.50627	8.1648e-05
ENSG00000187498.10	COL4A1	protein_coding	-	gene	158179	chr13	110801318	110959496	ENSG00000187498	1.19122	1.9953	2.7696	8.1661e-05
ENSG00000149591.12	TAGLN	protein_coding	+	gene	5462	chr11	117070037	117075498	ENSG00000149591	1.42947	2.05486	3.18653	8.39092e-05
ENSG00000171643.9	S100Z	protein_coding	+	gene	71650	chr5	76145826	76217475	ENSG00000171643	0.0893418	0.387148	1.96552	8.92685e-05
ENSG00000128591.11	FLNC	protein_coding	+	gene	28898	chr7	128470431	128499328	ENSG00000128591	1.42947	2.79938	4.22885	9.51028e-05
ENSG00000212993.3	POU5F1B	protein_coding	+	gene	5777	chr8	128426535	128432311	ENSG00000212993	-3.24609	-2.65047	-1.60815	9.76856e-05
ENSG00000128040.6	SPINK2	protein_coding	-	gene	11883	chr4	57676026	57687908	ENSG00000128040	-2.44201	-1.78684	-1.04232	9.93205e-05
ENSG00000205730.5	ITPRIPL2	protein_coding	+	gene	7693	chr16	19125254	19132946	ENSG00000205730	1.42947	2.38245	3.27587	0.000100444
ENSG00000127603.19	MACF1	protein_coding	+	gene	405862	chr1	39546988	39952849	ENSG00000127603	1.25079	2.20377	2.94828	0.000104839
ENSG00000258649.1	CTD-2142D14.1	lincRNA	+	gene	11941	chr14	38660188	38672128	ENSG00000258649	-2.71004	-2.02508	-0.98276	0.00011028
ENSG00000214265.7	SNURF	protein_coding	+	gene	45243	chr15	25200181	25245423	ENSG00000214265	-2.38245	-1.72728	-1.0721	0.000111796
ENSG00000109832.8	DDX25	protein_coding	+	gene	19888	chr11	125773271	125793158	ENSG00000109832	-4.22885	-3.33543	-2.32289	0.000119882
ENSG00000010404.13	IDS	protein_coding	-	gene	56950	chrX	148558521	148615470	ENSG00000010404	1.36991	2.17398	2.88872	0.00012573
ENSG00000184347.10	SLIT3	protein_coding	-	gene	639389	chr5	168088745	168728133	ENSG00000184347	-3.57367	-2.88872	-2.05486	0.000129931
ENSG00000241168.1	RP11-10O22.1	lincRNA	+	gene	205754	chr3	162744184	162949937	ENSG00000241168	-2.44201	-1.8464	-0.98276	0.000131387
ENSG00000066322.8	ELOVL1	protein_coding	-	gene	4629	chr1	43829068	43833696	ENSG00000066322	1.34013	2.29311	3.30565	0.000133054
ENSG00000100065.10	CARD10	protein_coding	-	gene	29150	chr22	37886400	37915549	ENSG00000100065	1.39969	2.53135	3.60345	0.000136609
ENSG00000264164.1	RP11-640N20.6	pseudogene	+	gene	13887	chr17	30410198	30424084	ENSG00000264164	-2.08464	-1.34013	-0.684954	0.000138586
ENSG00000238105.3	GOLGA2B	pseudogene	-	gene	17303	chr12	100550135	100567437	ENSG00000238105	-3.12696	-2.38245	-1.6975	0.000141517
ENSG00000129538.9	RNASE1	protein_coding	-	gene	2051	chr14	21269387	21271437	ENSG00000129538	1.90596	3.42477	4.73512	0.000143543
ENSG00000222041.6	LINC00152	lincRNA	+	gene	151438	chr2	87754887	87906324	ENSG00000222041	1.0721	1.90596	2.85894	0.000146706
ENSG00000265246.1	RP11-663N22.1	lincRNA	-	gene	3803	chr17	25564885	25568687	ENSG00000265246	-2.32289	-1.60815	-0.47649	0.000150571
ENSG00000128595.12	CALU	protein_coding	+	gene	32516	chr7	128379346	128411861	ENSG00000128595	0.804077	1.42947	2.02508	0.000152592
ENSG00000119969.10	HELLS	protein_coding	+	gene	68116	chr10	96305547	96373662	ENSG00000119969	-2.47179	-1.75706	-1.04232	0.000152911
ENSG00000159176.9	CSRP1	protein_coding	-	gene	25927	chr1	201452658	201478584	ENSG00000159176	1.19122	2.20377	3.45455	0.000152911
ENSG00000116774.7	OLFML3	protein_coding	+	gene	2814	chr1	114522063	114524876	ENSG00000116774	-3.81192	-2.68026	-1.39969	0.000158247
ENSG00000146072.6	TNFRSF21	protein_coding	-	gene	78374	chr6	47199268	47277641	ENSG00000146072	1.13166	2.08464	3.00784	0.000158247
ENSG00000150510.11	FAM124A	protein_coding	+	gene	61875	chr13	51796503	51858377	ENSG00000150510	-2.94828	-2.08464	-1.19122	0.000158247
ENSG00000234261.1	RP11-146I2.1	lincRNA	-	gene	113216	chr6	14977019	15090234	ENSG00000234261	-2.35267	-1.60815	-0.625393	0.000158247
ENSG00000155926.9	SLA	protein_coding	-	gene	66326	chr8	134048973	134115298	ENSG00000155926	-2.41223	-1.81662	-0.774296	0.000160054
ENSG00000224078.8	SNHG14	processed_transcript	+	gene	440880	chr15	25223730	25664609	ENSG00000224078	-2.44201	-1.75706	-1.0721	0.000167307
ENSG00000003436.10	TFPI	protein_coding	-	gene	101531	chr2	188328957	188430487	ENSG00000003436	1.28057	2.41223	3.42477	0.000169256
ENSG00000205129.4	C4orf47	protein_coding	+	gene	23587	chr4	186347394	186370980	ENSG00000205129	-2.41223	-1.6975	-0.446709	0.00017041
ENSG00000134333.9	LDHA	protein_coding	+	gene	14038	chr11	18415935	18429972	ENSG00000134333	1.04232	1.87618	2.62069	0.000173179
ENSG00000164292.8	RHOBTB3	protein_coding	+	gene	110862	chr5	95049226	95160087	ENSG00000164292	-4.07994	-2.82916	-1.57837	0.000174934
ENSG00000227533.1	SLC2A1-AS1	lincRNA	+	gene	24310	chr1	43424720	43449029	ENSG00000227533	-2.53135	-1.81662	-0.95298	0.000185794
ENSG00000131236.12	CAP1	protein_coding	+	gene	32417	chr1	40505905	40538321	ENSG00000131236	0.774296	1.39969	2.02508	0.000202852
ENSG00000198483.8	ANKRD35	protein_coding	+	gene	19297	chr1	145549230	145568526	ENSG00000198483	-2.59091	-1.96552	-0.893418	0.000202852
ENSG00000168491.5	CCDC110	protein_coding	-	gene	26578	chr4	186366336	186392913	ENSG00000168491	-2.73982	-2.02508	-1.13166	0.000206213
ENSG00000185215.4	TNFAIP2	protein_coding	+	gene	13998	chr14	103589779	103603776	ENSG00000185215	1.54859	2.65047	3.63324	0.000212417
ENSG00000273173.1	SNURF	protein_coding	+	gene	23597	chr15	25200133	25223729	ENSG00000273173	-2.35267	-1.6975	-1.01254	0.000219736
ENSG00000077092.14	RARB	protein_coding	+	gene	423601	chr3	25215823	25639423	ENSG00000077092	-4.13951	-3.15675	-2.05486	0.000222344
ENSG00000204466.5	DGKK	processed_transcript	-	gene	105330	chrX	50108408	50213737	ENSG00000204466	-2.20377	-1.39969	-0.416929	0.000224131
ENSG00000184344.3	GDF3	protein_coding	-	gene	5995	chr12	7842378	7848372	ENSG00000184344	-2.62069	-2.05486	-1.19122	0.000230484
ENSG00000175161.9	CADM2	protein_coding	+	gene	1115448	chr3	85008132	86123579	ENSG00000175161	-3.48433	-2.68026	-1.8464	0.000232368
ENSG00000232301.1	RP11-132A1.3	antisense	+	gene	1658	chr7	100942894	100944551	ENSG00000232301	-5.77744	-3.66302	-2.50157	0.000240465
ENSG00000124212.5	PTGIS	protein_coding	-	gene	64273	chr20	48120411	48184683	ENSG00000124212	-4.94358	-2.82916	-1.6975	0.000243683
ENSG00000167617.2	CDC42EP5	protein_coding	-	gene	8202	chr19	54976210	54984411	ENSG00000167617	0.714735	1.72728	3.09718	0.000243691
ENSG00000147255.13	IGSF1	protein_coding	-	gene	126198	chrX	130407480	130533677	ENSG00000147255	-4.40753	-3.63324	-1.75706	0.000247017
ENSG00000153404.9	PLEKHG4B	protein_coding	+	gene	49713	chr5	140373	190085	ENSG00000153404	-4.70534	-2.47179	-1.42947	0.000256713
ENSG00000154263.13	ABCA10	protein_coding	-	gene	97633	chr17	67143355	67240987	ENSG00000154263	0.178684	0.416929	1.9953	0.000260977
ENSG00000092345.9	DAZL	protein_coding	-	gene	83515	chr3	16628299	16711813	ENSG00000092345	-2.1442	-1.45925	-0.416929	0.000268608
ENSG00000103187.6	COTL1	protein_coding	-	gene	52484	chr16	84599200	84651683	ENSG00000103187	0.98276	1.8464	2.68026	0.000280121
ENSG00000149564.7	ESAM	protein_coding	-	gene	10161	chr11	124622026	124632186	ENSG00000149564	2.17398	4.43731	5.50941	0.000280365
ENSG00000128739.16	SNRPN	protein_coding	+	gene	155077	chr15	25068794	25223870	ENSG00000128739	-2.32289	-1.66771	-0.98276	0.00028668
ENSG00000257489.2	RP11-175P13.3	pseudogene	-	gene	26588	chr12	100566974	100593561	ENSG00000257489	-2.59091	-1.87618	-0.774296	0.000291377
ENSG00000095587.8	TLL2	protein_coding	-	gene	149313	chr10	98124363	98273675	ENSG00000095587	-2.35267	-1.60815	-0.774296	0.000295255
ENSG00000189057.6	FAM111B	protein_coding	+	gene	20226	chr11	58874658	58894883	ENSG00000189057	-4.28841	-3.36521	-2.08464	0.000300785
ENSG00000211772.4	TRBC2	TR_C_gene	+	gene	1708	chr7	142498725	142500432	ENSG00000211772	1.0721	2.05486	3.12696	0.000300785
ENSG00000159712.10	ANKRD18CP	pseudogene	-	gene	64666	chr9	99918852	99983517	ENSG00000159712	-4.19907	-3.54389	-1.87618	0.000301423
ENSG00000005108.11	THSD7A	protein_coding	-	gene	461841	chr7	11409984	11871824	ENSG00000005108	1.72728	3.66302	4.616	0.000306707
ENSG00000115091.7	ACTR3	protein_coding	+	gene	72637	chr2	114647537	114720173	ENSG00000115091	0.774296	1.36991	1.9953	0.000307066
ENSG00000120738.7	EGR1	protein_coding	+	gene	3826	chr5	137801179	137805004	ENSG00000120738	-4.19907	-2.79938	-1.34013	0.000308845
ENSG00000072110.9	ACTN1	protein_coding	-	gene	105298	chr14	69340860	69446157	ENSG00000072110	0.893418	1.57837	2.26333	0.000310417
ENSG00000102471.9	NDFIP2	protein_coding	+	gene	74924	chr13	80055287	80130210	ENSG00000102471	1.01254	1.75706	2.53135	0.000310417
ENSG00000129244.4	ATP1B2	protein_coding	+	gene	11142	chr17	7549945	7561086	ENSG00000129244	-2.62069	-1.96552	-1.04232	0.000310417
ENSG00000198168.4	SVIP	protein_coding	-	gene	16501	chr11	22835345	22851845	ENSG00000198168	1.22101	2.35267	3.33543	0.000311709
ENSG00000113578.13	FGF1	protein_coding	-	gene	105875	chr5	141971743	142077617	ENSG00000113578	1.51881	2.68026	3.87148	0.000316361
ENSG00000128951.9	DUT	protein_coding	+	gene	12363	chr15	48623208	48635570	ENSG00000128951	-2.59091	-1.78684	-1.01254	0.000316361
ENSG00000006740.12	ARHGAP44	protein_coding	+	gene	202105	chr17	12692856	12894960	ENSG00000006740	-2.73982	-2.11442	-1.25079	0.000323767
ENSG00000148175.8	STOM	protein_coding	-	gene	31177	chr9	124101355	124132531	ENSG00000148175	-3.21631	-2.08464	-1.16144	0.000323767
ENSG00000113196.2	HAND1	protein_coding	-	gene	3293	chr5	153854532	153857824	ENSG00000113196	-5.21161	-4.10972	-2.08464	0.000353094
ENSG00000145626.7	UGT3A1	protein_coding	-	gene	50019	chr5	35951112	36001130	ENSG00000145626	-2.32289	-1.72728	-0.863638	0.000353094
ENSG00000162878.8	PKDCC	protein_coding	+	gene	10509	chr2	42275160	42285668	ENSG00000162878	-3.33543	-2.41223	-1.6975	0.000366213
ENSG00000111704.6	NANOG	protein_coding	+	gene	8266	chr12	7940390	7948655	ENSG00000111704	-3.8417	-3.03762	-2.1442	0.00037666
ENSG00000023572.4	GLRX2	protein_coding	-	gene	9647	chr1	193065598	193075244	ENSG00000023572	1.04232	1.8464	2.71004	0.000387126
ENSG00000117395.6	EBNA1BP2	protein_coding	-	gene	106762	chr1	43629846	43736607	ENSG00000117395	0.833857	1.51881	2.20377	0.000424331
ENSG00000256304.1	RP11-512M8.3	pseudogene	-	gene	2215	chr12	122806669	122808883	ENSG00000256304	-2.56113	-1.93574	-1.19122	0.000424557
ENSG00000160613.8	PCSK7	protein_coding	-	gene	28189	chr11	117075053	117103241	ENSG00000160613	1.0721	2.82916	3.8417	0.000457772
ENSG00000006327.9	TNFRSF12A	protein_coding	+	gene	3939	chr16	3068446	3072384	ENSG00000006327	0.98276	1.78684	2.59091	0.000475049
ENSG00000254202.1	RP11-120I21.2	lincRNA	+	gene	227571	chr8	84824948	85052518	ENSG00000254202	-5.837	-3.54389	-1.75706	0.000475237
ENSG00000112320.7	SOBP	protein_coding	+	gene	170196	chr6	107811162	107981357	ENSG00000112320	-2.7696	-2.11442	-1.22101	0.000482293
ENSG00000135318.7	NT5E	protein_coding	+	gene	45692	chr6	86159809	86205500	ENSG00000135318	2.05486	3.96082	5.0627	0.000484324
ENSG00000229891.1	Z83851.1	lincRNA	-	gene	4837	chr22	42760406	42765242	ENSG00000229891	-3.30565	-2.56113	-1.72728	0.000485811
ENSG00000095596.7	CYP26A1	protein_coding	+	gene	4416	chr10	94833232	94837647	ENSG00000095596	-7.20691	-5.6881	-2.38245	0.000490638
ENSG00000228835.1	AC012123.1	protein_coding	+	gene	4619	chr18	30349758	30354376	ENSG00000228835	-2.23355	-1.51881	-0.655174	0.000524309
ENSG00000138311.11	ZNF365	protein_coding	+	gene	297821	chr10	64133951	64431771	ENSG00000138311	0.0595612	0.238245	1.39969	0.000532176
ENSG00000229164.5	TRAC	TR_C_gene	+	gene	4651	chr14	23016447	23021097	ENSG00000229164	-3.00784	-2.41223	-0.625393	0.000546982
ENSG00000139988.5	RDH12	protein_coding	+	gene	32567	chr14	68168603	68201169	ENSG00000139988	-2.20377	-1.48903	-0.536051	0.00054706
ENSG00000130055.9	GDPD2	protein_coding	+	gene	10360	chrX	69642881	69653240	ENSG00000130055	-3.54389	-2.7696	-1.90596	0.000548718
ENSG00000041353.5	RAB27B	protein_coding	+	gene	177657	chr18	52385091	52562747	ENSG00000041353	1.19122	2.26333	3.27587	0.000555116
ENSG00000118298.6	CA14	protein_coding	+	gene	7925	chr1	150229554	150237478	ENSG00000118298	-4.05016	-2.73982	-1.45925	0.000558306
ENSG00000158062.16	UBXN11	protein_coding	-	gene	37036	chr1	26607819	26644854	ENSG00000158062	0.833857	1.57837	2.20377	0.000563145
ENSG00000176401.5	EID2B	protein_coding	-	gene	1865	chr19	40021630	40023494	ENSG00000176401	-2.53135	-1.81662	-0.833857	0.000571803
ENSG00000162909.13	CAPN2	protein_coding	+	gene	74426	chr1	223889295	223963720	ENSG00000162909	1.04232	1.90596	2.9185	0.000579574
ENSG00000148200.12	NR6A1	protein_coding	-	gene	254036	chr9	127279554	127533589	ENSG00000148200	-2.85894	-2.05486	-1.22101	0.00058109
ENSG00000184058.8	TBX1	protein_coding	+	gene	26891	chr22	19744226	19771116	ENSG00000184058	0.297806	0.714735	2.02508	0.000597418
ENSG00000228412.2	RP4-625H18.2	lincRNA	-	gene	2589	chr6	19802395	19804983	ENSG00000228412	-2.02508	-1.28057	-0.357367	0.000597418
ENSG00000166105.11	GLB1L3	protein_coding	+	gene	45320	chr11	134144139	134189458	ENSG00000166105	-2.73982	-2.1442	-0.804077	0.000615039
ENSG00000084676.11	NCOA1	protein_coding	+	gene	278789	chr2	24714783	24993571	ENSG00000084676	-3.30565	-2.62069	-1.75706	0.000671489
ENSG00000115361.3	ACADL	protein_coding	-	gene	37553	chr2	211052663	211090215	ENSG00000115361	-2.38245	-1.75706	-0.744515	0.000674499
ENSG00000138434.12	SSFA2	protein_coding	+	gene	38906	chr2	182756560	182795465	ENSG00000138434	1.39969	2.59091	3.63324	0.000674499
ENSG00000139364.6	TMEM132B	protein_coding	+	gene	475536	chr12	125671382	126146917	ENSG00000139364	-3.39499	-2.68026	-1.87618	0.000683977
ENSG00000130508.6	PXDN	protein_coding	-	gene	112966	chr2	1635659	1748624	ENSG00000130508	0.893418	1.63793	2.38245	0.000716651
ENSG00000153904.14	DDAH1	protein_coding	-	gene	259770	chr1	85784164	86043933	ENSG00000153904	1.04232	2.08464	3.21631	0.000716651
ENSG00000115756.8	HPCAL1	protein_coding	+	gene	124729	chr2	10443015	10567743	ENSG00000115756	1.22101	2.23355	3.21631	0.000751303
ENSG00000079459.8	FDFT1	protein_coding	+	gene	43737	chr8	11653082	11696818	ENSG00000079459	0.744515	1.36991	1.9953	0.000758866
ENSG00000121440.10	PDZRN3	protein_coding	-	gene	242508	chr3	73431584	73674091	ENSG00000121440	-2.59091	-1.87618	-1.13166	0.000766104
ENSG00000136068.10	FLNB	protein_coding	+	gene	163856	chr3	57994127	58157982	ENSG00000136068	0.923199	1.66771	2.41223	0.000782199
ENSG00000167434.5	CA4	protein_coding	+	gene	20964	chr17	58227297	58248260	ENSG00000167434	-2.44201	-1.96552	-0.327587	0.000795711
ENSG00000267530.2	AC006273.5	lincRNA	+	gene	2326	chr19	782755	785080	ENSG00000267530	-2.02508	-1.28057	-0.50627	0.000795711
ENSG00000224063.1	AC007319.1	antisense	+	gene	551444	chr2	187867947	188419390	ENSG00000224063	1.22101	2.23355	3.30565	0.0007981
ENSG00000254703.2	FLI1-AS1	antisense	-	gene	4352	chr11	128561567	128565918	ENSG00000254703	1.78684	3.63324	4.52665	0.0007981
ENSG00000055732.8	MCOLN3	protein_coding	-	gene	30418	chr1	85483765	85514182	ENSG00000055732	-3.87148	-3.12696	-2.11442	0.000799819
ENSG00000135404.7	CD63	protein_coding	-	gene	4385	chr12	56119107	56123491	ENSG00000135404	0.684954	1.28057	1.75706	0.000811412
ENSG00000100345.16	MYH9	protein_coding	-	gene	106737	chr22	36677327	36784063	ENSG00000100345	0.744515	1.36991	2.02508	0.000812141
ENSG00000173258.8	ZNF483	protein_coding	+	gene	52686	chr9	114287439	114340124	ENSG00000173258	-2.47179	-1.66771	-0.595612	0.000855041
ENSG00000177465.4	ACOT4	protein_coding	+	gene	4791	chr14	74058410	74063200	ENSG00000177465	-2.29311	-1.60815	-0.804077	0.000855041
ENSG00000203279.3	RP11-498P14.5	lincRNA	-	gene	38226	chr9	99962757	100000982	ENSG00000203279	-3.75236	-3.0674	-1.63793	0.000855041
ENSG00000249152.1	RP11-562F9.2	lincRNA	-	gene	8309	chr4	93189918	93198226	ENSG00000249152	-2.62069	-1.96552	-1.19122	0.000891265
ENSG00000088305.14	DNMT3B	protein_coding	+	gene	46972	chr20	31350191	31397162	ENSG00000088305	-3.87148	-2.68026	-1.54859	0.000898124
ENSG00000268584.1	RP11-464F9.20	antisense	+	gene	795	chr10	75385754	75386548	ENSG00000268584	-1.9953	-1.36991	-0.565832	0.000913523
ENSG00000237765.2	FAM200B	protein_coding	+	gene	23904	chr4	15683285	15707188	ENSG00000237765	0.744515	1.39969	2.11442	0.000921899
ENSG00000109320.7	NFKB1	protein_coding	+	gene	115974	chr4	103422486	103538459	ENSG00000109320	1.42947	2.82916	3.63324	0.000939037
ENSG00000272606.1	RP11-554J4.1	antisense	+	gene	465	chr2	55845044	55845508	ENSG00000272606	-1.93574	-1.19122	-0.416929	0.000939037
ENSG00000082684.10	SEMA5B	protein_coding	-	gene	119412	chr3	122628041	122747452	ENSG00000082684	-2.35267	-1.6975	-0.50627	0.000952691
ENSG00000112118.13	MCM3	protein_coding	-	gene	20873	chr6	52128807	52149679	ENSG00000112118	-2.47179	-1.63793	-0.923199	0.000952691
ENSG00000148677.6	ANKRD1	protein_coding	-	gene	9181	chr10	92671853	92681033	ENSG00000148677	1.22101	2.02508	3.8417	0.000962465
ENSG00000116183.6	PAPPA2	protein_coding	+	gene	382429	chr1	176432307	176814735	ENSG00000116183	-3.81192	-2.85894	-1.87618	0.000966013
ENSG00000103415.7	HMOX2	protein_coding	+	gene	35658	chr16	4524691	4560348	ENSG00000103415	0.863638	1.60815	2.32289	0.000997531
ENSG00000162344.3	FGF19	protein_coding	-	gene	6411	chr11	69513000	69519410	ENSG00000162344	-2.32289	-1.6975	-0.536051	0.0010588
ENSG00000162755.9	KLHDC9	protein_coding	+	gene	1986	chr1	161068151	161070136	ENSG00000162755	-3.93104	-3.12696	-1.93574	0.00105947
ENSG00000018625.10	ATP1A2	protein_coding	+	gene	27833	chr1	160085549	160113381	ENSG00000018625	-4.43731	-3.39499	-1.93574	0.00106488
ENSG00000256463.4	SALL3	protein_coding	+	gene	22403	chr18	76740275	76762677	ENSG00000256463	-2.7696	-1.90596	-0.744515	0.00108228
ENSG00000100300.13	TSPO	protein_coding	+	gene	11729	chr22	43547520	43559248	ENSG00000100300	0.98276	1.78684	2.53135	0.00109066
ENSG00000140941.8	MAP1LC3B	protein_coding	+	gene	20785	chr16	87417601	87438385	ENSG00000140941	0.684954	1.28057	1.87618	0.00110534
ENSG00000167552.9	TUBA1A	protein_coding	-	gene	4529	chr12	49578579	49583107	ENSG00000167552	0.744515	1.39969	2.02508	0.00112671
ENSG00000166401.9	SERPINB8	protein_coding	+	gene	35120	chr18	61637159	61672278	ENSG00000166401	1.54859	2.73982	4.13951	0.00113679
ENSG00000163359.11	COL6A3	protein_coding	-	gene	90373	chr2	238232646	238323018	ENSG00000163359	-2.9185	-2.23355	-1.28057	0.00117248
ENSG00000172031.6	EPHX4	protein_coding	+	gene	33555	chr1	92495539	92529093	ENSG00000172031	1.90596	3.39499	4.28841	0.00119087
ENSG00000134871.13	COL4A2	protein_coding	+	gene	207216	chr13	110958159	111165374	ENSG00000134871	1.01254	1.87618	2.71004	0.0012105
ENSG00000145642.7	FAM159B	protein_coding	+	gene	27783	chr5	63986135	64013917	ENSG00000145642	-3.27587	-2.56113	-1.66771	0.00121354
ENSG00000213406.3	ANXA2P1	pseudogene	-	gene	926	chr4	154228944	154229869	ENSG00000213406	0.923199	1.72728	2.53135	0.00122221
ENSG00000106804.6	C5	protein_coding	-	gene	97939	chr9	123714616	123812554	ENSG00000106804	-4.16929	-3.03762	-1.93574	0.00123577
ENSG00000120149.7	MSX2	protein_coding	+	gene	6361	chr5	174151536	174157896	ENSG00000120149	-3.57367	-2.79938	-1.72728	0.00123613
ENSG00000254427.1	RP11-430H10.1	lincRNA	+	gene	10751	chr11	45376922	45387672	ENSG00000254427	-1.9953	-1.22101	-0.47649	0.00127147
ENSG00000104312.6	RIPK2	protein_coding	+	gene	33317	chr8	90769975	90803291	ENSG00000104312	1.0721	1.9953	2.85894	0.00141187
ENSG00000253838.1	RP11-44K6.2	sense_intronic	+	gene	1493	chr8	39771748	39773240	ENSG00000253838	-1.19122	-0.536051	-0.297806	0.00141187
ENSG00000137767.9	SQRDL	protein_coding	+	gene	60147	chr15	45923346	45983492	ENSG00000137767	1.81662	3.81192	4.55643	0.0014332
ENSG00000149451.13	ADAM33	protein_coding	-	gene	14282	chr20	3648612	3662893	ENSG00000149451	-2.32289	-1.6975	-0.595612	0.00145588
ENSG00000165238.12	WNK2	protein_coding	+	gene	135657	chr9	95947198	96082854	ENSG00000165238	-1.78684	-0.774296	-0.446709	0.00148599
ENSG00000206557.5	TRIM71	protein_coding	+	gene	79809	chr3	32859510	32939318	ENSG00000206557	-2.38245	-1.63793	-0.923199	0.00148599
ENSG00000183971.5	NPW	protein_coding	+	gene	10830	chr16	2059927	2070756	ENSG00000183971	-1.57837	-0.536051	-0.297806	0.00149377
ENSG00000162407.8	PPAP2B	protein_coding	-	gene	150556	chr1	56960419	57110974	ENSG00000162407	-3.78214	-2.38245	-1.28057	0.00151111
ENSG00000221290.1	MIR1182	miRNA	-	gene	97	chr1	231155574	231155670	ENSG00000221290	-1.48903	-0.625393	-0.297806	0.00154373
ENSG00000156687.6	UNC5D	protein_coding	+	gene	561094	chr8	35092975	35654068	ENSG00000156687	-2.29311	-1.51881	-0.625393	0.0015572
ENSG00000242193.5	RP11-568K15.1	pseudogene	-	gene	31815	chr1	177975271	178007085	ENSG00000242193	0.50627	1.72728	2.7696	0.00157549
ENSG00000170775.2	GPR37	protein_coding	-	gene	19631	chr7	124386051	124405681	ENSG00000170775	-2.62069	-1.87618	-0.804077	0.00165186
ENSG00000224149.1	RP11-510C10.3	antisense	-	gene	2603	chr1	75595659	75598261	ENSG00000224149	0.238245	0.446709	2.38245	0.00165186
ENSG00000227019.2	OR7E101P	pseudogene	+	gene	513	chr13	47034744	47035256	ENSG00000227019	-1.90596	-1.04232	-0.446709	0.00165207
ENSG00000131016.12	AKAP12	protein_coding	+	gene	118559	chr6	151561134	151679692	ENSG00000131016	1.51881	3.15675	4.52665	0.00166209
ENSG00000253675.1	CTD-3118D11.2	antisense	-	gene	55261	chr8	87111194	87166454	ENSG00000253675	-1.63793	-0.714735	-0.268026	0.00170013
ENSG00000128564.5	VGF	protein_coding	-	gene	3085	chr7	100805790	100808874	ENSG00000128564	1.04232	1.96552	3.03762	0.00176869
ENSG00000016082.10	ISL1	protein_coding	+	gene	11644	chr5	50678921	50690564	ENSG00000016082	-4.97336	-4.07994	-1.72728	0.00182561
ENSG00000162704.11	ARPC5	protein_coding	-	gene	12492	chr1	183592401	183604892	ENSG00000162704	0.625393	1.22101	1.78684	0.00184858
ENSG00000175591.7	P2RY2	protein_coding	+	gene	18055	chr11	72929343	72947397	ENSG00000175591	-2.32289	-1.72728	-0.565832	0.0018534
ENSG00000051108.10	HERPUD1	protein_coding	+	gene	11839	chr16	56965960	56977798	ENSG00000051108	0.833857	1.66771	2.62069	0.00187033
ENSG00000128045.5	RASL11B	protein_coding	+	gene	4544	chr4	53728457	53733000	ENSG00000128045	-4.31819	-3.60345	-1.42947	0.00187033
ENSG00000022267.12	FHL1	protein_coding	+	gene	63960	chrX	135229559	135293518	ENSG00000022267	1.45925	2.65047	3.60345	0.00187217
ENSG00000145349.12	CAMK2D	protein_coding	-	gene	310896	chr4	114372188	114683083	ENSG00000145349	0.863638	1.72728	2.62069	0.00187217
ENSG00000198211.8	TUBB3	protein_coding	+	gene	16928	chr16	89985573	90002500	ENSG00000198211	0.923199	1.81662	2.71004	0.00188752
ENSG00000188848.11	BEND4	protein_coding	-	gene	41941	chr4	42112955	42154895	ENSG00000188848	-2.79938	-2.11442	-0.774296	0.00196037
ENSG00000165061.10	ZMAT4	protein_coding	-	gene	367244	chr8	40388109	40755352	ENSG00000165061	-2.88872	-2.17398	-1.34013	0.0020013
ENSG00000258366.3	RTEL1	protein_coding	+	gene	39254	chr20	62289163	62328416	ENSG00000258366	1.45925	2.71004	3.75236	0.00201192
ENSG00000198910.8	L1CAM	protein_coding	-	gene	47709	chrX	153126969	153174677	ENSG00000198910	1.39969	2.56113	3.39499	0.00205445
ENSG00000163032.7	VSNL1	protein_coding	+	gene	117893	chr2	17720393	17838285	ENSG00000163032	-5.21161	-2.65047	-1.45925	0.00211342
ENSG00000010810.13	FYN	protein_coding	-	gene	213121	chr6	111981535	112194655	ENSG00000010810	0.923199	1.78684	2.65047	0.00212133
ENSG00000154556.13	SORBS2	protein_coding	-	gene	371209	chr4	186506598	186877806	ENSG00000154556	1.57837	3.12696	4.31819	0.00212133
ENSG00000186790.4	FOXE3	protein_coding	+	gene	1980	chr1	47881744	47883723	ENSG00000186790	-1.8464	-0.416929	-0.268026	0.00212133
ENSG00000258947.2	TUBB3	protein_coding	+	gene	17370	chr16	89987800	90005169	ENSG00000258947	0.923199	1.81662	2.71004	0.0021925
ENSG00000163235.11	TGFA	protein_coding	-	gene	106914	chr2	70674412	70781325	ENSG00000163235	1.34013	2.65047	3.8417	0.00224918
ENSG00000103316.6	CRYM	protein_coding	-	gene	64210	chr16	21250195	21314404	ENSG00000103316	-5.0627	-3.45455	-1.9953	0.00233302
ENSG00000167779.3	IGFBP6	protein_coding	+	gene	4910	chr12	53491220	53496129	ENSG00000167779	1.63793	3.39499	4.70534	0.00238719
ENSG00000104783.7	KCNN4	protein_coding	-	gene	14725	chr19	44270685	44285409	ENSG00000104783	1.66771	3.00784	4.19907	0.00240573
ENSG00000155269.7	GPR78	protein_coding	+	gene	61035	chr4	8560452	8621486	ENSG00000155269	-3.63324	-2.97806	-1.72728	0.00240573
ENSG00000167034.9	NKX3-1	protein_coding	-	gene	4235	chr8	23536206	23540440	ENSG00000167034	-5.09249	-3.9906	-1.39969	0.00240573
ENSG00000156475.14	PPP2R2B	protein_coding	-	gene	496412	chr5	145967936	146464347	ENSG00000156475	-4.52665	-3.45455	-1.93574	0.0024351
ENSG00000247400.3	DNAJC3-AS1	lincRNA	-	gene	28193	chr13	96300987	96329179	ENSG00000247400	-2.85894	-2.20377	-1.28057	0.00251347
ENSG00000170498.7	KISS1	protein_coding	-	gene	6146	chr1	204159469	204165614	ENSG00000170498	1.34013	2.38245	3.60345	0.00251711
ENSG00000182463.11	TSHZ2	protein_coding	+	gene	522924	chr20	51588946	52111869	ENSG00000182463	-2.53135	-1.90596	-1.01254	0.00252651
ENSG00000138119.12	MYOF	protein_coding	-	gene	175889	chr10	95066186	95242074	ENSG00000138119	0.923199	1.72728	2.56113	0.00253639
ENSG00000109625.14	CPZ	protein_coding	+	gene	27102	chr4	8594387	8621488	ENSG00000109625	-3.66302	-3.00784	-1.72728	0.00259875
ENSG00000116670.10	MAD2L2	protein_coding	-	gene	17171	chr1	11734537	11751707	ENSG00000116670	-2.41223	-1.51881	-0.804077	0.00264006
ENSG00000197930.8	ERO1L	protein_coding	-	gene	55985	chr14	53106634	53162618	ENSG00000197930	0.684954	1.36991	2.08464	0.00264395
ENSG00000141314.8	RHBDL3	protein_coding	+	gene	58486	chr17	30593195	30651680	ENSG00000141314	-2.47179	-1.72728	-0.863638	0.00265359
ENSG00000166342.14	NETO1	protein_coding	-	gene	125833	chr18	70409549	70535381	ENSG00000166342	1.28057	2.56113	3.63324	0.00265359
ENSG00000105339.6	DENND3	protein_coding	+	gene	78531	chr8	142127377	142205907	ENSG00000105339	1.22101	2.29311	3.48433	0.00265854
ENSG00000091482.5	SMPX	protein_coding	-	gene	52192	chrX	21724090	21776281	ENSG00000091482	-3.24609	-2.56113	-0.714735	0.00271594
ENSG00000100290.2	BIK	protein_coding	+	gene	18965	chr22	43506754	43525718	ENSG00000100290	-3.51411	-2.73982	-1.72728	0.00272017
ENSG00000249568.1	RP11-234O6.2	antisense	+	gene	9465	chr4	162300105	162309569	ENSG00000249568	0.0297806	0.148903	1.60815	0.00272104
ENSG00000226491.1	FTOP1	pseudogene	-	gene	1488	chr2	43024365	43025852	ENSG00000226491	-2.17398	-1.57837	-0.446709	0.00278679
ENSG00000054654.11	SYNE2	protein_coding	+	gene	373483	chr14	64319683	64693165	ENSG00000054654	-2.47179	-1.57837	-0.833857	0.00280548
ENSG00000081138.9	CDH7	protein_coding	+	gene	131151	chr18	63417488	63548638	ENSG00000081138	-2.05486	-1.31035	-0.446709	0.00280548
ENSG00000181104.6	F2R	protein_coding	+	gene	19739	chr5	76011868	76031606	ENSG00000181104	0.893418	1.78684	2.73982	0.00281636
ENSG00000145012.8	LPP	protein_coding	+	gene	737389	chr3	187871072	188608460	ENSG00000145012	0.774296	1.57837	2.29311	0.00287722
ENSG00000139597.12	N4BP2L1	protein_coding	-	gene	27455	chr13	32974861	33002315	ENSG00000139597	-2.32289	-1.63793	-0.744515	0.00308841
ENSG00000250240.1	CTD-2154I11.2	antisense	-	gene	31047	chr5	95036953	95067999	ENSG00000250240	-3.15675	-2.41223	-1.54859	0.00308841
ENSG00000104112.4	SCG3	protein_coding	+	gene	39674	chr15	51973550	52013223	ENSG00000104112	-3.81192	-2.32289	-1.28057	0.0031538
ENSG00000134954.10	ETS1	protein_coding	-	gene	128798	chr11	128328656	128457453	ENSG00000134954	1.13166	2.20377	3.42477	0.00323585
ENSG00000163918.6	RFC4	protein_coding	-	gene	17179	chr3	186507669	186524847	ENSG00000163918	-2.38245	-1.54859	-0.833857	0.00323585
ENSG00000176194.13	CIDEA	protein_coding	+	gene	23277	chr18	12254318	12277594	ENSG00000176194	1.48903	2.62069	4.37775	0.00332248
ENSG00000135447.12	PPP1R1A	protein_coding	-	gene	13273	chr12	54969171	54982443	ENSG00000135447	-2.85894	-2.17398	-1.34013	0.0033627
ENSG00000235602.4	POU5F1P3	pseudogene	-	gene	1080	chr12	8286368	8287447	ENSG00000235602	-1.9953	-0.98276	-0.50627	0.00337712
ENSG00000175093.4	SPSB4	protein_coding	+	gene	97210	chr3	140770244	140867453	ENSG00000175093	-2.62069	-1.90596	-0.387148	0.00340838
ENSG00000107201.5	DDX58	protein_coding	-	gene	71023	chr9	32455300	32526322	ENSG00000107201	1.13166	2.26333	3.21631	0.00343457
ENSG00000115474.6	KCNJ13	protein_coding	-	gene	10105	chr2	233631174	233641278	ENSG00000115474	-3.51411	-2.73982	-1.78684	0.00343457
ENSG00000144959.5	NCEH1	protein_coding	-	gene	80970	chr3	172348039	172429008	ENSG00000144959	1.42947	2.82916	3.87148	0.00343457
ENSG00000148655.10	C10orf11	protein_coding	+	gene	958928	chr10	77360998	78319925	ENSG00000148655	-2.65047	-1.93574	-1.01254	0.00343457
ENSG00000213190.2	MLLT11	protein_coding	+	gene	10737	chr1	151030234	151040970	ENSG00000213190	0.625393	1.28057	1.87618	0.00345052
ENSG00000189184.7	PCDH18	protein_coding	-	gene	13577	chr4	138440072	138453648	ENSG00000189184	-3.81192	-3.18653	-1.25079	0.00353952
ENSG00000137204.10	SLC22A7	protein_coding	+	gene	9845	chr6	43263432	43273276	ENSG00000137204	-1.93574	-1.04232	-0.50627	0.0035517
ENSG00000131914.6	LIN28A	protein_coding	+	gene	18945	chr1	26737269	26756213	ENSG00000131914	-2.1442	-1.42947	-0.744515	0.00357381
ENSG00000127152.13	BCL11B	protein_coding	-	gene	102238	chr14	99635624	99737861	ENSG00000127152	-3.72258	-2.9185	-1.72728	0.00365384
ENSG00000080709.10	KCNN2	protein_coding	+	gene	135696	chr5	113696642	113832337	ENSG00000080709	-2.9185	-2.20377	-1.25079	0.00366877
ENSG00000164708.5	PGAM2	protein_coding	-	gene	2861	chr7	44102326	44105186	ENSG00000164708	-2.41223	-1.78684	-0.863638	0.00370951
ENSG00000254277.1	RP11-1144P22.1	lincRNA	+	gene	27487	chr8	72587535	72615021	ENSG00000254277	-4.34797	-3.24609	-1.42947	0.00373294
ENSG00000254339.1	RP11-267L5.1	lincRNA	+	gene	13773	chr8	115294296	115308068	ENSG00000254339	-3.18653	-2.47179	-1.31035	0.00374685
ENSG00000165912.11	PACSIN3	protein_coding	-	gene	8919	chr11	47199076	47207994	ENSG00000165912	-3.00784	-2.32289	-1.45925	0.00376993
ENSG00000160183.9	TMPRSS3	protein_coding	-	gene	24957	chr21	43791999	43816955	ENSG00000160183	0.923199	2.11442	3.09718	0.00378236
ENSG00000203697.7	CAPN8	protein_coding	-	gene	142088	chr1	223711349	223853436	ENSG00000203697	0.178684	0.327587	2.41223	0.00385374
ENSG00000211764.1	TRBJ2-1	TR_J_gene	+	gene	50	chr7	142494049	142494098	ENSG00000211764	0.923199	1.87618	2.82916	0.00385374
ENSG00000249116.1	CTD-2194D22.3	antisense	+	gene	684	chr5	1884080	1884763	ENSG00000249116	0.178684	0.446709	1.42947	0.00385374
ENSG00000264346.1	SNORA77	snoRNA	+	gene	125	chr22	20113925	20114049	ENSG00000264346	-1.10188	-0.536051	-0.238245	0.00385374
ENSG00000155011.4	DKK2	protein_coding	-	gene	362005	chr4	107842959	108204963	ENSG00000155011	1.36991	2.68026	3.93104	0.00391395
ENSG00000066468.16	FGFR2	protein_coding	-	gene	120125	chr10	123237848	123357972	ENSG00000066468	-3.81192	-3.0674	-1.42947	0.00405208
ENSG00000159208.11	C1orf51	protein_coding	+	gene	4553	chr1	150254953	150259505	ENSG00000159208	-3.39499	-2.62069	-1.60815	0.00415617
ENSG00000109790.12	KLHL5	protein_coding	+	gene	81819	chr4	39046659	39128477	ENSG00000109790	1.13166	2.11442	3.03762	0.00422259
ENSG00000144746.6	ARL6IP5	protein_coding	+	gene	21123	chr3	69134095	69155217	ENSG00000144746	0.714735	1.45925	2.1442	0.00422259
ENSG00000164111.10	ANXA5	protein_coding	-	gene	29159	chr4	122589110	122618268	ENSG00000164111	0.655174	1.31035	1.93574	0.00424306
ENSG00000204121.2	AC068134.5	pseudogene	-	gene	3999	chr2	233280528	233284526	ENSG00000204121	-2.1442	-1.39969	-0.446709	0.00424306
ENSG00000198830.6	HMGN2	protein_coding	+	gene	3523	chr1	26798941	26802463	ENSG00000198830	-2.32289	-1.51881	-0.744515	0.00428037
ENSG00000166206.9	GABRB3	protein_coding	-	gene	395994	chr15	26788693	27184686	ENSG00000166206	-4.40753	-3.51411	-1.45925	0.00428534
ENSG00000139219.13	COL2A1	protein_coding	-	gene	31522	chr12	48366748	48398269	ENSG00000139219	-3.72258	-2.32289	-1.19122	0.00431187
ENSG00000165959.7	CLMN	protein_coding	-	gene	137967	chr14	95648277	95786243	ENSG00000165959	-2.7696	-2.11442	-0.804077	0.00431187
ENSG00000231817.3	RP11-189B4.6	lincRNA	-	gene	31372	chr13	47029270	47060641	ENSG00000231817	-3.33543	-2.59091	-1.51881	0.00431885
ENSG00000164591.9	MYOZ3	protein_coding	+	gene	18492	chr5	150040436	150058927	ENSG00000164591	-2.65047	-1.93574	-1.19122	0.00442735
ENSG00000196839.8	ADA	protein_coding	-	gene	32712	chr20	43248163	43280874	ENSG00000196839	1.10188	2.35267	3.39499	0.00458531
ENSG00000070961.10	ATP2B1	protein_coding	-	gene	121250	chr12	89981828	90103077	ENSG00000070961	-2.50157	-1.66771	-0.833857	0.00462979
ENSG00000119185.8	ITGB1BP1	protein_coding	-	gene	20073	chr2	9543604	9563676	ENSG00000119185	0.595612	1.22101	1.8464	0.00470165
ENSG00000148925.6	BTBD10	protein_coding	-	gene	75297	chr11	13409548	13484844	ENSG00000148925	0.714735	1.36991	2.05486	0.00470165
ENSG00000164985.10	PSIP1	protein_coding	-	gene	46954	chr9	15464064	15511017	ENSG00000164985	-2.29311	-1.57837	-0.833857	0.00470716
[truncated: 564 more rows]
